# Supplementary material for: Exogenous Gibberellin Delays Postharvest Leaf Senescence in Pak Choi by Modulating Transcriptomic and Metabolomic Profiles
Source: Foods. 2025 Mar 13;14(6):981. doi: 10.3390/foods14060981 (PMC11941532; doi:10.3390/foods14060981)
Supplement: Supplementary file 1 [file foods-14-00981-s001.zip]

Archive with 7 entries (7 files):
- FigureS3.jpg
- FigureS4.jpg
- FigureS5.jpg
- FigureS1.jpg
- FigureS2.jpg
- TableS1.xlsx
- TableS2.xlsx
