# Supplementary material for: Exogenous Gibberellin Delays Postharvest Leaf Senescence in Pak Choi by Modulating Transcriptomic and Metabolomic Profiles
Source: Foods. 2025 Mar 13;14(6):981. doi: 10.3390/foods14060981 (PMC11941532; doi:10.3390/foods14060981)
Supplement: Supplementary file 1 [file foods-14-00981-s001.zip › TableS1.xlsx]

## Sheet: All genes
ID	C-0d-1	C-0d-2	C-0d-3	C-4d-1	C-4d-2	C-4d-3	C-10d-1	C-10d-2	C-10d-3	GA-4d-1	GA-4d-2	GA-4d-3	GA-10d-1	GA-10d-2	GA-10d-3	chr	start	end	strand	KEGG	KEGG pathway	NR	Swissprot	Tremble	KOG	GO	Pfam	TF-Family	TF-Category	TF-Classification
BraA01g000030.3C	3.1837	3.4665	3.2764	7.633	15.7965	8.7337	7.466	8.2548	1.192	7.8802	6.2325	7.6979	0.6628	7.6646	6.3311	A01	8705	9661	-	K14209 solute carrier family 36 (proton-coupled amino acid transporter) | (RefSeq) amino acid transporter AVT3C (A)	--	hypothetical protein IGI04_000001 [Brassica rapa subsp. trilocularis]	AVT3C_ARATH RecName: Full=Amino acid transporter AVT3C {ECO:0000305}; Short=AtAvt3C {ECO:0000303|PubMed:27925655}; AltName: Full=Aromatic and neutral amino acid transporter-like protein 2 {ECO:0000305};	A0A0D3DIJ0_BRAOL RecName: Full=Aa_trans domain-containing protein {ECO:0000259|Pfam:PF01490};	Amino acid transporters	GO:0016021,integral component of membrane; GO:0005774,vacuolar membrane; GO:0015179,L-amino acid transmembrane transporter activity; GO:0015175,neutral amino acid transmembrane transporter activity; GO:0003333,amino acid transmembrane transport; GO:0015804,neutral amino acid transport; GO:0003674,molecular_function; GO:0005215,transporter activity; GO:0005342,organic acid transmembrane transporte…	PF01490.21:Transmembrane amino acid transporter protein	--	--	--
BraA01g000070.3C	4.0934	6.3709	4.8517	16.2039	11.0258	9.2982	18.9578	14.9581	30.9829	11.6864	10.4668	12.4247	25.9471	19.2707	18.5465	A01	21106	22090	-	K20628 expansin | (RefSeq) EXPB1; expansin-B1 precursor (A)	--	expansin-like A2 [Brassica rapa]	EXLA2_ARATH RecName: Full=Expansin-like A2; Short=At-EXPL2; Short=AtEXLA2; Short=AtEXPL2; AltName: Full=Ath-ExpBeta-2.2; Flags: Precursor;	A0A398AJC4_BRACM SubName: Full=(field mustard) hypothetical protein {ECO:0000313|EMBL:CAG7885932.1};	--	GO:0005576,extracellular region; GO:0009653,anatomical structure morphogenesis; GO:0019953,sexual reproduction; GO:0008150,biological_process; GO:0032502,developmental process; GO:0048856,anatomical structure development; GO:0000003,reproduction; GO:0005575,cellular_component; GO:0110165,cellular anatomical entity	PF01357.24:Expansin C-terminal domain	--	--	--
BraA01g000080.3C	114.002	103.58	74.4642	69.1383	45.179	51.0784	106.419	101.066	110.991	87.4167	71.0537	60.7229	88.7527	69.2722	69.3979	A01	23348	24434	+	K13789 geranylgeranyl diphosphate synthase, type II [EC:2.5.1.1 2.5.1.10 2.5.1.29] | (RefSeq) heterodimeric geranylgeranyl pyrophosphate synthase small subunit, chloroplastic (A)	ko00900: Terpenoid backbone biosynthesis; ko01100: Metabolic pathways; ko01110: Biosynthesis of secondary metabolites	heterodimeric geranylgeranyl pyrophosphate synthase small subunit, chloroplastic [Brassica rapa]	GGR_ARATH RecName: Full=Heterodimeric geranylgeranyl pyrophosphate synthase small subunit, chloroplastic; Flags: Precursor;	A0A078JC98_BRANA SubName: Full=(rape) hypothetical protein {ECO:0000313|EMBL:CAF2146128.1}; SubName: Full=BnaAnng17980D protein {ECO:0000313|EMBL:CDY61897.1};	Geranylgeranyl pyrophosphate synthase/Polyprenyl synthetase	GO:0009507,chloroplast; GO:0009535,chloroplast thylakoid membrane; GO:0042651,thylakoid membrane; GO:0046872,metal ion binding; GO:0004659,prenyltransferase activity; GO:0043693,monoterpene biosynthetic process; GO:0003674,molecular_function; GO:0005488,binding; GO:0043167,ion binding; GO:0043169,cation binding; GO:0003824,catalytic activity; GO:0016740,transferase activity; GO:0016765,transferas…	PF00348.20:Polyprenyl synthetase	--	--	--
BraA01g000090.3C	12.2844	5.6683	4.5799	33.319	33.7396	30.4547	69.2606	58.2909	51.4052	56.9267	34.8416	39.9966	41.7678	36.6033	47.0419	A01	29350	32812	+	K04424 sterile alpha motif and leucine zipper containing kinase AZK [EC:2.7.11.25] | (RefSeq) probable serine/threonine-protein kinase SIS8 (A)	--	unnamed protein product [Brassica napus]	STY46_ARATH RecName: Full=Serine/threonine-protein kinase STY46 {ECO:0000305}; EC=2.7.11.1 {ECO:0000269|PubMed:17090544}; AltName: Full=Serine/threonine/tyrosine-protein kinase 46 {ECO:0000303|PubMed:16429265};	A0A816XF25_BRANA SubName: Full=(rape) hypothetical protein {ECO:0000313|EMBL:CAF2146131.1};	Tyrosine kinase specific for activated (GTP-bound) p21cdc42Hs	GO:0005829,cytosol; GO:0005524,ATP binding; GO:0106310,protein serine kinase activity; GO:0004674,protein serine/threonine kinase activity; GO:0004712,protein serine/threonine/tyrosine kinase activity; GO:0071456,cellular response to hypoxia; GO:0009658,chloroplast organization; GO:0006468,protein phosphorylation; GO:0009737,response to abscisic acid; GO:0000166,nucleotide binding; GO:0003674,mol…	PF07714.20:Protein tyrosine and serine/threonine kinase	--	--	--
BraA01g000100.3C	44.6809	51.8834	28.2226	41.4702	32.5826	45.6669	37.8165	48.9809	21.7528	90.1084	68.2611	39.9177	20.0187	32.1975	31.7345	A01	33188	33706	-	K11667 INO80 complex subunit C | (RefSeq) chromatin-remodeling complex subunit ies6 (A)	--	chromatin-remodeling complex subunit ies6-like [Brassica napus]	EEN_ARATH RecName: Full=Protein EIN6 ENHANCER {ECO:0000303|PubMed:31418686}; AltName: Full=Protein ENHANCER OF ETHYLENE INSENSITIVITY 6 {ECO:0000303|PubMed:31418686};	A0A398AN87_BRACM SubName: Full=(field mustard) hypothetical protein {ECO:0000313|EMBL:CAG7885935.1};	Uncharacterized conserved protein	GO:0005737,cytoplasm; GO:0031011,Ino80 complex; GO:0005634,nucleus; GO:0006338,chromatin remodeling; GO:1902465,negative regulation of histone H3-K27 trimethylation; GO:0010628,positive regulation of gene expression; GO:0010104,regulation of ethylene-activated signaling pathway; GO:0040029,epigenetic regulation of gene expression; GO:0006325,chromatin organization; GO:0008150,biological_process; …	PF08265.14:YL1 nuclear protein C-terminal domain	--	--	--
BraA01g000130.3C	40.2805	6.2055	49.9712	5.6556	11.4414	26.5958	6.3798	4.9312	0.7386	15.8699	23.5252	14.9096	5.553	11.445	6.148	A01	79510	79806	-	K14488 SAUR family protein | (RefSeq) auxin-induced protein X15 (A)	ko04075: Plant hormone signal transduction	auxin-induced protein X15 [Brassica rapa]	A10A5_SOYBN RecName: Full=Auxin-induced protein 10A5;	A0A398AH13_BRACM SubName: Full=Uncharacterized protein {ECO:0000313|EMBL:RID77077.1};	--	GO:0009734,auxin-activated signaling pathway; GO:0007154,cell communication; GO:0007165,signal transduction; GO:0008150,biological_process; GO:0009719,response to endogenous stimulus; GO:0009725,response to hormone; GO:0009733,response to auxin; GO:0009755,hormone-mediated signaling pathway; GO:0009987,cellular process; GO:0010033,response to organic substance; GO:0023052,signaling; GO:0032870,ce…	PF02519.17:Auxin responsive protein	--	--	--
BraA01g000150.3C	108.775	22.6031	92.4222	26.6561	27.6737	13.5751	10.1791	7.9551	12.5552	34.4609	53.9913	35.5722	10.6385	12.5176	12.267	A01	88205	88522	+	K14488 SAUR family protein | (RefSeq) auxin-responsive protein SAUR50 (A)	ko04075: Plant hormone signal transduction	auxin-responsive protein SAUR50 [Brassica rapa]	SAU16_ARATH RecName: Full=Protein SMALL AUXIN UP-REGULATED RNA 16 {ECO:0000303|PubMed:29258424};	A0A398AJD1_BRACM SubName: Full=(field mustard) hypothetical protein {ECO:0000313|EMBL:CAG7885943.1};	--	GO:0005886,plasma membrane; GO:0040008,regulation of growth; GO:0009737,response to abscisic acid; GO:0009733,response to auxin; GO:0009741,response to brassinosteroid; GO:0009639,response to red or far red light; GO:0008150,biological_process; GO:0040007,growth; GO:0050789,regulation of biological process; GO:0065007,biological regulation; GO:0009719,response to endogenous stimulus; GO:0009725,r…	PF02519.17:Auxin responsive protein	--	--	--
BraA01g000160.3C	0	0	0.1793	8.9759	4.0576	2.8984	2.3704	1.7948	3.6293	2.3586	3.4981	5.2787	2.643	4.0012	2.7717	A01	93335	94966	+	K00764 amidophosphoribosyltransferase [EC:2.4.2.14] | (RefSeq) amidophosphoribosyltransferase 3, chloroplastic (A)	ko00230: Purine metabolism; ko00250: Alanine, aspartate and glutamate metabolism; ko01100: Metabolic pathways; ko01110: Biosynthesis of secondary metabolites	amidophosphoribosyltransferase 3, chloroplastic [Brassica rapa]	ASE3_ARATH RecName: Full=Amidophosphoribosyltransferase 3, chloroplastic; Short=AtATase3; Short=PRPP3; EC=2.4.2.14; AltName: Full=Glutamine phosphoribosylpyrophosphate amidotransferase 3; Short=AtGPRAT3; Flags: Precursor;	M4D5Y1_BRARP RecName: Full=Amidophosphoribosyltransferase {ECO:0000256|ARBA:ARBA00011941, ECO:0000256|PIRNR:PIRNR000485}; Short=ATase {ECO:0000256|PIRNR:PIRNR000485}; EC=2.4.2.14 {ECO:0000256|ARBA:ARBA00011941, ECO:0000256|PIRNR:PIRNR000485}; AltName: Full=Glutamine phosphoribosylpyrophosphate amidotransferase {ECO:0000256|PIRNR:PIRNR000485};	Glutamine phosphoribosylpyrophosphate amidotransferase	GO:0009570,chloroplast stroma; GO:0005737,cytoplasm; GO:0004044,amidophosphoribosyltransferase activity; GO:0051536,iron-sulfur cluster binding; GO:0046872,metal ion binding; GO:0006189,'de novo' IMP biosynthetic process; GO:0006541,glutamine metabolic process; GO:0009113,purine nucleobase biosynthetic process; GO:0006164,purine nucleotide biosynthetic process; GO:0003674,molecular_function; GO:0…	PF13537.9:Glutamine amidotransferase domain	--	--	--
BraA01g000170.3C	13.5338	17.6741	19.7672	12.44	10.0089	10.1269	11.1138	13.724	9.0449	18.1283	19.5976	13.9554	11.5587	12.3397	12.6625	A01	95215	98101	-	K05544 tRNA-dihydrouridine synthase 3 [EC:1.3.1.89] | (RefSeq) tRNA-dihydrouridine(47) synthase [NAD(P)(+)]-like (A)	--	tRNA-dihydrouridine(47) synthase [NAD(P)(+)]	DUS3L_ARATH RecName: Full=tRNA-dihydrouridine(47) synthase [NAD(P)(+)]-like; EC=1.3.1.89 {ECO:0000250|UniProtKB:Q06053}; AltName: Full=Zinc finger CCCH domain-containing protein 50; Short=AtC3H50; AltName: Full=mRNA-dihydrouridine synthase DUS3 homolog; EC=1.3.1.- {ECO:0000250|UniProtKB:Q9UTH9}; AltName: Full=tRNA-dihydrouridine synthase 3-like;	M4D5Y0_BRARP RecName: Full=tRNA-dihydrouridine(47) synthase [NAD(P)(+)] {ECO:0000256|RuleBase:RU291113}; EC=1.3.1.- {ECO:0000256|RuleBase:RU291113}; AltName: Full=tRNA-dihydrouridine synthase 3 {ECO:0000256|RuleBase:RU291113};	Uncharacterized conserved protein	GO:0005773,vacuole; GO:0050660,flavin adenine dinucleotide binding; GO:0046872,metal ion binding; GO:0017150,tRNA dihydrouridine synthase activity; GO:0006397,mRNA processing; GO:0000166,nucleotide binding; GO:0003674,molecular_function; GO:0005488,binding; GO:0036094,small molecule binding; GO:0043167,ion binding; GO:0043168,anion binding; GO:0097159,organic cyclic compound binding; GO:1901265,n…	PF01207.20:Dihydrouridine synthase (Dus)	C3H	TF	C3H
BraA01g000180.3C	12.2369	16.1719	14.5434	34.9254	37.6844	45.638	24.3081	28.2509	25.6048	44.0093	38.0468	37.4134	28.5433	28.5632	30.2947	A01	98985	100763	-	--	--	protein BASIC PENTACYSTEINE5 [Brassica rapa]	BPC5_ARATH RecName: Full=Protein BASIC PENTACYSTEINE5; Short=AtBPC5; AltName: Full=GAGA-motif binding transcriptional activator BBR/BPC5;	M4D5X9_BRARP RecName: Full=GAGA-binding transcriptional activator {ECO:0000256|RuleBase:RU367160};	--	GO:0005634,nucleus; GO:0003677,DNA binding; GO:0003700,DNA-binding transcription factor activity; GO:0043565,sequence-specific DNA binding; GO:0009723,response to ethylene; GO:0003674,molecular_function; GO:0003676,nucleic acid binding; GO:0005488,binding; GO:0097159,organic cyclic compound binding; GO:1901363,heterocyclic compound binding; GO:0140110,transcription regulator activity; GO:0008150,…	PF06217.15:GAGA binding protein-like family	BBR-BPC	TF	BBR-BPC
BraA01g000190.3C	34.4693	5.75	9.4563	2.0365	6.0448	8.0122	2.2039	3.1701	0.3422	6.2722	3.6552	4.4288	0.6249	2.3318	3.4753	A01	101158	104774	-	K11498 centromeric protein E | (RefSeq) kinesin-like protein KIN-7F isoform X1 (A)	--	BnaA01g05240D [Brassica napus]	KN7F_ARATH RecName: Full=Kinesin-like protein KIN-7F {ECO:0000305};	A0A078HVS9_BRANA RecName: Full=Kinesin-like protein {ECO:0000256|RuleBase:RU000394};	Kinesin-like protein	GO:0005874,microtubule; GO:0009506,plasmodesma; GO:0005524,ATP binding; GO:0008017,microtubule binding; GO:0003777,microtubule motor activity; GO:0003729,mRNA binding; GO:0007018,microtubule-based movement; GO:0000166,nucleotide binding; GO:0003674,molecular_function; GO:0005488,binding; GO:0017076,purine nucleotide binding; GO:0030554,adenyl nucleotide binding; GO:0032553,ribonucleotide binding;…	PF00225.26:Kinesin motor domain	--	--	--
BraA01g000200.3C	81.4166	204.343	246.695	73.5526	31.6647	112.496	28.467	37.9946	23.4353	125.051	76.7903	121.586	50.8488	38.6532	56.4791	A01	106156	108198	-	K01623 fructose-bisphosphate aldolase, class I [EC:4.1.2.13] | (RefSeq) fructose-bisphosphate aldolase 2, chloroplastic (A)	ko00010: Glycolysis / Gluconeogenesis; ko00030: Pentose phosphate pathway; ko00051: Fructose and mannose metabolism; ko00710: Carbon fixation in photosynthetic organisms; ko01100: Metabolic pathways; ko01110: Biosynthesis of secondary metabolites; ko01200: Carbon metabolism; ko01230: Biosynthesis of amino acids	unnamed protein product [Brassica napus]	ALFP2_ARATH RecName: Full=Fructose-bisphosphate aldolase 2, chloroplastic {ECO:0000305}; Short=AtFBA2 {ECO:0000303|PubMed:22561114}; EC=4.1.2.13 {ECO:0000305}; Flags: Precursor;	A0A3P5Z3B5_BRACM RecName: Full=Fructose-bisphosphate aldolase {ECO:0000256|ARBA:ARBA00013068, ECO:0000256|RuleBase:RU003994}; EC=4.1.2.13 {ECO:0000256|ARBA:ARBA00013068, ECO:0000256|RuleBase:RU003994};	Fructose-biphosphate aldolase	GO:0048046,apoplast; GO:0009507,chloroplast; GO:0009941,chloroplast envelope; GO:0009570,chloroplast stroma; GO:0005829,cytosol; GO:0005886,plasma membrane; GO:0010287,plastoglobule; GO:0009579,thylakoid; GO:0004332,fructose-bisphosphate aldolase activity; GO:0003729,mRNA binding; GO:0030388,fructose 1,6-bisphosphate metabolic process; GO:0006094,gluconeogenesis; GO:0006096,glycolytic process; GO…	PF00274.22:Fructose-bisphosphate aldolase class-I	--	--	--
BraA01g000230.3C	0.3138	0.7744	0.9076	0.4103	0.7017	0.5789	0.3594	0.4662	0.1229	0.11	0.0895	0.1973	0	0.6891	0.3487	A01	116219	119133	-	K01179 endoglucanase [EC:3.2.1.4] | (RefSeq) endoglucanase 24 (A)	ko00500: Starch and sucrose metabolism; ko01100: Metabolic pathways	endoglucanase 24 [Brassica rapa]	GUN24_ARATH RecName: Full=Endoglucanase 24; EC=3.2.1.4; AltName: Full=Endo-1,4-beta glucanase 24; Flags: Precursor;	A0A398ANA6_BRACM RecName: Full=Endoglucanase {ECO:0000256|RuleBase:RU361166}; EC=3.2.1.4 {ECO:0000256|RuleBase:RU361166};	--	GO:0005576,extracellular region; GO:0008810,cellulase activity; GO:0030245,cellulose catabolic process; GO:0010047,fruit dehiscence; GO:1990059,fruit valve development; GO:0009828,plant-type cell wall loosening; GO:0003674,molecular_function; GO:0003824,catalytic activity; GO:0004553,hydrolase activity, hydrolyzing O-glycosyl compounds; GO:0016787,hydrolase activity; GO:0016798,hydrolase activity…	PF00759.22:Glycosyl hydrolase family 9	--	--	--
BraA01g000240.3C	2.2445	4.6161	6.05	2.0776	10.9116	1.9597	2.4413	1.1528	0.7326	0.5587	2.5293	0.3485	0.863	1.3553	0.7443	A01	126436	129380	+	--	--	protein DETOXIFICATION 47, chloroplastic [Brassica rapa]	DTX47_ARATH RecName: Full=Protein DETOXIFICATION 47, chloroplastic {ECO:0000303|PubMed:11739388}; Short=AtDTX47 {ECO:0000303|PubMed:11739388}; AltName: Full=Multidrug and toxic compound extrusion protein 47 {ECO:0000305}; Short=MATE protein 47 {ECO:0000305}; AltName: Full=Protein ENHANCED DISEASE SUSCEPTIBILITY 5 {ECO:0000303|PubMed:9090877}; Short=Protein EDS5 {ECO:0000303|PubMed:9090877}; AltNa…	A0A398AGZ9_BRACM RecName: Full=Protein DETOXIFICATION {ECO:0000256|RuleBase:RU004914}; AltName: Full=Multidrug and toxic compound extrusion protein {ECO:0000256|RuleBase:RU004914};	Uncharacterized membrane protein, predicted efflux pump	GO:0009941,chloroplast envelope; GO:0031969,chloroplast membrane; GO:0016021,integral component of membrane; GO:0009536,plastid; GO:0015297,antiporter activity; GO:0042910,xenobiotic transmembrane transporter activity; GO:0006952,defense response; GO:0042742,defense response to bacterium; GO:0045087,innate immune response; GO:0031348,negative regulation of defense response; GO:0009624,response to…	PF01554.21:MatE	--	--	--
BraA01g000260.3C	20.3217	21.5921	36.202	43.0583	39.3226	39.5427	35.904	41.9939	35.4714	30.2348	31.4926	42.1425	54.2817	58.3585	53.9115	A01	137555	142089	+	K02154 V-type H+-transporting ATPase subunit a | (RefSeq) V-type proton ATPase subunit a3-like (A)	ko00190: Oxidative phosphorylation; ko01100: Metabolic pathways; ko04145: Phagosome	V-type proton ATPase subunit a3 [Brassica rapa]	VHAA3_ARATH RecName: Full=V-type proton ATPase subunit a3; Short=V-ATPase subunit a3; AltName: Full=V-type proton ATPase 95 kDa subunit a isoform 3; Short=V-ATPase 95 kDa isoform a3; AltName: Full=Vacuolar H(+)-ATPase subunit a isoform 3; AltName: Full=Vacuolar proton pump subunit a3; AltName: Full=Vacuolar proton translocating ATPase 95 kDa subunit a isoform 3;	A0A398AP30_BRACM RecName: Full=V-type proton ATPase subunit a {ECO:0000256|RuleBase:RU361189};	Vacuolar H+-ATPase V0 sector, subunit a	GO:0009507,chloroplast; GO:0009941,chloroplast envelope; GO:0005794,Golgi apparatus; GO:0016021,integral component of membrane; GO:0000325,plant-type vacuole; GO:0009705,plant-type vacuole membrane; GO:0005886,plasma membrane; GO:0005774,vacuolar membrane; GO:0016471,vacuolar proton-transporting V-type ATPase complex; GO:0000220,vacuolar proton-transporting V-type ATPase, V0 domain; GO:0005773,va…	PF01496.22:V-type ATPase 116kDa subunit family	--	--	--
BraA01g000270.3C	89.3288	142.233	144.696	167.256	148.849	137.024	241.249	280.036	287.886	109.936	115.616	130.869	177.464	218.565	199.075	A01	143038	144359	-	K01373 cathepsin F [EC:3.4.22.41] | (RefSeq) cysteine protease RD19A (A)	ko04626: Plant-pathogen interaction	cysteine protease RD19A [Brassica rapa]	RD19A_ARATH RecName: Full=Cysteine protease RD19A {ECO:0000305}; EC=3.4.22.- {ECO:0000305}; AltName: Full=Protein RESPONSIVE TO DEHYDRATION 19 {ECO:0000303|PubMed:8325504}; Short=RD19 {ECO:0000303|PubMed:8325504}; Flags: Precursor;	M4D5X0_BRARP SubName: Full=Uncharacterized protein {ECO:0000313|EnsemblPlants:Bra011877.1-P};	Cysteine proteinase Cathepsin F	GO:0005615,extracellular space; GO:0005764,lysosome; GO:0000323,lytic vacuole; GO:0005634,nucleus; GO:0005886,plasma membrane; GO:0005773,vacuole; GO:0004197,cysteine-type endopeptidase activity; GO:0042742,defense response to bacterium; GO:0051603,proteolysis involved in protein catabolic process; GO:0006970,response to osmotic stress; GO:0009651,response to salt stress; GO:0003674,molecular_fun…	PF00112.26:Papain family cysteine protease	--	--	--
BraA01g000310.3C	14.3029	19.6951	10.7878	28.0947	33.759	22.9801	36.2552	52.0043	37.233	27.1711	19.0463	21.1857	19.0711	30.9046	23.4347	A01	154145	155690	-	--	--	uncharacterized protein LOC103828982 [Brassica rapa]	--	A0A078HTU9_BRANA SubName: Full=(rape) hypothetical protein {ECO:0000313|EMBL:CAF2146166.1}; SubName: Full=BnaA01g05370D protein {ECO:0000313|EMBL:CDY41965.1};	--	--	PF14634.9:zinc-RING finger domain	--	--	--
BraA01g000330.3C	20.8275	13.6677	19.561	20.1885	40.7677	40.5874	19.315	25.1086	19.7233	35.4343	44.167	27.4529	19.2689	35.5617	27.4122	A01	159360	160030	+	K02975 small subunit ribosomal protein S25e | (RefSeq) 40S ribosomal protein S25-4 isoform X1 (A)	ko03010: Ribosome	Ribosomal protein S25 family protein [Arabidopsis thaliana]	RS254_ARATH RecName: Full=40S ribosomal protein S25-4;	A0A0D3DID4_BRAOL RecName: Full=40S ribosomal protein S25 {ECO:0000256|RuleBase:RU366057};	40S ribosomal protein S25	GO:0022626,cytosolic ribosome; GO:0022627,cytosolic small ribosomal subunit; GO:0005886,plasma membrane; GO:0003729,mRNA binding; GO:0003735,structural constituent of ribosome; GO:0003674,molecular_function; GO:0003676,nucleic acid binding; GO:0003723,RNA binding; GO:0005488,binding; GO:0097159,organic cyclic compound binding; GO:1901363,heterocyclic compound binding; GO:0005198,structural molecu…	PF03297.18:S25 ribosomal protein	--	--	--
BraA01g000350.3C	980.519	848.771	1139.56	177.74	184.864	361.195	227.648	275.817	230.408	325.228	339.696	351.932	374.712	436.647	371.03	A01	163765	164530	-	K13195 cold-inducible RNA-binding protein | (RefSeq) glycine-rich RNA-binding protein 10 (A)	--	glycine-rich RNA-binding protein 10 isoform X1 [Brassica rapa]	GRP10_BRANA RecName: Full=Glycine-rich RNA-binding protein 10;	M4D5W2_BRARP RecName: Full=RRM domain-containing protein {ECO:0000259|PROSITE:PS50102};	FOG: RRM domain	GO:0003723,RNA binding; GO:0003674,molecular_function; GO:0003676,nucleic acid binding; GO:0005488,binding; GO:0097159,organic cyclic compound binding; GO:1901363,heterocyclic compound binding	PF00076.25:RNA recognition motif. (a.k.a. RRM, RBD, or RNP domain)	--	--	--
BraA01g000360.3C	7.0906	9.3082	5.6306	4.8664	2.9337	3.0925	1.9937	4.3335	4.7272	4.6287	5.3075	5.9639	3.8444	2.8612	1.2575	A01	165106	165697	+	--	--	uncharacterized protein LOC103836677 isoform X2 [Brassica rapa]	--	M4D5W1_BRARP SubName: Full=Uncharacterized protein {ECO:0000313|EnsemblPlants:Bra011868.1-P};	--	GO:0016021,integral component of membrane; GO:0005575,cellular_component; GO:0016020,membrane; GO:0031224,intrinsic component of membrane; GO:0110165,cellular anatomical entity	--	--	--	--
BraA01g000390.3C	2.0028	0.9268	1.3749	0.0998	0.0695	0.0733	0.1134	0.0567	0.1121	0.1003	0.3809	0.1285	0.054	0.1285	0.0663	A01	172682	177321	+	K10999 cellulose synthase A [EC:2.4.1.12] | (RefSeq) cellulose synthase A catalytic subunit 2 [UDP-forming] isoform X1 (A)	--	cellulose synthase A catalytic subunit 2 [UDP-forming]	CESA2_ARATH RecName: Full=Cellulose synthase A catalytic subunit 2 [UDP-forming]; Short=AtCesA2; Short=Ath-A; EC=2.4.1.12;	M4D5V8_BRARP RecName: Full=Cellulose synthase {ECO:0000256|RuleBase:RU361116}; EC=2.4.1.12 {ECO:0000256|RuleBase:RU361116};	--	GO:0016021,integral component of membrane; GO:0005886,plasma membrane; GO:0016760,cellulose synthase (UDP-forming) activity; GO:0016759,cellulose synthase activity; GO:0046872,metal ion binding; GO:0071555,cell wall organization; GO:0030244,cellulose biosynthetic process; GO:0009833,plant-type primary cell wall biogenesis; GO:0003674,molecular_function; GO:0003824,catalytic activity; GO:0008194,U…	PF03552.17:Cellulose synthase	--	--	--
BraA01g000420.3C	6.7565	6.8108	6.1798	2.5577	3.1983	2.688	2.1931	3.6984	1.6105	2.3769	3.8884	2.6757	1.0488	3.2391	2.5937	A01	185758	187033	+	K15285 solute carrier family 35, member E3 | (RefSeq) UDP-xylose transporter 3 (A)	--	UDP-rhamnose/UDP-galactose transporter 4 [Brassica rapa]	URGT4_ARATH RecName: Full=UDP-rhamnose/UDP-galactose transporter 4 {ECO:0000312|EMBL:AKA88217.1}; Short=UDP-Rha/UDP-Gal transporter 4 {ECO:0000303|PubMed:25053812}; AltName: Full=Bi-functional UDP-rhamnose/UDP-galactose transporter {ECO:0000312|EMBL:AIJ01998.1}; AltName: Full=Nucleotide sugar transporter-KT 1 {ECO:0000303|PubMed:16831428}; Short=AtNST-KT1 {ECO:0000303|PubMed:16831428};	A0A398APB2_BRACM SubName: Full=(field mustard) hypothetical protein {ECO:0000313|EMBL:CAG7885972.1};	Glucose-6-phosphate/phosphate and phosphoenolpyruvate/phosphate antiporter	GO:0005794,Golgi apparatus; GO:0000139,Golgi membrane; GO:0016021,integral component of membrane; GO:0015297,antiporter activity; GO:0005338,nucleotide-sugar transmembrane transporter activity; GO:0022857,transmembrane transporter activity; GO:0005459,UDP-galactose transmembrane transporter activity; GO:0008643,carbohydrate transport; GO:0015780,nucleotide-sugar transmembrane transport; GO:007233…	PF03151.19:Triose-phosphate Transporter family	--	--	--
BraA01g000470.3C	27.6912	42.0492	39.3588	86.4663	92.3902	86.7594	66.1474	64.3327	74.4678	76.8575	74.5754	75.6886	71.3944	72.6894	69.0902	A01	231882	234617	-	K06944 developmentally-regulated GTP-binding protein [EC:3.6.5.-] | (RefSeq) developmentally-regulated G-protein 3 (A)	--	developmentally-regulated G-protein 3 [Brassica rapa]	DRG3_ARATH RecName: Full=Developmentally-regulated G-protein 3; Short=AtDRG3; AltName: Full=Developmentally-regulated G-protein 1; Short=AtDRG1;	A0A398AH40_BRACM SubName: Full=(field mustard) hypothetical protein {ECO:0000313|EMBL:CAG7885980.1};	GTP-binding protein DRG1 (ODN superfamily)	GO:0005737,cytoplasm; GO:0019003,GDP binding; GO:0005525,GTP binding; GO:0003924,GTPase activity; GO:0002181,cytoplasmic translation; GO:0000166,nucleotide binding; GO:0003674,molecular_function; GO:0005488,binding; GO:0017076,purine nucleotide binding; GO:0019001,guanyl nucleotide binding; GO:0032553,ribonucleotide binding; GO:0032555,purine ribonucleotide binding; GO:0032561,guanyl ribonucleoti…	PF16897.8:C-terminal region of MMR_HSR1 domain	--	--	--
BraA01g000480.3C	26.6241	6.5235	19.8548	3.2661	3.6426	1.7407	1.3642	1.9791	1.8098	4.2475	3.9896	2.6478	1.4143	1.5956	2.4057	A01	235870	237565	+	K00891 shikimate kinase [EC:2.7.1.71] | (RefSeq) shikimate kinase 2, chloroplastic (A)	ko00400: Phenylalanine, tyrosine and tryptophan biosynthesis; ko01100: Metabolic pathways; ko01110: Biosynthesis of secondary metabolites; ko01230: Biosynthesis of amino acids	shikimate kinase 2, chloroplastic [Brassica rapa]	SK2_ARATH RecName: Full=Shikimate kinase 2, chloroplastic; Short=AtSK2; EC=2.7.1.71; Flags: Precursor;	A0A398AND3_BRACM RecName: Full=Shikimate kinase {ECO:0000256|ARBA:ARBA00012154}; EC=2.7.1.71 {ECO:0000256|ARBA:ARBA00012154};	--	GO:0009507,chloroplast; GO:0005524,ATP binding; GO:0046872,metal ion binding; GO:0004765,shikimate kinase activity; GO:0009073,aromatic amino acid family biosynthetic process; GO:0008652,cellular amino acid biosynthetic process; GO:0009423,chorismate biosynthetic process; GO:0016310,phosphorylation; GO:0019632,shikimate metabolic process; GO:0000166,nucleotide binding; GO:0003674,molecular_functi…	PF01202.25:Shikimate kinase	--	--	--
BraA01g000540.3C	11.961	9.8594	11.0717	7.945	8.6454	8.627	4.4605	8.8386	1.8591	7.323	6.5891	9.4386	3.524	11.9395	6.9458	A01	264939	267184	+	--	--	pentatricopeptide repeat-containing protein At4g39620, chloroplastic [Brassica rapa]	PP358_ARATH RecName: Full=Pentatricopeptide repeat-containing protein At4g39620, chloroplastic {ECO:0000305}; AltName: Full=Protein EMBRYO DEFECTIVE 2453 {ECO:0000303|PubMed:15647901}; Flags: Precursor;	M4D5U0_BRARP SubName: Full=Uncharacterized protein {ECO:0000313|EnsemblPlants:Bra011847.1-P};	FOG: PPR repeat	GO:0009507,chloroplast; GO:0003729,mRNA binding; GO:0009793,embryo development ending in seed dormancy; GO:0003674,molecular_function; GO:0003676,nucleic acid binding; GO:0003723,RNA binding; GO:0005488,binding; GO:0097159,organic cyclic compound binding; GO:1901363,heterocyclic compound binding; GO:0000003,reproduction; GO:0003006,developmental process involved in reproduction; GO:0007275,multic…	PF13041.9:PPR repeat family	--	--	--
BraA01g000570.3C	22.3902	26.1872	32.6381	9.2033	10.4415	3.4196	17.6134	12.1086	23.5579	4.6156	7.4352	5.433	9.6679	10.6676	14.4607	A01	273972	276432	+	K18592 gamma-glutamyltranspeptidase / glutathione hydrolase / leukotriene-C4 hydrolase [EC:2.3.2.2 3.4.19.13 3.4.19.14] | (RefSeq) glutathione hydrolase 1 isoform X1 (A)	ko00430: Taurine and hypotaurine metabolism; ko00460: Cyanoamino acid metabolism; ko00480: Glutathione metabolism; ko00590: Arachidonic acid metabolism; ko01100: Metabolic pathways	glutathione hydrolase 1 isoform X1 [Brassica rapa]	GAGT1_ARATH RecName: Full=Glutathione hydrolase 1; EC=3.4.19.13; AltName: Full=Gamma-glutamyltransferase 1; AltName: Full=Gamma-glutamyltranspeptidase 1; EC=2.3.2.2; Flags: Precursor;	M4D5T7_BRARP RecName: Full=Glutathione hydrolase {ECO:0000256|RuleBase:RU368068}; EC=2.3.2.2 {ECO:0000256|RuleBase:RU368068}; EC=3.4.19.13 {ECO:0000256|RuleBase:RU368068}; AltName: Full=Gamma-glutamyltransferase {ECO:0000256|RuleBase:RU368068}; AltName: Full=Gamma-glutamyltranspeptidase {ECO:0000256|RuleBase:RU368068};	Gamma-glutamyltransferase	GO:0048046,apoplast; GO:0005886,plasma membrane; GO:0009506,plasmodesma; GO:0016756,glutathione gamma-glutamylcysteinyltransferase activity; GO:0036374,glutathione hydrolase activity; GO:0102953,hypoglycin A gamma-glutamyl transpeptidase activity; GO:0103068,leukotriene C4 gamma-glutamyl transferase activity; GO:0006751,glutathione catabolic process; GO:0006979,response to oxidative stress; GO:00…	PF01019.24:Gamma-glutamyltranspeptidase	--	--	--
BraA01g000580.3C	77.3702	72.0273	56.1808	155.16	165.524	129.525	225.32	217.254	194.752	202.017	160.143	183.698	153.638	190.905	204.885	A01	281916	284111	+	K00827 alanine-glyoxylate transaminase / (R)-3-amino-2-methylpropionate-pyruvate transaminase [EC:2.6.1.44 2.6.1.40] | (RefSeq) alanine--glyoxylate aminotransferase 2 homolog 1, mitochondrial (A)	ko00250: Alanine, aspartate and glutamate metabolism; ko00260: Glycine, serine and threonine metabolism; ko00270: Cysteine and methionine metabolism; ko00280: Valine, leucine and isoleucine degradation; ko01100: Metabolic pathways; ko01110: Biosynthesis of secondary metabolites	alanine--glyoxylate aminotransferase 2 homolog 1, mitochondrial [Brassica rapa]	AGT21_ARATH RecName: Full=Alanine--glyoxylate aminotransferase 2 homolog 1, mitochondrial; EC=2.6.1.44; AltName: Full=Beta-alanine-pyruvate aminotransferase 1; Flags: Precursor;	A0A078HTY5_BRANA SubName: Full=(rape) hypothetical protein {ECO:0000313|EMBL:CAF2146229.1}; SubName: Full=BnaA01g05670D protein {ECO:0000313|EMBL:CDY41995.1};	Alanine-glyoxylate aminotransferase AGT2	GO:0005739,mitochondrion; GO:0000325,plant-type vacuole; GO:0005886,plasma membrane; GO:0008453,alanine-glyoxylate transaminase activity; GO:0030170,pyridoxal phosphate binding; GO:0008270,zinc ion binding; GO:0009436,glyoxylate catabolic process; GO:0019481,L-alanine catabolic process, by transamination; GO:0009853,photorespiration; GO:0003674,molecular_function; GO:0003824,catalytic activity; G…	PF00202.24:Aminotransferase class-III	--	--	--
BraA01g000590.3C	25.6336	26.6824	20.6716	20.9795	17.3957	17.6941	27.999	25.4162	29.7874	26.6439	20.2696	18.9413	22.7363	15.8485	20.5194	A01	288136	290167	-	K12875 apoptotic chromatin condensation inducer in the nucleus | (RefSeq) apoptotic chromatin condensation inducer in the nucleus (A)	ko03013: Nucleocytoplasmic transport; ko03015: mRNA surveillance pathway; ko03040: Spliceosome	apoptotic chromatin condensation inducer in the nucleus [Brassica rapa]	--	A0A398APD9_BRACM RecName: Full=SAP domain-containing protein {ECO:0000259|PROSITE:PS50800};	Acinus (induces apoptotic chromatin condensation)	GO:0003676,nucleic acid binding; GO:0044260,cellular macromolecule metabolic process; GO:0006807,nitrogen compound metabolic process; GO:0044238,primary metabolic process; GO:0003674,molecular_function; GO:0005488,binding; GO:0097159,organic cyclic compound binding; GO:1901363,heterocyclic compound binding; GO:0008150,biological_process; GO:0008152,metabolic process; GO:0009987,cellular process; …	PF16294.8:RNSP1-SAP18 binding (RSB) motif	--	--	--
BraA01g000630.3C	174.726	85.7797	170.27	28.6006	28.029	41.9801	10.86	10.53	8.1107	42.9943	34.9138	58.9484	18.4048	26.8875	22.2899	A01	312768	314037	-	K01802 peptidylprolyl isomerase [EC:5.2.1.8] | (RefSeq) photosynthetic NDH subunit of lumenal location 4, chloroplastic isoform X1 (A)	--	unnamed protein product [Brassica napus]	PNSL4_ARATH RecName: Full=Photosynthetic NDH subunit of lumenal location 4, chloroplastic {ECO:0000303|PubMed:21785130}; AltName: Full=FK506-binding protein 16-2; Short=AtFKBP16-2; AltName: Full=Immunophilin FKBP16-2; AltName: Full=Peptidyl-prolyl cis-trans isomerase FKBP16-2; Short=PPIase FKBP16-2; EC=5.2.1.8; AltName: Full=Rotamase; Flags: Precursor;	A0A816XFB6_BRANA RecName: Full=Peptidylprolyl isomerase {ECO:0000256|PROSITE-ProRule:PRU00277}; EC=5.2.1.8 {ECO:0000256|PROSITE-ProRule:PRU00277};	--	GO:0009507,chloroplast; GO:0009543,chloroplast thylakoid lumen; GO:0009535,chloroplast thylakoid membrane; GO:0005886,plasma membrane; GO:0009579,thylakoid; GO:0003755,peptidyl-prolyl cis-trans isomerase activity; GO:0003674,molecular_function; GO:0003824,catalytic activity; GO:0016853,isomerase activity; GO:0016859,cis-trans isomerase activity; GO:0140096,catalytic activity, acting on a protein;…	PF00254.31:FKBP-type peptidyl-prolyl cis-trans isomerase	--	--	--
BraA01g000640.3C	4.1573	2.3223	1.1014	0.1342	0	0	0.5878	0.3559	0.5026	0.09	0.0488	0.1383	0.0484	0.1025	0.2377	A01	316109	316981	-	--	--	uncharacterized protein LOC103851859 [Brassica rapa]	VQ22_ARATH RecName: Full=VQ motif-containing protein 22 {ECO:0000303|PubMed:22535423}; Short=AtVQ22 {ECO:0000303|PubMed:22535423};	A0A398AK86_BRACM SubName: Full=(field mustard) hypothetical protein {ECO:0000313|EMBL:CAG7885999.1};	--	GO:0005634,nucleus; GO:0005575,cellular_component; GO:0005622,intracellular anatomical structure; GO:0043226,organelle; GO:0043227,membrane-bounded organelle; GO:0043229,intracellular organelle; GO:0043231,intracellular membrane-bounded organelle; GO:0110165,cellular anatomical entity	PF05678.17:VQ motif	--	--	--
BraA01g000660.3C	3.9281	2.7077	3.5846	0.0753	0.1679	1.5043	0.2282	0.0428	0.1268	0.946	2.0932	1.3962	0.4481	0.2154	0.2399	A01	335385	337421	-	K01087 trehalose 6-phosphate phosphatase [EC:3.1.3.12] | (RefSeq) probable trehalose-phosphate phosphatase H (A)	ko00500: Starch and sucrose metabolism; ko01100: Metabolic pathways; ko01110: Biosynthesis of secondary metabolites	probable trehalose-phosphate phosphatase H [Brassica rapa]	TPPH_ARATH RecName: Full=Probable trehalose-phosphate phosphatase H; Short=AtTPPH; EC=3.1.3.12; AltName: Full=Trehalose 6-phosphate phosphatase;	M4D5S8_BRARP RecName: Full=Trehalose 6-phosphate phosphatase {ECO:0000256|RuleBase:RU361117}; EC=3.1.3.12 {ECO:0000256|RuleBase:RU361117};	Trehalose-6-phosphate synthase component TPS1 and related subunits	GO:0005829,cytosol; GO:0005634,nucleus; GO:0004805,trehalose-phosphatase activity; GO:0005992,trehalose biosynthetic process; GO:0003674,molecular_function; GO:0003824,catalytic activity; GO:0016787,hydrolase activity; GO:0016788,hydrolase activity, acting on ester bonds; GO:0016791,phosphatase activity; GO:0019203,carbohydrate phosphatase activity; GO:0042578,phosphoric ester hydrolase activity;…	PF02358.19:Trehalose-phosphatase	--	--	--
BraA01g000670.3C	23.4546	21.6239	7.8482	14.8542	14.417	7.958	45.603	27.0239	31.7838	33.4643	19.7381	29.2111	10.5847	15.8235	13.4335	A01	350105	350935	-	K09286 EREBP-like factor | (RefSeq) ethylene-responsive transcription factor ERF060 (A)	--	ethylene-responsive transcription factor ERF060 [Brassica rapa]	ERF60_ARATH RecName: Full=Ethylene-responsive transcription factor ERF060;	A0A3P5ZLZ7_BRACM SubName: Full=(field mustard) hypothetical protein {ECO:0000313|EMBL:CAG7886002.1};	--	GO:0005634,nucleus; GO:0003700,DNA-binding transcription factor activity; GO:0043565,sequence-specific DNA binding; GO:0000976,transcription cis-regulatory region binding; GO:0009873,ethylene-activated signaling pathway; GO:0003674,molecular_function; GO:0140110,transcription regulator activity; GO:0003676,nucleic acid binding; GO:0003677,DNA binding; GO:0005488,binding; GO:0097159,organic cyclic…	PF00847.23:AP2 domain	AP2/ERF-ERF	TF	AP2/ERF->AP2/ERF-ERF
BraA01g000680.3C	0.7644	0.6651	0.9327	0.188	0.1715	0.2411	0.2936	0.1553	0.1535	0.3265	0.2982	0.317	0.074	0.1761	0	A01	354450	359518	-	--	--	hypothetical protein HID58_000081 [Brassica napus]	APSR1_ARATH RecName: Full=Protein ALTERED PHOSPHATE STARVATION RESPONSE 1 {ECO:0000303|PubMed:23498857};	M4D5S5_BRARP SubName: Full=Uncharacterized protein {ECO:0000313|EnsemblPlants:Bra011832.1-P};	--	GO:0005634,nucleus; GO:0005575,cellular_component; GO:0005622,intracellular anatomical structure; GO:0043226,organelle; GO:0043227,membrane-bounded organelle; GO:0043229,intracellular organelle; GO:0043231,intracellular membrane-bounded organelle; GO:0110165,cellular anatomical entity	PF04782.15:Protein of unknown function (DUF632)	--	--	--
BraA01g000690.3C	9.6713	12.2113	4.5691	0.1067	0.7142	0.251	0	0	0	0	2.2117	0.44	0	0	0	A01	362730	363409	+	--	--	FCS-Like Zinc finger 7 [Brassica rapa]	FLZ7_ARATH RecName: Full=FCS-Like Zinc finger 7 {ECO:0000303|PubMed:24901469};	A0A398AH50_BRACM SubName: Full=(field mustard) hypothetical protein {ECO:0000313|EMBL:CAG7886006.1};	--	GO:0005737,cytoplasm; GO:0005634,nucleus; GO:0019900,kinase binding; GO:0046872,metal ion binding; GO:0009749,response to glucose; GO:1905582,response to mannose; GO:0009744,response to sucrose; GO:0003674,molecular_function; GO:0005488,binding; GO:0005515,protein binding; GO:0019899,enzyme binding; GO:0043167,ion binding; GO:0043169,cation binding; GO:0008150,biological_process; GO:0009743,respo…	PF04570.17:zinc-finger of the FCS-type, C2-C2	--	--	--
BraA01g000700.3C	46.1217	116.166	52.6336	24.7424	15.4596	20.251	3.502	5.5006	4.1213	1.8191	2.3066	2.7835	1.4068	1.5755	1.4889	A01	365090	367609	-	K01858 myo-inositol-1-phosphate synthase [EC:5.5.1.4] | (RefSeq) inositol-3-phosphate synthase (A)	ko00562: Inositol phosphate metabolism; ko01100: Metabolic pathways; ko01110: Biosynthesis of secondary metabolites	unnamed protein product [Brassica rapa]	INO1_BRANA RecName: Full=Inositol-3-phosphate synthase; Short=MIP synthase; EC=5.5.1.4; AltName: Full=Myo-inositol 1-phosphate synthase; Short=IPS; Short=MI-1-P synthase;	A0A398AH48_BRACM RecName: Full=Inositol-3-phosphate synthase {ECO:0000256|ARBA:ARBA00012125}; EC=5.5.1.4 {ECO:0000256|ARBA:ARBA00012125};	Myo-inositol-1-phosphate synthase	GO:0005737,cytoplasm; GO:0004512,inositol-3-phosphate synthase activity; GO:0006021,inositol biosynthetic process; GO:0008654,phospholipid biosynthetic process; GO:0003674,molecular_function; GO:0003824,catalytic activity; GO:0016853,isomerase activity; GO:0016872,intramolecular lyase activity; GO:0005975,carbohydrate metabolic process; GO:0006020,inositol metabolic process; GO:0006066,alcohol me…	PF07994.15:Myo-inositol-1-phosphate synthase	--	--	--
BraA01g000720.3C	22.8082	98.2812	8.5548	6.2139	4.2841	2.6897	11.0747	9.1137	10.691	6.7593	4.6208	3.2601	2.2321	3.7514	2.5205	A01	379766	381148	+	--	--	uncharacterized protein LOC103853165 [Brassica rapa]	--	A0A398AI14_BRACM SubName: Full=Uncharacterized protein {ECO:0000313|EMBL:RID77145.1};	--	GO:0016021,integral component of membrane; GO:0005575,cellular_component; GO:0016020,membrane; GO:0031224,intrinsic component of membrane; GO:0110165,cellular anatomical entity	PF10428.12:RAM signalling pathway protein	--	--	--
BraA01g000730.3C	4.3271	5.4066	5.3398	0.8113	0.2262	0.6676	1.4347	0.3226	0.6834	1.917	1.9466	0.627	1.01	0.9289	1.2066	A01	382337	384095	+	--	--	unnamed protein product [Brassica rapa]	ALKB2_ARATH RecName: Full=DNA oxidative demethylase ALKBH2; EC=1.14.11.33; AltName: Full=Alkylated DNA repair protein alkB homolog 2; AltName: Full=Alpha-ketoglutarate-dependent dioxygenase alkB homolog 2;	M4D5S0_BRARP SubName: Full=Uncharacterized protein {ECO:0000313|EnsemblPlants:Bra011827.1-P};	--	GO:0005634,nucleus; GO:0051747,cytosine C-5 DNA demethylase activity; GO:0035514,DNA demethylase activity; GO:0043734,DNA-N1-methyladenine dioxygenase activity; GO:0008198,ferrous iron binding; GO:0035516,oxidative DNA demethylase activity; GO:0006307,DNA dealkylation involved in DNA repair; GO:0006281,DNA repair; GO:0035511,oxidative DNA demethylation; GO:0003674,molecular_function; GO:0003824,c…	PF13266.9:Protein of unknown function (DUF4057)	--	--	--
BraA01g000760.3C	5.4657	2.4182	8.3614	0	0	0.1954	0.336	0	0	0.39	0.0604	0.1142	0.12	0	0.0589	A01	388273	390212	-	--	--	uncharacterized protein LOC103853564 isoform X2 [Brassica rapa]	--	A0A3P5ZM07_BRACM SubName: Full=(field mustard) hypothetical protein {ECO:0000313|EMBL:CAG7886014.1};	--	GO:0016021,integral component of membrane; GO:0005575,cellular_component; GO:0016020,membrane; GO:0031224,intrinsic component of membrane; GO:0110165,cellular anatomical entity	--	--	--	--
BraA01g000770.3C	4.9785	3.413	12.3872	18.6272	53.045	31.8918	16.448	44.1757	0.2031	15.2748	19.7239	30.3784	0	87.3808	34.3904	A01	392146	392454	+	--	--	unnamed protein product, partial [Brassica napus]	--	A0A816XHI2_BRANA SubName: Full=(rape) hypothetical protein {ECO:0000313|EMBL:CAF2146285.1}; Flags: Fragment;	--	--	--	--	--	--
BraA01g000780.3C	22.8047	25.5563	30.6434	51.3488	49.6162	62.6724	51.2186	41.0406	57.9488	54.6232	47.9481	53.6386	59.0365	47.1303	60.1289	A01	392849	394848	-	K11842 ubiquitin carboxyl-terminal hydrolase 12/46 [EC:3.4.19.12] | (RefSeq) ubiquitin carboxyl-terminal hydrolase 3 (A)	--	ubiquitin carboxyl-terminal hydrolase 3 [Brassica rapa]	UBP3_ARATH RecName: Full=Ubiquitin carboxyl-terminal hydrolase 3; EC=3.4.19.12; AltName: Full=Deubiquitinating enzyme 3; Short=AtUBP3; AltName: Full=Ubiquitin thioesterase 3; AltName: Full=Ubiquitin-specific-processing protease 3;	A0A816XFQ9_BRANA SubName: Full=(rape) hypothetical protein {ECO:0000313|EMBL:CAF2146288.1};	Ubiquitin-specific protease	GO:0005829,cytosol; GO:0005634,nucleus; GO:0004843,cysteine-type deubiquitinase activity; GO:0004197,cysteine-type endopeptidase activity; GO:0016579,protein deubiquitination; GO:0006511,ubiquitin-dependent protein catabolic process; GO:0003674,molecular_function; GO:0003824,catalytic activity; GO:0008233,peptidase activity; GO:0008234,cysteine-type peptidase activity; GO:0016787,hydrolase activi…	PF00443.32:Ubiquitin carboxyl-terminal hydrolase	--	--	--
BraA01g000790.3C	12.2938	22.1497	19.8607	5.4475	5.3345	1.4579	11.0101	2.7675	2.6364	2.2266	3.0914	3.3318	1.2466	3.9046	3.3877	A01	395985	397540	+	K00860 adenylylsulfate kinase [EC:2.7.1.25] | (RefSeq) adenylyl-sulfate kinase 2, chloroplastic (A)	ko00230: Purine metabolism; ko00920: Sulfur metabolism; ko01100: Metabolic pathways	adenylyl-sulfate kinase 2, chloroplastic [Brassica rapa]	APK2_ARATH RecName: Full=Adenylyl-sulfate kinase 2, chloroplastic; EC=2.7.1.25; AltName: Full=ATP adenosine-5'-phosphosulfate 3'-phosphotransferase 2; AltName: Full=Adenosine-5'-phosphosulfate kinase 2; Short=APS kinase 2; Flags: Precursor;	A0A3P5Z0W4_BRACM RecName: Full=Adenylyl-sulfate kinase {ECO:0000256|ARBA:ARBA00012121, ECO:0000256|RuleBase:RU004347}; EC=2.7.1.25 {ECO:0000256|ARBA:ARBA00012121, ECO:0000256|RuleBase:RU004347};	Adenosine 5'-phosphosulfate kinase	GO:0009507,chloroplast; GO:0009536,plastid; GO:0004020,adenylylsulfate kinase activity; GO:0005524,ATP binding; GO:0019344,cysteine biosynthetic process; GO:0070814,hydrogen sulfide biosynthetic process; GO:0016310,phosphorylation; GO:0000103,sulfate assimilation; GO:0003674,molecular_function; GO:0003824,catalytic activity; GO:0016301,kinase activity; GO:0016740,transferase activity; GO:0016772,…	PF01583.23:Adenylylsulphate kinase	--	--	--
BraA01g000830.3C	25.1777	106.573	91.1612	31.6258	34.3316	4.9801	52.147	18.9228	21.356	16.6018	16.0124	9.971	6.4357	12.5386	13.1426	A01	408320	410126	+	K11812 tryptophan N-monooxygenase [EC:1.14.14.156] | (RefSeq) cytochrome P450 79B1 (A)	ko00380: Tryptophan metabolism; ko00966: Glucosinolate biosynthesis; ko01100: Metabolic pathways; ko01110: Biosynthesis of secondary metabolites; ko01210: 2-Oxocarboxylic acid metabolism	cytochrome P450 79B1 [Brassica rapa]	C79B1_SINAL RecName: Full=Cytochrome P450 79B1; EC=1.14.-.-;	C5H9N4_BRARP SubName: Full=Cytochrome P450 79b2 {ECO:0000313|EMBL:ACR10253.1};	Cytochrome P450 CYP2 subfamily	GO:0016021,integral component of membrane; GO:0020037,heme binding; GO:0005506,iron ion binding; GO:0004497,monooxygenase activity; GO:0016705,oxidoreductase activity, acting on paired donors, with incorporation or reduction of molecular oxygen; GO:0003674,molecular_function; GO:0005488,binding; GO:0046906,tetrapyrrole binding; GO:0097159,organic cyclic compound binding; GO:1901363,heterocyclic c…	PF00067.25:Cytochrome P450	--	--	--
BraA01g000850.3C	56.2886	34.2386	70.5643	27.2462	28.0643	18.641	44.7232	26.566	32.0393	44.8783	53.0834	36.3002	27.1056	20.5388	28.4123	A01	422670	424598	+	K01626 3-deoxy-7-phosphoheptulonate synthase [EC:2.5.1.54] | (RefSeq) phospho-2-dehydro-3-deoxyheptonate aldolase 1, chloroplastic (A)	ko00400: Phenylalanine, tyrosine and tryptophan biosynthesis; ko01100: Metabolic pathways; ko01110: Biosynthesis of secondary metabolites; ko01230: Biosynthesis of amino acids	phospho-2-dehydro-3-deoxyheptonate aldolase 1, chloroplastic [Brassica rapa]	AROF_ARATH RecName: Full=Phospho-2-dehydro-3-deoxyheptonate aldolase 1, chloroplastic; EC=2.5.1.54; AltName: Full=3-deoxy-D-arabino-heptulosonate 7-phosphate synthase 1; AltName: Full=DAHP synthase 1; AltName: Full=Phospho-2-keto-3-deoxyheptonate aldolase 1; Flags: Precursor;	A0A398APF8_BRACM RecName: Full=Phospho-2-dehydro-3-deoxyheptonate aldolase {ECO:0000256|RuleBase:RU363071}; EC=2.5.1.54 {ECO:0000256|RuleBase:RU363071};	--	GO:0009507,chloroplast; GO:0005739,mitochondrion; GO:0003849,3-deoxy-7-phosphoheptulonate synthase activity; GO:0009073,aromatic amino acid family biosynthetic process; GO:0008652,cellular amino acid biosynthetic process; GO:0009423,chorismate biosynthetic process; GO:0009611,response to wounding; GO:0003674,molecular_function; GO:0003824,catalytic activity; GO:0016740,transferase activity; GO:00…	PF01474.19:Class-II DAHP synthetase family	--	--	--
BraA01g000880.3C	3.5193	16.2853	6.0468	29.0727	16.5248	12.0969	33.5009	19.3424	41.2268	20.5043	16.3232	22.6729	28.3135	26.9897	30.21	A01	435046	437509	-	K14498 serine/threonine-protein kinase SRK2 [EC:2.7.11.1] | (RefSeq) serine/threonine-protein kinase SRK2F isoform X1 (A)	ko04016: MAPK signaling pathway - plant; ko04075: Plant hormone signal transduction	serine/threonine-protein kinase SRK2F isoform X1 [Brassica rapa]	SRK2F_ARATH RecName: Full=Serine/threonine-protein kinase SRK2F; EC=2.7.11.1; AltName: Full=OST1-kinase-like 5; AltName: Full=SNF1-related kinase 2.7; Short=SnRK2.7;	A0A3P5Z3I0_BRACM SubName: Full=(field mustard) hypothetical protein {ECO:0000313|EMBL:CAG7886026.1};	Serine/threonine protein kinase	GO:0005737,cytoplasm; GO:0005634,nucleus; GO:0005524,ATP binding; GO:0016301,kinase activity; GO:0106310,protein serine kinase activity; GO:0004674,protein serine/threonine kinase activity; GO:0035556,intracellular signal transduction; GO:0006468,protein phosphorylation; GO:0006970,response to osmotic stress; GO:0009651,response to salt stress; GO:0000166,nucleotide binding; GO:0003674,molecular_…	PF00069.28:Protein kinase domain	--	--	--
BraA01g000890.3C	0	1.0727	1.2582	1.4862	1.5338	0.7041	3.8556	3.4275	5.7552	2.8327	2.1532	2.126	2.9297	2.489	3.5113	A01	439420	441180	-	--	--	calponin homology domain-containing protein DDB_G0272472 [Brassica rapa]	Y3293_ARATH RecName: Full=WEB family protein At3g02930, chloroplastic; Flags: Precursor;	A0A816XJQ9_BRANA SubName: Full=(rape) hypothetical protein {ECO:0000313|EMBL:CAF2146313.1};	--	GO:0009507,chloroplast; GO:0005783,endoplasmic reticulum; GO:0005875,microtubule associated complex; GO:0007131,reciprocal meiotic recombination; GO:0000003,reproduction; GO:0000280,nuclear division; GO:0006139,nucleobase-containing compound metabolic process; GO:0006259,DNA metabolic process; GO:0006310,DNA recombination; GO:0006725,cellular aromatic compound metabolic process; GO:0006807,nitrog…	--	--	--	--
BraA01g000900.3C	565.913	646.964	1141.4	1985.46	2052.98	1902.44	1632.89	1679.47	1770.45	1125.87	1636.25	1621.02	1842.56	2338.03	1923.9	A01	442092	442774	-	K11253 histone H3 | (RefSeq) histone H3.3 (A)	--	MULTISPECIES: histone H3 [Bacteria]	H33_ARATH RecName: Full=Histone H3.3; AltName: Full=Histone H3.2;	A0A1U8PCC5_GOSHI RecName: Full=Histone H3 {ECO:0000256|RuleBase:RU004471};	Histones H3 and H4	GO:0005730,nucleolus; GO:0000786,nucleosome; GO:0005634,nucleus; GO:0005886,plasma membrane; GO:0030875,rDNA protrusion; GO:0003677,DNA binding; GO:0046982,protein heterodimerization activity; GO:0030527,structural constituent of chromatin; GO:0003674,molecular_function; GO:0003676,nucleic acid binding; GO:0005488,binding; GO:0097159,organic cyclic compound binding; GO:1901363,heterocyclic compou…	PF00125.27:Core histone H2A/H2B/H3/H4	--	--	--
BraA01g000950.3C	1.4736	3.9552	4.0082	3.4839	2.647	7.654	7.1073	7.1247	4.1086	6.7653	3.7522	10.4343	6.1287	6.831	9.9699	A01	445524	447994	-	--	--	unnamed protein product [Brassica rapa]	--	M4D5Q3_BRARP RecName: Full=RGS domain-containing protein {ECO:0000259|PROSITE:PS50132};	--	GO:0005634,nucleus; GO:0003714,transcription corepressor activity; GO:0006351,DNA-templated transcription; GO:0003674,molecular_function; GO:0003712,transcription coregulator activity; GO:0140110,transcription regulator activity; GO:0006139,nucleobase-containing compound metabolic process; GO:0006725,cellular aromatic compound metabolic process; GO:0006807,nitrogen compound metabolic process; GO:…	PF12070.11:Protein SCAI	--	--	--
BraA01g001000.3C	6.5317	9.8397	9.4328	18.7879	16.2612	19.9132	25.3638	23.2414	30.1865	15.4267	17.6427	16.0725	21.1244	19.4351	20.1908	A01	472679	473843	+	K20044 phosphatidylinositol-binding clathrin assembly protein | (RefSeq) putative clathrin assembly protein At5g57200 (A)	--	putative clathrin assembly protein At4g40080 [Brassica rapa]	CAP16_ARATH RecName: Full=Putative clathrin assembly protein At4g40080;	M4D5Q0_BRARP RecName: Full=ENTH domain-containing protein {ECO:0000259|PROSITE:PS50942};	Clathrin assembly protein AP180 and related proteins, contain ENTH domain	GO:0005905,clathrin-coated pit; GO:0030136,clathrin-coated vesicle; GO:0005794,Golgi apparatus; GO:0005545,1-phosphatidylinositol binding; GO:0032050,clathrin heavy chain binding; GO:0005546,phosphatidylinositol-4,5-bisphosphate binding; GO:0000149,SNARE binding; GO:0048268,clathrin coat assembly; GO:0072583,clathrin-dependent endocytosis; GO:0006900,vesicle budding from membrane; GO:0003674,mole…	PF07651.19:ANTH domain	--	--	--
BraA01g001020.3C	11.525	12.3352	17.5567	122.623	129.782	143.196	100.915	100.411	88.5548	97.8342	73.0186	111.153	123.423	118.447	122.645	A01	478229	478609	+	--	--	uncharacterized protein LOC103855772 [Brassica rapa]	--	M4D5P8_BRARP SubName: Full=Uncharacterized protein {ECO:0000313|EnsemblPlants:Bra011805.1-P};	--	--	--	--	--	--
BraA01g001060.3C	5.9918	9.0158	10.7703	3.8026	3.2128	5.1027	1.9796	2.182	2.761	2.5104	2.9324	3.6021	3.3265	4.9255	2.8156	A01	491046	492220	-	K03437 RNA methyltransferase, TrmH family | (RefSeq) uncharacterized tRNA/rRNA methyltransferase YsgA (A)	--	uncharacterized tRNA/rRNA methyltransferase YsgA [Brassica rapa]	--	M4D5P4_BRARP RecName: Full=SpoU_methylase domain-containing protein {ECO:0000259|Pfam:PF00588};	SpoU rRNA Methylase family protein	GO:0003723,RNA binding; GO:0008173,RNA methyltransferase activity; GO:0006396,RNA processing; GO:0003674,molecular_function; GO:0003676,nucleic acid binding; GO:0005488,binding; GO:0097159,organic cyclic compound binding; GO:1901363,heterocyclic compound binding; GO:0003824,catalytic activity; GO:0008168,methyltransferase activity; GO:0016740,transferase activity; GO:0016741,transferase activity,…	PF00588.22:SpoU rRNA Methylase family	--	--	--
BraA01g001080.3C	3.5044	7.4219	6.9678	2.4733	1.298	3.1215	1.2129	2.3967	1.2664	1.024	1.3487	2.2489	3.1106	2.7902	1.4297	A01	496908	498395	-	K00083 cinnamyl-alcohol dehydrogenase [EC:1.1.1.195] | (RefSeq) cinnamyl alcohol dehydrogenase 7 isoform X1 (A)	ko00940: Phenylpropanoid biosynthesis; ko01100: Metabolic pathways; ko01110: Biosynthesis of secondary metabolites	cinnamyl alcohol dehydrogenase 7 [Brassica rapa]	CADH7_ARATH RecName: Full=Cinnamyl alcohol dehydrogenase 7 {ECO:0000303|PubMed:14745009}; Short=AtCAD7 {ECO:0000303|PubMed:14745009}; EC=1.1.1.195 {ECO:0000269|PubMed:14745009}; AltName: Full=Cinnamyl alcohol dehydrogenase-like protein B;	M4D5P2_BRARP RecName: Full=PKS_ER domain-containing protein {ECO:0000259|SMART:SM00829};	Alcohol dehydrogenase, class V	GO:0005886,plasma membrane; GO:0045551,cinnamyl-alcohol dehydrogenase activity; GO:0016616,oxidoreductase activity, acting on the CH-OH group of donors, NAD or NADP as acceptor; GO:0052747,sinapyl alcohol dehydrogenase activity; GO:0008270,zinc ion binding; GO:0010597,green leaf volatile biosynthetic process; GO:0009809,lignin biosynthetic process; GO:0009617,response to bacterium; GO:0003674,mol…	PF08240.15:Alcohol dehydrogenase GroES-like domain	--	--	--
BraA01g001100.3C	1.2987	0.9349	0.9694	2.6042	2.0836	2.396	5.5494	4.5668	7.2488	1.7647	1.9141	1.5169	4.2901	3.3058	4.7513	A01	514988	517974	+	K09264 MADS-box transcription factor, plant | (RefSeq) agamous-like MADS-box protein AGL21 (A)	--	unnamed protein product [Brassica rapa]	AGL21_ARATH RecName: Full=Agamous-like MADS-box protein AGL21;	A0A3P5Z0N7_BRACM SubName: Full=(field mustard) hypothetical protein {ECO:0000313|EMBL:CAG7886044.1};	MADS box transcription factor	GO:0005634,nucleus; GO:0003700,DNA-binding transcription factor activity; GO:0000981,DNA-binding transcription factor activity, RNA polymerase II-specific; GO:0046983,protein dimerization activity; GO:0000978,RNA polymerase II cis-regulatory region sequence-specific DNA binding; GO:0045944,positive regulation of transcription by RNA polymerase II; GO:0006357,regulation of transcription by RNA pol…	PF00319.21:SRF-type transcription factor (DNA-binding and dimerisation domain)	MADS-MIKC	TF	MADS->MADS-MIKC
BraA01g001110.3C	614.488	472.586	417.127	10.9346	17.5215	12.6188	3.1499	5.055	2.1175	19.1082	14.3931	21.2678	2.5852	5.9001	5.7682	A01	518566	521307	+	K00600 glycine hydroxymethyltransferase [EC:2.1.2.1] | (RefSeq) serine hydroxymethyltransferase 1, mitochondrial (A)	ko00260: Glycine, serine and threonine metabolism; ko00460: Cyanoamino acid metabolism; ko00630: Glyoxylate and dicarboxylate metabolism; ko00670: One carbon pool by folate; ko01100: Metabolic pathways; ko01110: Biosynthesis of secondary metabolites; ko01200: Carbon metabolism; ko01230: Biosynthesis of amino acids; ko01240: Biosynthesis of cofactors	serine hydroxymethyltransferase 1, mitochondrial [Brassica rapa]	GLYM1_ARATH RecName: Full=Serine hydroxymethyltransferase 1, mitochondrial {ECO:0000303|PubMed:10806255}; Short=AtSHMT1 {ECO:0000303|PubMed:15659103}; EC=2.1.2.1 {ECO:0000269|PubMed:21976482}; AltName: Full=Glycine hydroxymethyltransferase 1 {ECO:0000305}; AltName: Full=Serine Transhydroxymethyltransferase {ECO:0000305}; Short=STM {ECO:0000305}; AltName: Full=Serine methylase 1 {ECO:0000305}; Fla…	A0A0D3A152_BRAOL RecName: Full=Serine hydroxymethyltransferase {ECO:0000256|RuleBase:RU000585}; EC=2.1.2.1 {ECO:0000256|RuleBase:RU000585};	Glycine/serine hydroxymethyltransferase	GO:0048046,apoplast; GO:0009570,chloroplast stroma; GO:0009534,chloroplast thylakoid; GO:0005737,cytoplasm; GO:0005829,cytosol; GO:0022626,cytosolic ribosome; GO:0005759,mitochondrial matrix; GO:0005739,mitochondrion; GO:0005634,nucleus; GO:0005886,plasma membrane; GO:0010319,stromule; GO:0004372,glycine hydroxymethyltransferase activity; GO:0003729,mRNA binding; GO:0008266,poly(U) RNA binding; G…	PF00464.22:Serine hydroxymethyltransferase	--	--	--
BraA01g001120.3C	29.9351	28.41	21.2922	24.4772	21.253	22.5022	17.5915	19.3969	19.4579	31.945	27.0615	23.0652	22.4447	18.8437	23.3914	A01	521848	523604	+	--	--	uncharacterized protein At4g37920 isoform X1 [Brassica rapa]	Y4920_ARATH RecName: Full=Uncharacterized protein At4g37920;	M4D5N8_BRARP SubName: Full=Uncharacterized protein {ECO:0000313|EnsemblPlants:Bra011795.1-P};	--	GO:0009941,chloroplast envelope; GO:0009535,chloroplast thylakoid membrane; GO:0005575,cellular_component; GO:0005622,intracellular anatomical structure; GO:0005737,cytoplasm; GO:0009507,chloroplast; GO:0009526,plastid envelope; GO:0009536,plastid; GO:0031967,organelle envelope; GO:0031975,envelope; GO:0043226,organelle; GO:0043227,membrane-bounded organelle; GO:0043229,intracellular organelle; G…	--	--	--	--
BraA01g001130.3C	34.2444	59.5902	58.3542	24.2308	19.3057	19.1855	23.3691	27.4215	27.8792	35.1949	52.5423	30.413	23.8373	24.6876	22.3191	A01	523816	526255	+	K04043 molecular chaperone DnaK | (RefSeq) heat shock 70 kDa protein 9, mitochondrial (A)	ko03018: RNA degradation	heat shock 70 kDa protein 9, mitochondrial [Brassica rapa]	HSP7I_ARATH RecName: Full=Heat shock 70 kDa protein 9, mitochondrial {ECO:0000305}; AltName: Full=Chaperone protein HscA homolog 1 {ECO:0000303|PubMed:19865480}; Short=AtHscA1 {ECO:0000303|PubMed:19865480}; AltName: Full=Heat shock protein 70-9 {ECO:0000303|PubMed:11599561}; Short=AtHsp70-9 {ECO:0000303|PubMed:11599561}; AltName: Full=Mitochondrial heat shock protein 70-1 {ECO:0000303|PubMed:1140…	M4D5N7_BRARP SubName: Full=Uncharacterized protein {ECO:0000313|EnsemblPlants:Bra011794.1-P};	Molecular chaperones mortalin/PBP74/GRP75, HSP70 superfamily	GO:0005737,cytoplasm; GO:0005829,cytosol; GO:0005739,mitochondrion; GO:0009505,plant-type cell wall; GO:0000325,plant-type vacuole; GO:0005886,plasma membrane; GO:0005524,ATP binding; GO:0016887,ATP hydrolysis activity; GO:0140662,ATP-dependent protein folding chaperone; GO:0031072,heat shock protein binding; GO:0051787,misfolded protein binding; GO:0044183,protein folding chaperone; GO:0051082,u…	PF00012.23:Hsp70 protein	--	--	--
BraA01g001140.3C	22.4032	27.4604	27.3605	37.6313	42.387	43.7201	45.0209	39.579	46.3246	32.7317	34.7594	34.1087	40.0371	40.901	36.9001	A01	526879	528024	-	K23333 E3 ubiquitin-protein transferase RMND5 [EC:2.3.2.27] | (RefSeq) protein RMD5 homolog (A)	--	protein RMD5 homolog [Brassica rapa]	RMD5_ARATH RecName: Full=Protein RMD5 homolog {ECO:0000305};	M4D5N6_BRARP SubName: Full=Uncharacterized protein {ECO:0000313|EnsemblPlants:Bra011793.1-P};	Predicted E3 ubiquitin ligase	GO:0005737,cytoplasm; GO:0034657,GID complex; GO:0005634,nucleus; GO:0046872,metal ion binding; GO:0061630,ubiquitin protein ligase activity; GO:0043161,proteasome-mediated ubiquitin-dependent protein catabolic process; GO:0003674,molecular_function; GO:0005488,binding; GO:0043167,ion binding; GO:0043169,cation binding; GO:0003824,catalytic activity; GO:0004842,ubiquitin-protein transferase activ…	PF10607.12:CTLH/CRA C-terminal to LisH motif domain	--	--	--
BraA01g001150.3C	270.51	348.134	311.43	224.077	201.16	100.348	160.787	306.009	119.007	129.403	126.284	121.069	159.853	430.702	268.525	A01	531906	535022	+	K01610 phosphoenolpyruvate carboxykinase (ATP) [EC:4.1.1.49] | (RefSeq) phosphoenolpyruvate carboxykinase (ATP) (A)	ko00010: Glycolysis / Gluconeogenesis; ko00020: Citrate cycle (TCA cycle); ko00620: Pyruvate metabolism; ko00710: Carbon fixation in photosynthetic organisms; ko01100: Metabolic pathways; ko01110: Biosynthesis of secondary metabolites; ko01200: Carbon metabolism	phosphoenolpyruvate carboxykinase (ATP) [Brassica rapa]	PCKA1_ARATH RecName: Full=Phosphoenolpyruvate carboxykinase (ATP) 1 {ECO:0000303|PubMed:17283014}; Short=AtPCK1 {ECO:0000303|PubMed:19807880}; Short=PEP carboxykinase 1 {ECO:0000303|PubMed:17283014}; Short=PEPCK 1 {ECO:0000303|PubMed:17283014}; EC=4.1.1.49 {ECO:0000269|PubMed:19807880};	A0A398APB5_BRACM RecName: Full=Phosphoenolpyruvate carboxykinase (ATP) {ECO:0000256|ARBA:ARBA00012363}; EC=4.1.1.49 {ECO:0000256|ARBA:ARBA00012363};	--	GO:0005737,cytoplasm; GO:0005829,cytosol; GO:0005730,nucleolus; GO:0005524,ATP binding; GO:0046872,metal ion binding; GO:0004612,phosphoenolpyruvate carboxykinase (ATP) activity; GO:0016036,cellular response to phosphate starvation; GO:0050832,defense response to fungus; GO:0006094,gluconeogenesis; GO:0000166,nucleotide binding; GO:0003674,molecular_function; GO:0005488,binding; GO:0017076,purine…	PF01293.23:Phosphoenolpyruvate carboxykinase	--	--	--
BraA01g001180.3C	1.0668	1.9946	1.9229	1.5642	2.3103	2.8081	1.068	1.2728	1.0921	1.5728	2.1671	1.9605	3.2036	3.0737	1.8189	A01	556142	559702	+	K00844 hexokinase [EC:2.7.1.1] | (RefSeq) probable hexokinase-like 2 protein (A)	ko00010: Glycolysis / Gluconeogenesis; ko00051: Fructose and mannose metabolism; ko00052: Galactose metabolism; ko00500: Starch and sucrose metabolism; ko00520: Amino sugar and nucleotide sugar metabolism; ko01100: Metabolic pathways; ko01110: Biosynthesis of secondary metabolites; ko01200: Carbon metabolism; ko01250: Biosynthesis of nucleotide sugars	hypothetical protein HID58_000124 [Brassica napus]	HXKL2_ARATH RecName: Full=Probable hexokinase-like 2 protein; EC=2.7.1.1 {ECO:0000250|UniProtKB:P93834};	A0A816XET2_BRANA RecName: Full=Phosphotransferase {ECO:0000256|RuleBase:RU362007}; EC=2.7.1.- {ECO:0000256|RuleBase:RU362007};	Hexokinase	GO:0005829,cytosol; GO:0016021,integral component of membrane; GO:0005739,mitochondrion; GO:0005524,ATP binding; GO:0005536,glucose binding; GO:0004396,hexokinase activity; GO:0001678,cellular glucose homeostasis; GO:0006974,cellular response to DNA damage stimulus; GO:0006096,glycolytic process; GO:0019318,hexose metabolic process; GO:0009409,response to cold; GO:0009408,response to heat; GO:000…	PF03727.19:Hexokinase	--	--	--
BraA01g001200.3C	25.2267	25.6156	30.9243	77.1136	78.2537	71.3474	54.4003	60.1681	48.5254	48.2532	54.8978	63.395	67.7904	78.5466	69.9471	A01	580291	581324	-	K09338 homeobox-leucine zipper protein | (RefSeq) homeobox-leucine zipper protein HAT22 (A)	--	homeobox-leucine zipper protein HAT22 [Brassica rapa]	HAT22_ARATH RecName: Full=Homeobox-leucine zipper protein HAT22; AltName: Full=Homeodomain-leucine zipper protein HAT22; Short=HD-ZIP protein 22;	A0A078JM81_BRANA SubName: Full=(rape) hypothetical protein {ECO:0000313|EMBL:CAF2146374.1}; SubName: Full=BnaA01g34550D protein {ECO:0000313|EMBL:CDY67919.1};	Transcription factor HEX, contains HOX and HALZ domains	GO:0005634,nucleus; GO:0003700,DNA-binding transcription factor activity; GO:0000981,DNA-binding transcription factor activity, RNA polymerase II-specific; GO:0000976,transcription cis-regulatory region binding; GO:0009738,abscisic acid-activated signaling pathway; GO:0009737,response to abscisic acid; GO:0009735,response to cytokinin; GO:0009414,response to water deprivation; GO:0003674,molecula…	PF00046.32:Homeodomain	HB-HD-ZIP	TF	HB->HB-HD-ZIP
BraA01g001220.3C	3.2413	6.2414	3.7359	0	0	0	0	0	0	0	0	0	0	0	0	A01	599185	600948	-	K01762 1-aminocyclopropane-1-carboxylate synthase [EC:4.4.1.14] | (RefSeq) 1-aminocyclopropane-1-carboxylate synthase 8 (A)	ko00270: Cysteine and methionine metabolism; ko01100: Metabolic pathways; ko01110: Biosynthesis of secondary metabolites	1-aminocyclopropane-1-carboxylate synthase 8 [Brassica rapa]	1A18_ARATH RecName: Full=1-aminocyclopropane-1-carboxylate synthase 8; Short=ACC synthase 8; EC=4.4.1.14; AltName: Full=S-adenosyl-L-methionine methylthioadenosine-lyase 8;	A0A3P5ZH17_BRACM SubName: Full=(field mustard) hypothetical protein {ECO:0000313|EMBL:CAG7886060.1};	1-aminocyclopropane-1-carboxylate synthase, and related proteins	GO:0016847,1-aminocyclopropane-1-carboxylate synthase activity; GO:0042802,identical protein binding; GO:0030170,pyridoxal phosphate binding; GO:0008483,transaminase activity; GO:0006520,cellular amino acid metabolic process; GO:0009693,ethylene biosynthetic process; GO:0009835,fruit ripening; GO:0003674,molecular_function; GO:0003824,catalytic activity; GO:0016829,lyase activity; GO:0016846,carb…	PF00155.24:Aminotransferase class I and II	--	--	--
BraA01g001230.3C	105.356	138.108	56.442	9.2504	7.8777	9.8409	7.8747	12.5947	9.8816	11.1212	7.1554	8.3672	5.9323	8.2314	7.3438	A01	609038	611315	-	K00511 squalene monooxygenase [EC:1.14.14.17] | (RefSeq) squalene epoxidase 3 (A)	ko00100: Steroid biosynthesis; ko00909: Sesquiterpenoid and triterpenoid biosynthesis; ko01100: Metabolic pathways; ko01110: Biosynthesis of secondary metabolites	squalene epoxidase 3 [Brassica rapa]	ERG16_ARATH RecName: Full=Squalene epoxidase 3; Short=AtSQE3; EC=1.14.14.17 {ECO:0000269|PubMed:17426032};	A0A3P5ZD82_BRACM RecName: Full=Squalene monooxygenase {ECO:0000256|ARBA:ARBA00012312, ECO:0000256|RuleBase:RU367121}; EC=1.14.14.17 {ECO:0000256|ARBA:ARBA00012312, ECO:0000256|RuleBase:RU367121};	Squalene monooxygenase	GO:0005783,endoplasmic reticulum; GO:0016021,integral component of membrane; GO:0050660,flavin adenine dinucleotide binding; GO:0004506,squalene monooxygenase activity; GO:0009753,response to jasmonic acid; GO:0009611,response to wounding; GO:0016126,sterol biosynthetic process; GO:0000166,nucleotide binding; GO:0003674,molecular_function; GO:0005488,binding; GO:0036094,small molecule binding; GO…	PF08491.13:Squalene epoxidase	--	--	--
BraA01g001260.3C	1.4512	2.4872	1.4105	4.4809	2.0577	0.6817	4.7413	2.7551	5.4473	1.2192	1.8398	1.0865	1.9403	1.3882	2.0161	A01	633994	634734	-	--	--	light-inducible protein CPRF2 [Brassica napus]	BZIP4_ARATH RecName: Full=Basic leucine zipper 4 {ECO:0000303|PubMed:11906833}; Short=AtbZIP4 {ECO:0000303|PubMed:11906833};	M4D5M3_BRARP RecName: Full=BZIP domain-containing protein {ECO:0000259|PROSITE:PS50217};	--	GO:0005634,nucleus; GO:0003700,DNA-binding transcription factor activity; GO:0000976,transcription cis-regulatory region binding; GO:0045893,positive regulation of DNA-templated transcription; GO:0003674,molecular_function; GO:0140110,transcription regulator activity; GO:0001067,transcription regulatory region nucleic acid binding; GO:0003676,nucleic acid binding; GO:0003677,DNA binding; GO:00036…	PF00170.24:bZIP transcription factor	bZIP	TF	bZIP
BraA01g001270.3C	19.7945	17.1606	15.1991	20.5905	16.0708	13.716	34.9837	33.6113	39.8964	14.175	12.2698	11.9874	14.8102	18.4469	17.0054	A01	638657	640312	-	K07297 adiponectin receptor | (RefSeq) heptahelical transmembrane protein 4 (A)	--	heptahelical transmembrane protein 4 [Brassica rapa]	HHP4_ARATH RecName: Full=Heptahelical transmembrane protein 4; AltName: Full=PAQR family protein HHP4;	A0A398APJ8_BRACM SubName: Full=(field mustard) hypothetical protein {ECO:0000313|EMBL:CAG7886065.1};	Predicted membrane proteins, contain hemolysin III domain	GO:0016021,integral component of membrane; GO:0038023,signaling receptor activity; GO:0009725,response to hormone; GO:0009744,response to sucrose; GO:0003674,molecular_function; GO:0060089,molecular transducer activity; GO:0008150,biological_process; GO:0009719,response to endogenous stimulus; GO:0010033,response to organic substance; GO:0042221,response to chemical; GO:0050896,response to stimul…	PF03006.23:Haemolysin-III related	--	--	--
BraA01g001280.3C	7.8442	6.5929	9.0638	7.6855	7.1547	5.0778	10.5481	10.7285	9.9639	10.0271	12.5848	8.4003	4.9966	6.0846	7.6475	A01	642048	644503	+	K14682 amino-acid N-acetyltransferase [EC:2.3.1.1] | (RefSeq) probable amino-acid acetyltransferase NAGS2, chloroplastic (A)	ko00220: Arginine biosynthesis; ko01100: Metabolic pathways; ko01110: Biosynthesis of secondary metabolites; ko01210: 2-Oxocarboxylic acid metabolism; ko01230: Biosynthesis of amino acids	probable amino-acid acetyltransferase NAGS2, chloroplastic [Brassica rapa]	NAGS2_ARATH RecName: Full=Probable amino-acid acetyltransferase NAGS2, chloroplastic; EC=2.3.1.1; AltName: Full=N-acetylglutamate synthase 2; Flags: Precursor;	A0A398AHC5_BRACM RecName: Full=Amino-acid N-acetyltransferase {ECO:0000256|ARBA:ARBA00012697}; EC=2.3.1.1 {ECO:0000256|ARBA:ARBA00012697};	Acetylglutamate kinase/acetylglutamate synthase	GO:0009507,chloroplast; GO:0004042,acetyl-CoA:L-glutamate N-acetyltransferase activity; GO:0103045,methione N-acyltransferase activity; GO:0006526,arginine biosynthetic process; GO:0003674,molecular_function; GO:0003824,catalytic activity; GO:0008080,N-acetyltransferase activity; GO:0016407,acetyltransferase activity; GO:0016410,N-acyltransferase activity; GO:0016740,transferase activity; GO:0016…	PF00583.28:Acetyltransferase (GNAT) family	GNAT	TR	GNAT
BraA01g001290.3C	2.4892	1.8695	1.4353	0.2438	0.2991	0.774	0.345	0.4433	0.1917	0.2942	0.0798	0.5026	0.1056	0.1117	0.2072	A01	646514	648115	-	K14494 DELLA protein | (RefSeq) LOW QUALITY PROTEIN: DELLA protein RGL2 (A)	ko04075: Plant hormone signal transduction	protein SHORT-ROOT [Brassica rapa]	SHR_ARATH RecName: Full=Protein SHORT-ROOT {ECO:0000303|PubMed:10850497}; Short=AtSHR {ECO:0000303|PubMed:10850497}; AltName: Full=GRAS family protein 26; Short=AtGRAS-26; AltName: Full=Protein SHOOT GRAVITROPISM 7 {ECO:0000303|PubMed:9670559};	A0A3P5ZM65_BRACM SubName: Full=(field mustard) hypothetical protein {ECO:0000313|EMBL:CAG7886067.1};	--	GO:0005769,early endosome; GO:0005770,late endosome; GO:0005634,nucleus; GO:0055037,recycling endosome; GO:0003700,DNA-binding transcription factor activity; GO:0043565,sequence-specific DNA binding; GO:0000976,transcription cis-regulatory region binding; GO:0008356,asymmetric cell division; GO:0055072,iron ion homeostasis; GO:0048366,leaf development; GO:0045930,negative regulation of mitotic ce…	PF03514.17:GRAS domain family	GRAS	TF	GRAS
BraA01g001300.3C	1.1948	0.6963	0.8176	51.8061	52.5884	40.8623	68.634	55.1115	75.6589	71.7478	51.9195	60.2946	42.6639	52.1204	62.0825	A01	654212	655623	+	K10523 speckle-type POZ protein | (RefSeq) BTB/POZ domain-containing protein At4g08455 (A)	--	BTB/POZ and TAZ domain-containing protein 5 [Brassica rapa]	BT5_ARATH RecName: Full=BTB/POZ and TAZ domain-containing protein 5; AltName: Full=BTB and TAZ domain protein 5;	M4D5L9_BRARP RecName: Full=BTB domain-containing protein {ECO:0000259|PROSITE:PS50097};	CREB binding protein/P300 and related TAZ Zn-finger proteins	GO:0005737,cytoplasm; GO:0005516,calmodulin binding; GO:0046872,metal ion binding; GO:0016567,protein ubiquitination; GO:0006355,regulation of DNA-templated transcription; GO:0009733,response to auxin; GO:0009409,response to cold; GO:0042542,response to hydrogen peroxide; GO:0009751,response to salicylic acid; GO:0003674,molecular_function; GO:0005488,binding; GO:0005515,protein binding; GO:00431…	PF02135.19:TAZ zinc finger	TAZ	TR	TAZ
BraA01g001320.3C	36.5345	39.2233	47.0749	58.8376	67.5983	72.9403	21.6029	29.8801	23.8818	60.1687	53.902	64.1147	40.0265	45.9708	40.3437	A01	667979	670302	-	K01455 formamidase [EC:3.5.1.49] | (RefSeq) formamidase (A)	ko00460: Cyanoamino acid metabolism; ko00630: Glyoxylate and dicarboxylate metabolism; ko00910: Nitrogen metabolism; ko01100: Metabolic pathways; ko01200: Carbon metabolism	formamidase [Brassica rapa]	--	M4D5L7_BRARP SubName: Full=Uncharacterized protein {ECO:0000313|EnsemblPlants:Bra011774.1-P};	--	GO:0016811,hydrolase activity, acting on carbon-nitrogen (but not peptide) bonds, in linear amides; GO:0003674,molecular_function; GO:0003824,catalytic activity; GO:0016787,hydrolase activity; GO:0016810,hydrolase activity, acting on carbon-nitrogen (but not peptide) bonds	PF03069.18:Acetamidase/Formamidase family	--	--	--
BraA01g001330.3C	62.0169	66.5197	64.0793	138.977	147.462	129.121	125.164	108.128	126.103	116.967	112.826	116.562	124.499	117.59	113.443	A01	670750	672789	-	K01455 formamidase [EC:3.5.1.49] | (RefSeq) formamidase (A)	ko00460: Cyanoamino acid metabolism; ko00630: Glyoxylate and dicarboxylate metabolism; ko00910: Nitrogen metabolism; ko01100: Metabolic pathways; ko01200: Carbon metabolism	formamidase [Brassica rapa]	--	M4D5L6_BRARP SubName: Full=Uncharacterized protein {ECO:0000313|EnsemblPlants:Bra011773.1-P};	--	GO:0016811,hydrolase activity, acting on carbon-nitrogen (but not peptide) bonds, in linear amides; GO:0003674,molecular_function; GO:0003824,catalytic activity; GO:0016787,hydrolase activity; GO:0016810,hydrolase activity, acting on carbon-nitrogen (but not peptide) bonds	PF03069.18:Acetamidase/Formamidase family	--	--	--
BraA01g001340.3C	17.0225	4.2923	32.5571	110.82	97.6577	76.0723	75.1004	75.7774	85.9605	75.24	126.136	109.225	115.415	102.928	97.133	A01	677374	678247	+	--	--	LOB domain-containing protein 39 [Brassica rapa]	LBD39_ARATH RecName: Full=LOB domain-containing protein 39; AltName: Full=ASYMMETRIC LEAVES 2-like protein 41; Short=AS2-like protein 41;	A0A398APD1_BRACM SubName: Full=(field mustard) hypothetical protein {ECO:0000313|EMBL:CAG7886072.1};	--	GO:0010468,regulation of gene expression; GO:0008150,biological_process; GO:0008152,metabolic process; GO:0010467,gene expression; GO:0019222,regulation of metabolic process; GO:0043170,macromolecule metabolic process; GO:0050789,regulation of biological process; GO:0060255,regulation of macromolecule metabolic process; GO:0065007,biological regulation; GO:0071704,organic substance metabolic proc…	PF03195.17:Lateral organ boundaries (LOB) domain	LOB	TF	LOB
BraA01g001360.3C	51.6576	45.2771	69.4651	228.922	195.889	124.196	256.246	235.93	276.216	243.796	280.983	274.242	206.655	230.65	253.816	A01	683624	684955	-	K00430 peroxidase [EC:1.11.1.7] | (RefSeq) peroxidase 50 (A)	ko00940: Phenylpropanoid biosynthesis; ko01100: Metabolic pathways; ko01110: Biosynthesis of secondary metabolites	peroxidase 50 [Brassica rapa]	PER50_ARATH RecName: Full=Peroxidase 50; Short=Atperox P50; EC=1.11.1.7; AltName: Full=ATP9a; AltName: Full=PRXR2; Flags: Precursor;	A0A398AI65_BRACM RecName: Full=Peroxidase {ECO:0000256|ARBA:ARBA00012313, ECO:0000256|RuleBase:RU362060}; EC=1.11.1.7 {ECO:0000256|ARBA:ARBA00012313, ECO:0000256|RuleBase:RU362060};	--	GO:0005737,cytoplasm; GO:0005576,extracellular region; GO:0020037,heme binding; GO:0046872,metal ion binding; GO:0004601,peroxidase activity; GO:0042744,hydrogen peroxide catabolic process; GO:0006979,response to oxidative stress; GO:0048511,rhythmic process; GO:0003674,molecular_function; GO:0005488,binding; GO:0046906,tetrapyrrole binding; GO:0097159,organic cyclic compound binding; GO:1901363,…	PF00141.26:Peroxidase	--	--	--
BraA01g001370.3C	74.9856	93.9377	46.9837	39.4294	31.6865	28.6918	27.2795	27.7833	30.2922	50.5529	35.8893	36.53	32.2119	27.8871	33.9467	A01	688675	691106	+	--	--	ribonuclease III domain-containing protein RNC1, chloroplastic [Brassica rapa]	RNC1_ARATH RecName: Full=Ribonuclease III domain-containing protein RNC1, chloroplastic {ECO:0000305}; AltName: Full=Chloroplast ribonuclease III domain protein {ECO:0000305}; Flags: Precursor;	M4D5L3_BRARP RecName: Full=RNase III domain-containing protein {ECO:0000259|PROSITE:PS50142};	--	GO:0009507,chloroplast; GO:0005634,nucleus; GO:0003725,double-stranded RNA binding; GO:0003729,mRNA binding; GO:0004525,ribonuclease III activity; GO:0006397,mRNA processing; GO:0010468,regulation of gene expression; GO:0006396,RNA processing; GO:0008380,RNA splicing; GO:0006364,rRNA processing; GO:0003674,molecular_function; GO:0003676,nucleic acid binding; GO:0003723,RNA binding; GO:0005488,bin…	PF00636.29:Ribonuclease III domain	--	--	--
BraA01g001380.3C	4.7197	2.6822	3.7954	6.4157	6.3401	7.4153	5.143	5.7514	6.4154	9.2275	9.182	7.0023	6.0956	4.6802	5.9243	A01	691860	693690	+	K21777 G2/mitotic-specific cyclin-B, other | (RefSeq) cyclin-B1-1 isoform X1 (A)	--	cyclin-B1-1 isoform X1 [Brassica rapa]	CCB11_ARATH RecName: Full=Cyclin-B1-1; AltName: Full=Cyc1-At; AltName: Full=G2/mitotic-specific cyclin-B1-1; Short=CycB1;1;	M4D5L2_BRARP RecName: Full=Cyclin N-terminal domain-containing protein {ECO:0000259|PROSITE:PS00292};	Cyclin B and related kinase-activating proteins	GO:0000307,cyclin-dependent protein kinase holoenzyme complex; GO:0005737,cytoplasm; GO:0005634,nucleus; GO:0016538,cyclin-dependent protein serine/threonine kinase regulator activity; GO:0051301,cell division; GO:0044772,mitotic cell cycle phase transition; GO:0001558,regulation of cell growth; GO:0000079,regulation of cyclin-dependent protein serine/threonine kinase activity; GO:0010332,respons…	PF00134.26:Cyclin, N-terminal domain	--	--	--
BraA01g001410.3C	14.268	10.7252	4.4376	0.0727	0	0.0855	0.294	0	0	0.1463	0.0793	0.1499	0.2362	0	0	A01	709951	710628	+	--	--	lysine-rich arabinogalactan protein 18 [Brassica rapa]	AGP18_ARATH RecName: Full=Lysine-rich arabinogalactan protein 18; Short=Lys-rich AGP 18; Flags: Precursor;	M4D5L0_BRARP SubName: Full=Uncharacterized protein {ECO:0000313|EnsemblPlants:Bra011767.1-P};	--	GO:0031225,anchored component of membrane; GO:0005886,plasma membrane; GO:0009554,megasporogenesis; GO:0000003,reproduction; GO:0003006,developmental process involved in reproduction; GO:0007049,cell cycle; GO:0007275,multicellular organism development; GO:0008150,biological_process; GO:0009553,embryo sac development; GO:0009987,cellular process; GO:0019953,sexual reproduction; GO:0022402,cell cy…	--	--	--	--
BraA01g001420.3C	100.116	105.187	92.6496	65.351	48.5891	36.1721	65.3441	65.8027	68.7006	45.1932	46.6303	48.1956	52.3604	52.025	56.8487	A01	712895	716302	+	--	--	unnamed protein product [Brassica rapa]	--	M4D5K9_BRARP RecName: Full=NYN domain-containing protein {ECO:0000259|Pfam:PF01936};	--	GO:0004540,ribonuclease activity; GO:0003674,molecular_function; GO:0003824,catalytic activity; GO:0004518,nuclease activity; GO:0016787,hydrolase activity; GO:0016788,hydrolase activity, acting on ester bonds; GO:0140098,catalytic activity, acting on RNA; GO:0140640,catalytic activity, acting on a nucleic acid	PF01936.21:NYN domain	--	--	--
BraA01g001430.3C	130.954	138.1	131.85	97.1897	86.5693	73.4109	93.1263	90.397	96.7983	81.2324	85.7563	83.218	88.0806	93.0756	93.9651	A01	717977	719317	+	--	--	uncharacterized protein LOC111199297 [Brassica napus]	--	A0A816XGE5_BRANA SubName: Full=(rape) hypothetical protein {ECO:0000313|EMBL:CAF2146434.1};	--	GO:0005777,peroxisome; GO:1903231,mRNA base-pairing post-transcriptional repressor activity; GO:0004540,ribonuclease activity; GO:0003674,molecular_function; GO:0003676,nucleic acid binding; GO:0003723,RNA binding; GO:0003729,mRNA binding; GO:0005488,binding; GO:0030371,translation repressor activity; GO:0045182,translation regulator activity; GO:0097159,organic cyclic compound binding; GO:190136…	PF01936.21:NYN domain	--	--	--
BraA01g001440.3C	3.2089	3.4221	4.3249	7.3567	8.3202	6.3344	7.1551	8.1621	8.1852	6.7721	7.0441	6.3356	4.599	6.0109	6.3478	A01	723003	724380	-	--	--	uncharacterized protein LOC103859947 [Brassica rapa]	--	M4D5K7_BRARP SubName: Full=Uncharacterized protein {ECO:0000313|EnsemblPlants:Bra011764.1-P};	--	--	--	--	--	--
BraA01g001460.3C	8.8726	35.1649	9.9343	3.223	6.7577	1.1367	5.1135	15.4895	5.7558	0.2917	0.4218	0.2657	0.9421	1.8082	0.719	A01	730999	732750	-	K00517 indol-3-yl-methylglucosinolate hydroxylase [EC:1.14.-.-] | (RefSeq) cytochrome P450 81F1 (A)	--	cytochrome P450 81F1 [Brassica rapa]	C81F1_ARATH RecName: Full=Cytochrome P450 81F1 {ECO:0000305}; EC=1.14.-.- {ECO:0000305};	M4D5K5_BRARP SubName: Full=Uncharacterized protein {ECO:0000313|EnsemblPlants:Bra011762.1-P};	Cytochrome P450 CYP2 subfamily	GO:0005783,endoplasmic reticulum; GO:0016021,integral component of membrane; GO:0016020,membrane; GO:0020037,heme binding; GO:0005506,iron ion binding; GO:0004497,monooxygenase activity; GO:0016709,oxidoreductase activity, acting on paired donors, with incorporation or reduction of molecular oxygen, NAD(P)H as one donor, and incorporation of one atom of oxygen; GO:0042343,indole glucosinolate met…	PF00067.25:Cytochrome P450	--	--	--
BraA01g001470.3C	0.4496	2.0033	2.9363	110.003	80.5257	8.55	470.18	413.729	556.965	2.6273	21.088	21.7661	80.8988	211.113	111.913	A01	735808	736704	-	K00517 indol-3-yl-methylglucosinolate hydroxylase [EC:1.14.-.-] | (RefSeq) cytochrome P450 81F1 (A)	--	cytochrome P450 81F1 [Brassica rapa]	C81F1_ARATH RecName: Full=Cytochrome P450 81F1 {ECO:0000305}; EC=1.14.-.- {ECO:0000305};	A0A3P5ZNL6_BRACM SubName: Full=(field mustard) hypothetical protein {ECO:0000313|EMBL:CAG7886087.1};	Cytochrome P450 CYP2 subfamily	GO:0005783,endoplasmic reticulum; GO:0016021,integral component of membrane; GO:0016020,membrane; GO:0020037,heme binding; GO:0005506,iron ion binding; GO:0004497,monooxygenase activity; GO:0016709,oxidoreductase activity, acting on paired donors, with incorporation or reduction of molecular oxygen, NAD(P)H as one donor, and incorporation of one atom of oxygen; GO:0042343,indole glucosinolate met…	PF00067.25:Cytochrome P450	--	--	--
BraA01g001500.3C	7.8424	21.4711	2.5634	0.6532	0.2428	0.1536	2.1124	2.3254	1.4674	0.5255	0.6649	0.2244	0.33	0.5983	0.5089	A01	752745	753641	-	K00517 indol-3-yl-methylglucosinolate hydroxylase [EC:1.14.-.-] | (RefSeq) cytochrome P450 81F3 (A)	--	cytochrome P450 81F3 [Brassica rapa]	C81F3_ARATH RecName: Full=Cytochrome P450 81F3 {ECO:0000305}; EC=1.14.-.- {ECO:0000305};	A0A3P5ZLB9_BRACM SubName: Full=(field mustard) hypothetical protein {ECO:0000313|EMBL:CAG7886090.1};	Cytochrome P450 CYP2 subfamily	GO:0016021,integral component of membrane; GO:0016020,membrane; GO:0020037,heme binding; GO:0005506,iron ion binding; GO:0004497,monooxygenase activity; GO:0016709,oxidoreductase activity, acting on paired donors, with incorporation or reduction of molecular oxygen, NAD(P)H as one donor, and incorporation of one atom of oxygen; GO:0042343,indole glucosinolate metabolic process; GO:0003674,molecul…	PF00067.25:Cytochrome P450	--	--	--
BraA01g001510.3C	0.2032	0.4179	0.9243	13.3753	20.7455	4.556	42.9885	40.7834	102.05	4.4978	5.7964	4.3588	12.6337	22.9967	23.8549	A01	761309	763402	-	K14487 auxin responsive GH3 gene family | (RefSeq) indole-3-acetic acid-amido synthetase GH3.2 (A)	ko04075: Plant hormone signal transduction	indole-3-acetic acid-amido synthetase GH3.2 [Brassica rapa]	GH33_ARATH RecName: Full=Indole-3-acetic acid-amido synthetase GH3.3; EC=6.3.2.-; AltName: Full=Auxin-responsive GH3-like protein 3; Short=AtGH3-3;	A0A398AJR5_BRACM SubName: Full=(field mustard) hypothetical protein {ECO:0000313|EMBL:CAG7886091.1};	--	GO:0005737,cytoplasm; GO:0016881,acid-amino acid ligase activity; GO:0010279,indole-3-acetic acid amido synthetase activity; GO:0010252,auxin homeostasis; GO:0003674,molecular_function; GO:0003824,catalytic activity; GO:0016874,ligase activity; GO:0016879,ligase activity, forming carbon-nitrogen bonds; GO:0008150,biological_process; GO:0042592,homeostatic process; GO:0048878,chemical homeostasis;…	PF03321.16:GH3 auxin-responsive promoter	--	--	--
BraA01g001520.3C	24.5665	23.0683	17.9449	68.0759	49.2129	36.9641	56.3408	56.2396	47.8788	40.7587	26.12	38.7651	51.5455	53.1562	61.5075	A01	772828	774829	+	K24542 cytochrome P450 family 81 subfamily D | (RefSeq) cytochrome P450 81D11 (A)	--	cytochrome P450 81D11 [Brassica rapa]	C8D11_ARATH RecName: Full=Cytochrome P450 81D11; EC=1.14.-.-;	M4D5K0_BRARP SubName: Full=Uncharacterized protein {ECO:0000313|EnsemblPlants:Bra011757.1-P};	Cytochrome P450 CYP2 subfamily	GO:0016021,integral component of membrane; GO:0016020,membrane; GO:0020037,heme binding; GO:0005506,iron ion binding; GO:0016709,oxidoreductase activity, acting on paired donors, with incorporation or reduction of molecular oxygen, NAD(P)H as one donor, and incorporation of one atom of oxygen; GO:0002213,defense response to insect; GO:0003674,molecular_function; GO:0005488,binding; GO:0046906,tet…	PF00067.25:Cytochrome P450	--	--	--
BraA01g001540.3C	25.9192	25.7569	27.5459	114.25	99.6186	88.87	131.123	145.318	121.323	74.6843	77.25	81.1647	108.819	117.47	115.751	A01	782990	785572	+	K24542 cytochrome P450 family 81 subfamily D | (RefSeq) cytochrome P450 81D11 (A)	--	cytochrome P450 81Q32 [Brassica rapa]	CYQ32_CATRO RecName: Full=Cytochrome P450 81Q32 {ECO:0000303|PubMed:24710322}; Short=CrCYP81Q32 {ECO:0000303|PubMed:24710322}; EC=1.14.-.- {ECO:0000305};	M4D5J8_BRARP SubName: Full=Uncharacterized protein {ECO:0000313|EnsemblPlants:Bra011755.1-P};	Cytochrome P450 CYP2 subfamily	GO:0016021,integral component of membrane; GO:0020037,heme binding; GO:0005506,iron ion binding; GO:0004497,monooxygenase activity; GO:0016705,oxidoreductase activity, acting on paired donors, with incorporation or reduction of molecular oxygen; GO:0003674,molecular_function; GO:0005488,binding; GO:0046906,tetrapyrrole binding; GO:0097159,organic cyclic compound binding; GO:1901363,heterocyclic c…	PF00067.25:Cytochrome P450	--	--	--
BraA01g001590.3C	12.3025	36.1789	24.2709	68.8647	80.1128	84.7293	105.427	97.6655	114.331	161.927	91.1206	113.875	172.88	123.664	163.642	A01	799453	800439	-	K09422 transcription factor MYB, plant | (RefSeq) transcription factor MYB73 (A)	--	transcription factor MYB44 [Brassica napus]	MYB73_ARATH RecName: Full=Transcription factor MYB73 {ECO:0000303|PubMed:11597504}; AltName: Full=Myb-related protein 73 {ECO:0000303|PubMed:11597504}; Short=AtMYB73 {ECO:0000303|PubMed:11597504};	A0A3P5ZM97_BRACM SubName: Full=(field mustard) hypothetical protein {ECO:0000313|EMBL:CAG7886099.1};	Transcription factor, Myb superfamily	GO:0005634,nucleus; GO:0003700,DNA-binding transcription factor activity; GO:0000981,DNA-binding transcription factor activity, RNA polymerase II-specific; GO:0000978,RNA polymerase II cis-regulatory region sequence-specific DNA binding; GO:0000976,transcription cis-regulatory region binding; GO:0019760,glucosinolate metabolic process; GO:1901001,negative regulation of response to salt stress; GO…	PF00249.34:Myb-like DNA-binding domain	MYB	TF	MYB->MYB
BraA01g001610.3C	0.6664	0.2016	0.5304	0	0.0191	0.0402	0	0.0388	0	0.1375	0.0186	0.088	0.0185	0	0	A01	819023	821402	+	K13416 brassinosteroid insensitive 1-associated receptor kinase 1 [EC:2.7.10.1 2.7.11.1] | (RefSeq) BRASSINOSTEROID INSENSITIVE 1-associated receptor kinase 1 isoform X1 (A)	ko04016: MAPK signaling pathway - plant; ko04075: Plant hormone signal transduction; ko04626: Plant-pathogen interaction	probable LRR receptor-like serine/threonine-protein kinase At4g37250 [Brassica rapa]	Y4372_ARATH RecName: Full=Probable LRR receptor-like serine/threonine-protein kinase At4g37250; EC=2.7.11.1; Flags: Precursor;	M4D5J0_BRARP RecName: Full=Protein kinase domain-containing protein {ECO:0000259|PROSITE:PS50011};	--	GO:0016021,integral component of membrane; GO:0005524,ATP binding; GO:0106310,protein serine kinase activity; GO:0004674,protein serine/threonine kinase activity; GO:0006468,protein phosphorylation; GO:0000166,nucleotide binding; GO:0003674,molecular_function; GO:0005488,binding; GO:0017076,purine nucleotide binding; GO:0030554,adenyl nucleotide binding; GO:0032553,ribonucleotide binding; GO:0032…	PF00069.28:Protein kinase domain	--	--	--
BraA01g001640.3C	3.0481	2.4292	7.3233	54.3426	61.94	88.6461	37.7967	35.3238	46.7098	29.2581	48.4724	52.7847	80.3329	83.0621	73.8936	A01	836587	837174	+	K09286 EREBP-like factor | (RefSeq) ethylene-responsive transcription factor RAP2-10 (A)	--	ethylene-responsive transcription factor RAP2-10 [Brassica rapa]	RA210_ARATH RecName: Full=Ethylene-responsive transcription factor RAP2-10; AltName: Full=Protein RELATED TO APETALA2 10;	M4D5I7_BRARP RecName: Full=AP2/ERF domain-containing protein {ECO:0000259|PROSITE:PS51032};	--	GO:0005634,nucleus; GO:0003700,DNA-binding transcription factor activity; GO:0000976,transcription cis-regulatory region binding; GO:0009873,ethylene-activated signaling pathway; GO:0045892,negative regulation of DNA-templated transcription; GO:1900057,positive regulation of leaf senescence; GO:0003674,molecular_function; GO:0140110,transcription regulator activity; GO:0001067,transcription regul…	PF00847.23:AP2 domain	AP2/ERF-ERF	TF	AP2/ERF->AP2/ERF-ERF
BraA01g001670.3C	6.6726	10.9145	11.355	10.1274	11.1267	6.7681	12.0923	11.9172	12.8644	10.0317	10.881	11.6171	15.4338	15.5298	16.8109	A01	854524	856664	+	K09284 AP2-like factor, euAP2 lineage | (RefSeq) floral homeotic protein APETALA 2 isoform X1 (A)	--	floral homeotic protein APETALA 2 isoform X1 [Brassica rapa]	AP2_ARATH RecName: Full=Floral homeotic protein APETALA 2 {ECO:0000303|PubMed:7919989};	A0A816XJ30_BRANA SubName: Full=(rape) hypothetical protein {ECO:0000313|EMBL:CAF2146489.1};	--	GO:0005634,nucleus; GO:0003700,DNA-binding transcription factor activity; GO:0000976,transcription cis-regulatory region binding; GO:0030154,cell differentiation; GO:0009908,flower development; GO:0010073,meristem maintenance; GO:0048481,plant ovule development; GO:0048316,seed development; GO:0010093,specification of floral organ identity; GO:0003674,molecular_function; GO:0140110,transcription …	PF00847.23:AP2 domain	AP2/ERF-ERF	TF	AP2/ERF->AP2/ERF-ERF
BraA01g001690.3C	1.2622	1.9901	1.531	0.4401	0.8181	0.1294	3.7807	5.5424	1.1947	0.4794	0.24	0.7182	0.3971	3.6537	2.299	A01	869261	870972	+	K12126 phytochrome-interacting factor 3 | (RefSeq) transcription factor PIF3 (A)	ko04075: Plant hormone signal transduction; ko04712: Circadian rhythm - plant	transcription factor SPATULA-like [Brassica napus]	SPT_ARATH RecName: Full=Transcription factor SPATULA; AltName: Full=Basic helix-loop-helix protein 24; Short=AtbHLH24; Short=bHLH 24; AltName: Full=Transcription factor EN 99; AltName: Full=bHLH transcription factor bHLH024;	A0A679KJ80_BRACM RecName: Full=BHLH domain-containing protein {ECO:0000259|PROSITE:PS50888};	--	GO:0005634,nucleus; GO:0003700,DNA-binding transcription factor activity; GO:0042802,identical protein binding; GO:0046983,protein dimerization activity; GO:0000976,transcription cis-regulatory region binding; GO:0048440,carpel development; GO:0007623,circadian rhythm; GO:0010154,fruit development; GO:0010187,negative regulation of seed germination; GO:0009409,response to cold; GO:0010114,respons…	PF00010.29:Helix-loop-helix DNA-binding domain	bHLH	TF	bHLH
BraA01g001720.3C	16.576	16.0263	8.5145	5.1548	5.7821	5.92	3.0713	4.0623	3.5474	5.303	3.1847	2.4258	3.6772	3.241	3.577	A01	877179	878773	-	--	--	uncharacterized protein LOC103862622 [Brassica rapa]	--	M4D5I0_BRARP RecName: Full=Remorin_C domain-containing protein {ECO:0000259|Pfam:PF03763};	--	GO:1901700,response to oxygen-containing compound; GO:0008150,biological_process; GO:0042221,response to chemical; GO:0050896,response to stimulus	PF03763.16:Remorin, C-terminal region	--	--	--
BraA01g001740.3C	15.2998	57.26	59.8213	115.51	176.083	93.6084	136.168	93.4015	154.197	72.5343	73.0346	72.8442	52.504	109.762	108.109	A01	888802	889805	+	K09419 heat shock transcription factor, other eukaryote | (RefSeq) heat stress transcription factor B-1 (A)	--	heat stress transcription factor B-1 [Brassica rapa]	HSFB1_ARATH RecName: Full=Heat stress transcription factor B-1; Short=AtHsfB1; AltName: Full=AtHsf-16; AltName: Full=Heat shock factor protein 4; Short=HSF 4; AltName: Full=Heat shock transcription factor 4; Short=HSTF 4;	A0A078JZW2_BRANA SubName: Full=(rape) hypothetical protein {ECO:0000313|EMBL:CAF2146516.1}; SubName: Full=BnaAnng36200D protein {ECO:0000313|EMBL:CDY71121.1};	Heat shock transcription factor	GO:0005634,nucleus; GO:0003700,DNA-binding transcription factor activity; GO:0000978,RNA polymerase II cis-regulatory region sequence-specific DNA binding; GO:0045892,negative regulation of DNA-templated transcription; GO:0006357,regulation of transcription by RNA polymerase II; GO:0009408,response to heat; GO:0003674,molecular_function; GO:0140110,transcription regulator activity; GO:0000976,tra…	PF00447.20:HSF-type DNA-binding	HSF	TF	HSF
BraA01g001750.3C	171.804	269.415	118.354	278.081	242.139	196.386	321.723	310.548	302.623	200.203	175.967	176.438	186.837	205.198	217.637	A01	890948	893644	+	K13545 red chlorophyll catabolite reductase [EC:1.3.7.12] | (RefSeq) red chlorophyll catabolite reductase, chloroplastic (A)	ko00860: Porphyrin metabolism; ko01110: Biosynthesis of secondary metabolites	unnamed protein product [Brassica rapa]	RCCR_ARATH RecName: Full=Red chlorophyll catabolite reductase, chloroplastic {ECO:0000303|PubMed:10743659}; Short=AtRCCR {ECO:0000303|PubMed:10743659}; Short=RCC reductase {ECO:0000305}; EC=1.3.7.12 {ECO:0000269|PubMed:10743659}; AltName: Full=Accelerated cell death protein 2 {ECO:0000303|PubMed:11149948}; Flags: Precursor;	M4D5H7_BRARP SubName: Full=Uncharacterized protein {ECO:0000313|EnsemblPlants:Bra011734.1-P};	--	GO:0009507,chloroplast; GO:0009941,chloroplast envelope; GO:0009570,chloroplast stroma; GO:0009535,chloroplast thylakoid membrane; GO:0005737,cytoplasm; GO:0005829,cytosol; GO:0005739,mitochondrion; GO:0005886,plasma membrane; GO:0051743,red chlorophyll catabolite reductase activity; GO:0015996,chlorophyll catabolic process; GO:0098542,defense response to other organism; GO:0010363,regulation of …	PF06405.14:Red chlorophyll catabolite reductase (RCC reductase)	--	--	--
BraA01g001760.3C	45.4005	54.1039	44.3011	40.5426	33.2929	24.0493	27.812	29.0831	25.4272	27.3384	29.3706	31.2594	26.7103	36.5091	27.1551	A01	895537	897473	+	K01265 methionyl aminopeptidase [EC:3.4.11.18] | (RefSeq) methionine aminopeptidase 1D, chloroplastic/mitochondrial (A)	--	methionine aminopeptidase 1D, chloroplastic/mitochondrial [Brassica rapa]	MAP1D_ARATH RecName: Full=Methionine aminopeptidase 1D, chloroplastic/mitochondrial {ECO:0000255|HAMAP-Rule:MF_03174}; Short=MAP 1D {ECO:0000255|HAMAP-Rule:MF_03174}; Short=MetAP 1D {ECO:0000255|HAMAP-Rule:MF_03174}; EC=3.4.11.18 {ECO:0000255|HAMAP-Rule:MF_03174}; AltName: Full=Peptidase M 1D {ECO:0000255|HAMAP-Rule:MF_03174}; Flags: Precursor;	M4D5H6_BRARP RecName: Full=Methionine aminopeptidase {ECO:0000256|RuleBase:RU003653}; EC=3.4.11.18 {ECO:0000256|RuleBase:RU003653};	Putative methionine aminopeptidase	GO:0009507,chloroplast; GO:0005739,mitochondrion; GO:0046872,metal ion binding; GO:0070006,metalloaminopeptidase activity; GO:0031365,N-terminal protein amino acid modification; GO:0070084,protein initiator methionine removal; GO:0006508,proteolysis; GO:0003674,molecular_function; GO:0005488,binding; GO:0043167,ion binding; GO:0043169,cation binding; GO:0003824,catalytic activity; GO:0004177,amin…	PF00557.27:Metallopeptidase family M24	--	--	--
BraA01g001800.3C	9.4229	8.3774	10.3124	6.7709	5.3863	6.8747	2.4642	2.2056	3.0579	7.3319	6.5067	8.344	4.9977	4.5539	6.0362	A01	914976	917507	+	--	--	uncharacterized protein LOC103863524 [Brassica rapa]	--	A0A3P5ZNP6_BRACM SubName: Full=(field mustard) hypothetical protein {ECO:0000313|EMBL:CAG7886122.1};	--	--	PF04784.17:Protein of unknown function, DUF547	--	--	--
BraA01g001820.3C	4.426	3.1189	1.9744	1.153	1.0801	0.7952	1.7399	1.7466	1.2777	1.1284	1.1737	0.6971	0.7822	1.0913	1.1432	A01	921277	923817	-	--	--	uncharacterized protein LOC103863824 [Brassica rapa]	MOCOS_ARATH RecName: Full=Molybdenum cofactor sulfurase {ECO:0000255|HAMAP-Rule:MF_03050}; Short=MCS {ECO:0000255|HAMAP-Rule:MF_03050}; Short=MOS {ECO:0000255|HAMAP-Rule:MF_03050}; Short=MoCo sulfurase {ECO:0000255|HAMAP-Rule:MF_03050}; EC=2.8.1.9 {ECO:0000255|HAMAP-Rule:MF_03050, ECO:0000269|PubMed:11553608, ECO:0000269|PubMed:15561708}; AltName: Full=Abscisic acid protein 3; AltName: Full=Low e…	M4D5G9_BRARP SubName: Full=Uncharacterized protein {ECO:0000313|EnsemblPlants:Bra011726.1-P};	Molybdenum cofactor sulfurase	GO:0008265,Mo-molybdopterin cofactor sulfurase activity; GO:0102867,molybdenum cofactor sulfurtransferase activity; GO:0030151,molybdenum ion binding; GO:0030170,pyridoxal phosphate binding; GO:0009000,selenocysteine lyase activity; GO:0009688,abscisic acid biosynthetic process; GO:0009734,auxin-activated signaling pathway; GO:0042742,defense response to bacterium; GO:0006777,Mo-molybdopterin cof…	--	--	--	--
BraA01g001830.3C	6.5222	6.3895	7.0218	3.7011	5.1033	4.4698	4.8281	6.9573	2.7209	4.0259	3.2292	4.1955	4.0066	6.0097	4.1463	A01	926015	927528	-	K23408 cell division cycle-associated protein 7 | (RefSeq) cell division cycle-associated 7-like protein (A)	--	cell division cycle-associated 7-like protein [Brassica rapa]	JMJ24_ARATH RecName: Full=E3 ubiquitin-protein ligase JMJ24 {ECO:0000303|PubMed:26798133, ECO:0000303|PubMed:26979329}; EC=2.3.2.27 {ECO:0000269|PubMed:26798133, ECO:0000269|PubMed:26979329}; AltName: Full=Inactive histone demethylase JMJ24 {ECO:0000303|PubMed:18713399, ECO:0000303|PubMed:26979329}; AltName: Full=Jumonji domain-containing protein 24 {ECO:0000303|PubMed:18713399}; Short=AtJMJ24 {E…	M4D5G8_BRARP RecName: Full=zf-4CXXC_R1 domain-containing protein {ECO:0000259|Pfam:PF10497};	--	GO:0000785,chromatin; GO:0000118,histone deacetylase complex; GO:0031011,Ino80 complex; GO:0005634,nucleus; GO:0048188,Set1C/COMPASS complex; GO:0031490,chromatin DNA binding; GO:0042393,histone binding; GO:0032454,histone H3-methyl-lysine-9 demethylase activity; GO:0042803,protein homodimerization activity; GO:0043621,protein self-association; GO:0000976,transcription cis-regulatory region bindi…	PF10497.12:Zinc-finger domain of monoamine-oxidase A repressor R1	--	--	--
BraA01g001850.3C	21.3626	26.0591	13.6215	16.9166	13.391	12.2966	23.6473	23.3729	21.9072	30.3439	22.233	16.0309	15.367	14.1448	16.6676	A01	931725	933636	+	K14307 nucleoporin p58/p45 | (RefSeq) nuclear pore complex protein NUP58 (A)	ko03013: Nucleocytoplasmic transport	nuclear pore complex protein NUP58 [Brassica rapa]	NUP58_ARATH RecName: Full=Nuclear pore complex protein NUP58 {ECO:0000303|PubMed:21189294}; AltName: Full=Nucleoporin 58; AltName: Full=Protein TRANSCURVATA1 {ECO:0000303|PubMed:23840761};	M4D5G6_BRARP SubName: Full=Uncharacterized protein {ECO:0000313|EnsemblPlants:Bra011723.1-P};	--	GO:0005635,nuclear envelope; GO:0005643,nuclear pore; GO:0008139,nuclear localization sequence binding; GO:0017056,structural constituent of nuclear pore; GO:0051028,mRNA transport; GO:0015031,protein transport; GO:0003674,molecular_function; GO:0005048,signal sequence binding; GO:0005488,binding; GO:0033218,amide binding; GO:0042277,peptide binding; GO:0005198,structural molecule activity; GO:00…	PF04286.15:Protein of unknown function (DUF445)	--	--	--
BraA01g001860.3C	4.5733	25.538	32.8406	138.89	113.754	77.4302	123.984	126.951	171.53	36.6392	71.3361	66.4173	90.6406	71.4803	70.988	A01	934012	935169	-	K20802 (R)-mandelonitrile lyase [EC:4.1.2.10] | (RefSeq) alpha-hydroxynitrile lyase (A)	ko00460: Cyanoamino acid metabolism; ko01100: Metabolic pathways; ko01110: Biosynthesis of secondary metabolites	methylesterase 9 [Brassica rapa]	MES9_ARATH RecName: Full=Methylesterase 9 {ECO:0000303|PubMed:18467465}; Short=AtMES9 {ECO:0000303|PubMed:18467465}; EC=3.1.1.- {ECO:0000269|PubMed:18467465};	M4D5G5_BRARP RecName: Full=AB hydrolase-1 domain-containing protein {ECO:0000259|Pfam:PF12697};	--	GO:0016788,hydrolase activity, acting on ester bonds; GO:0080030,methyl indole-3-acetate esterase activity; GO:0080032,methyl jasmonate esterase activity; GO:0080031,methyl salicylate esterase activity; GO:0050832,defense response to fungus; GO:0045087,innate immune response; GO:0009694,jasmonic acid metabolic process; GO:0031408,oxylipin biosynthetic process; GO:0009696,salicylic acid metabolic …	PF12697.10:Alpha/beta hydrolase family	--	--	--
BraA01g001880.3C	1.72	1.4329	1.4017	0.6074	0.8468	0.8703	0.6713	1.2508	0.4903	0.9161	1.1179	0.9194	0.5753	0.652	0.8268	A01	940984	943041	-	--	--	pentatricopeptide repeat-containing protein At4g37170 [Brassica rapa]	PP353_ARATH RecName: Full=Pentatricopeptide repeat-containing protein At4g37170;	M4D5G4_BRARP SubName: Full=Uncharacterized protein {ECO:0000313|EnsemblPlants:Bra011721.1-P};	FOG: PPR repeat	GO:0043231,intracellular membrane-bounded organelle; GO:0003723,RNA binding; GO:0008270,zinc ion binding; GO:0009451,RNA modification; GO:0003674,molecular_function; GO:0003676,nucleic acid binding; GO:0005488,binding; GO:0097159,organic cyclic compound binding; GO:1901363,heterocyclic compound binding; GO:0043167,ion binding; GO:0043169,cation binding; GO:0046872,metal ion binding; GO:0046914,tr…	PF01535.23:PPR repeat	--	--	--
BraA01g001890.3C	37.1554	13.6625	25.2209	81.9602	42.63	50.9485	75.5193	48.5561	101.79	57.6318	47.6131	65.3646	66.6318	46.3721	61.909	A01	947936	949242	+	K14491 two-component response regulator ARR-B family | (RefSeq) two-component response regulator ARR18 (A)	ko04075: Plant hormone signal transduction	transcription factor HHO5 [Brassica rapa]	HHO5_ARATH RecName: Full=Transcription factor HHO5 {ECO:0000305}; AltName: Full=MYB-domain transcription factor HHO5 {ECO:0000305}; AltName: Full=Protein HRS1 HOMOLOG 5 {ECO:0000305}; AltName: Full=Protein ULT1 INTERACTING FACTOR 1 {ECO:0000303|PubMed:26903506};	M4D5G3_BRARP RecName: Full=HTH myb-type domain-containing protein {ECO:0000259|PROSITE:PS51294};	--	GO:0005829,cytosol; GO:0005634,nucleus; GO:0003700,DNA-binding transcription factor activity; GO:0000976,transcription cis-regulatory region binding; GO:0048449,floral organ formation; GO:0010629,negative regulation of gene expression; GO:0006355,regulation of DNA-templated transcription; GO:0090701,specification of plant organ identity; GO:0003674,molecular_function; GO:0140110,transcription reg…	PF00249.34:Myb-like DNA-binding domain	GARP-G2-like	TF	GARP->GARP-G2-like
BraA01g001910.3C	138.138	125.296	127.624	85.4855	109.172	121.375	62.7753	83.6167	44.2212	95.3747	82.4566	108.092	64.5185	106.599	88.6843	A01	960332	961617	-	K03671 thioredoxin 1 | (RefSeq) thioredoxin M-type, chloroplastic (A)	--	thioredoxin-like protein HCF164, chloroplastic [Brassica rapa]	TR164_ARATH RecName: Full=Thioredoxin-like protein HCF164, chloroplastic {ECO:0000303|PubMed:11701887}; AltName: Full=Protein HIGH CHLOROPHYLL FLUORESCENCE 164 {ECO:0000303|PubMed:11701887}; Flags: Precursor;	M4D5G2_BRARP RecName: Full=Thioredoxin domain-containing protein {ECO:0000259|PROSITE:PS51352};	Thioredoxin	GO:0009507,chloroplast; GO:0009534,chloroplast thylakoid; GO:0009535,chloroplast thylakoid membrane; GO:0005886,plasma membrane; GO:0031977,thylakoid lumen; GO:0016671,oxidoreductase activity, acting on a sulfur group of donors, disulfide as acceptor; GO:0010190,cytochrome b6f complex assembly; GO:0003674,molecular_function; GO:0003824,catalytic activity; GO:0016491,oxidoreductase activity; GO:00…	PF00085.23:Thioredoxin	--	--	--
BraA01g001920.3C	3.8215	3.9658	7.9819	9.1391	10.3289	14.6253	7.0734	4.966	6.6258	9.3124	11.8343	12.9147	15.8167	9.5191	10.8781	A01	961968	963726	+	--	--	nuclear autoantigenic sperm protein [Brassica rapa]	--	A0A398AKK8_BRACM RecName: Full=SHNi-TPR domain-containing protein {ECO:0000259|Pfam:PF10516};	Cell cycle-regulated histone H1-binding protein	GO:0005634,nucleus; GO:0005575,cellular_component; GO:0005622,intracellular anatomical structure; GO:0043226,organelle; GO:0043227,membrane-bounded organelle; GO:0043229,intracellular organelle; GO:0043231,intracellular membrane-bounded organelle; GO:0110165,cellular anatomical entity	PF00515.31:Tetratricopeptide repeat	--	--	--
BraA01g001960.3C	6.1538	7.2859	9.4663	18.647	18.7911	35.1505	15.1219	12.718	18.1426	23.6776	24.8283	24.6856	32.7442	20.3872	23.8458	A01	976218	978588	+	K14169 cytoplasmic tRNA 2-thiolation protein 2 | (RefSeq) cytoplasmic tRNA 2-thiolation protein 2 (A)	ko04122: Sulfur relay system	cytoplasmic tRNA 2-thiolation protein 2 [Brassica rapa]	CTU2_ARATH RecName: Full=Cytoplasmic tRNA 2-thiolation protein 2 {ECO:0000255|HAMAP-Rule:MF_03054};	M4D5F7_BRARP RecName: Full=Cytoplasmic tRNA 2-thiolation protein 2 {ECO:0000256|HAMAP-Rule:MF_03054};	Uncharacterized conserved protein	GO:0005829,cytosol; GO:0016779,nucleotidyltransferase activity; GO:0016783,sulfurtransferase activity; GO:0000049,tRNA binding; GO:0010311,lateral root formation; GO:0032447,protein urmylation; GO:0034227,tRNA thio-modification; GO:0002143,tRNA wobble position uridine thiolation; GO:0003674,molecular_function; GO:0003824,catalytic activity; GO:0016740,transferase activity; GO:0016772,transferase …	PF10288.12:Cytoplasmic tRNA 2-thiolation protein 2	--	--	--
BraA01g001970.3C	18.2893	25.8198	11.8077	45.7683	20.7393	26.262	59.0157	37.5158	72.4671	78.7128	56.1244	47.8693	55.7932	24.0144	48.312	A01	978813	983239	-	--	--	BEL1-like homeodomain protein 2 [Brassica rapa]	BLH2_ARATH RecName: Full=BEL1-like homeodomain protein 2; Short=BEL1-like protein 2; AltName: Full=Protein SAWTOOTH 1;	A0A8D9LTF1_BRACM SubName: Full=(field mustard) hypothetical protein {ECO:0000313|EMBL:CAG7886136.1}; Flags: Fragment;	Transcription factor MEIS1 and related HOX domain proteins	GO:0005634,nucleus; GO:0003700,DNA-binding transcription factor activity; GO:0000981,DNA-binding transcription factor activity, RNA polymerase II-specific; GO:0000978,RNA polymerase II cis-regulatory region sequence-specific DNA binding; GO:0000976,transcription cis-regulatory region binding; GO:0009965,leaf morphogenesis; GO:0048363,mucilage pectin metabolic process; GO:0006357,regulation of tra…	PF07526.14:Associated with HOX	HB-BELL	TF	HB->HB-BELL
BraA01g001980.3C	10.4671	9.3945	11.1228	90.1462	160.276	84.304	82.1319	144.102	128.117	97.2963	89.6013	78.6285	144.903	196.592	166.889	A01	993314	1001376	+	K23678 solute carrier family 66 (lysosomal lysine-arginine transporter), member 1 | (RefSeq) probable vacuolar amino acid transporter YPQ3 (A)	--	hypothetical protein HID58_000193, partial [Brassica napus]	DAR1_ARATH RecName: Full=Protein DA1-related 1 {ECO:0000303|PubMed:18483219};	M4D5F5_BRARP RecName: Full=LIM zinc-binding domain-containing protein {ECO:0000259|PROSITE:PS50023};	Adaptor protein Enigma and related PDZ-LIM proteins	GO:0046872,metal ion binding; GO:0008233,peptidase activity; GO:0043130,ubiquitin binding; GO:0032875,regulation of DNA endoreduplication; GO:0003674,molecular_function; GO:0005488,binding; GO:0043167,ion binding; GO:0043169,cation binding; GO:0003824,catalytic activity; GO:0016787,hydrolase activity; GO:0140096,catalytic activity, acting on a protein; GO:0005515,protein binding; GO:0032182,ubiqu…	PF12315.11:Protein DA1	Others	TR	Others
BraA01g001990.3C	0	0.0925	0	3.0199	4.6365	1.5216	7.8078	4.8124	9.2506	1.6169	1.5827	1.5359	3.524	6.152	4.9582	A01	1002109	1003211	-	K20858 calcium uniporter protein, mitochondrial | (RefSeq) calcium uniporter protein 1, mitochondrial (A)	--	calcium uniporter protein 1, mitochondrial [Brassica rapa]	MCU1_ARATH RecName: Full=Calcium uniporter protein 1, mitochondrial; Flags: Precursor;	M4D5F3_BRARP RecName: Full=Calcium uniporter protein {ECO:0000256|RuleBase:RU367035};	Uncharacterized conserved protein	GO:0031305,integral component of mitochondrial inner membrane; GO:0005739,mitochondrion; GO:1990246,uniplex complex; GO:0005262,calcium channel activity; GO:0015292,uniporter activity; GO:0036444,calcium import into the mitochondrion; GO:0051560,mitochondrial calcium ion homeostasis; GO:0003674,molecular_function; GO:0005215,transporter activity; GO:0005216,ion channel activity; GO:0005261,cation…	PF04678.16:Mitochondrial calcium uniporter	--	--	--
BraA01g002000.3C	109.39	97.5098	74.9998	22.3217	19.6683	20.0603	30.7992	29.0591	39.7762	22.3367	31.6405	20.2017	20.5631	31.1278	24.3218	A01	1005448	1006539	-	K13789 geranylgeranyl diphosphate synthase, type II [EC:2.5.1.1 2.5.1.10 2.5.1.29] | (RefSeq) geranylgeranyl pyrophosphate synthase, chloroplastic/chromoplastic (A)	ko00900: Terpenoid backbone biosynthesis; ko01100: Metabolic pathways; ko01110: Biosynthesis of secondary metabolites	geranylgeranyl pyrophosphate synthase, chloroplastic/chromoplastic [Brassica rapa]	GGPPS_SINAL RecName: Full=Geranylgeranyl pyrophosphate synthase, chloroplastic/chromoplastic; Short=GGPP synthase; Short=GGPS; EC=2.5.1.-; AltName: Full=(2E,6E)-farnesyl diphosphate synthase; AltName: Full=Dimethylallyltranstransferase; EC=2.5.1.1; AltName: Full=Farnesyl diphosphate synthase; AltName: Full=Farnesyltranstransferase; EC=2.5.1.29; AltName: Full=Geranyltranstransferase; EC=2.5.1.10; …	M4D5F2_BRARP SubName: Full=Uncharacterized protein {ECO:0000313|EnsemblPlants:Bra011709.1-P};	Geranylgeranyl pyrophosphate synthase/Polyprenyl synthetase	GO:0009570,chloroplast stroma; GO:0009509,chromoplast; GO:0004161,dimethylallyltranstransferase activity; GO:0004311,farnesyltranstransferase activity; GO:0004337,geranyltranstransferase activity; GO:0046872,metal ion binding; GO:0016117,carotenoid biosynthetic process; GO:0045337,farnesyl diphosphate biosynthetic process; GO:0033384,geranyl diphosphate biosynthetic process; GO:0033386,geranylger…	PF00348.20:Polyprenyl synthetase	--	--	--
BraA01g002010.3C	17.8262	19.1569	28.9202	35.2126	37.4757	35.225	33.4619	28.7125	39.2353	21.7507	33.5178	34.4846	39.6356	33.0233	36.5161	A01	1007776	1008678	+	K10579 ubiquitin-conjugating enzyme E2 M [EC:2.3.2.34] | (RefSeq) NEDD8-conjugating enzyme Ubc12 (A)	ko04120: Ubiquitin mediated proteolysis	NEDD8-conjugating enzyme Ubc12 [Brassica rapa]	RCE1_ARATH RecName: Full=NEDD8-conjugating enzyme Ubc12; EC=2.3.2.-; AltName: Full=RUB1 carrier protein 1; AltName: Full=RUB1-conjugating enzyme 1;	M4D5F1_BRARP RecName: Full=UBC core domain-containing protein {ECO:0000259|PROSITE:PS50127};	Ubiquitin-protein ligase	GO:0005634,nucleus; GO:0005524,ATP binding; GO:0019788,NEDD8 transferase activity; GO:0045116,protein neddylation; GO:0009733,response to auxin; GO:0000166,nucleotide binding; GO:0003674,molecular_function; GO:0005488,binding; GO:0017076,purine nucleotide binding; GO:0030554,adenyl nucleotide binding; GO:0032553,ribonucleotide binding; GO:0032555,purine ribonucleotide binding; GO:0032559,adenyl r…	PF00179.29:Ubiquitin-conjugating enzyme	--	--	--
BraA01g002030.3C	111.525	185.616	60.51	113.548	86.8444	145.225	126.866	121.999	113.053	342.735	213.905	165.306	96.0291	71.8456	101.973	A01	1013576	1014891	+	K14503 brassinosteroid resistant 1/2 | (RefSeq) BES1/BZR1 homolog protein 2 (A)	ko04075: Plant hormone signal transduction	BES1/BZR1 homolog protein 2 [Brassica rapa]	BEH2_ARATH RecName: Full=BES1/BZR1 homolog protein 2;	A0A398APS2_BRACM SubName: Full=(field mustard) hypothetical protein {ECO:0000313|EMBL:CAG7886143.1};	--	GO:0003677,DNA binding; GO:0003700,DNA-binding transcription factor activity; GO:0009742,brassinosteroid mediated signaling pathway; GO:0006351,DNA-templated transcription; GO:0003674,molecular_function; GO:0003676,nucleic acid binding; GO:0005488,binding; GO:0097159,organic cyclic compound binding; GO:1901363,heterocyclic compound binding; GO:0140110,transcription regulator activity; GO:0007154,…	PF05687.16:BES1/BZR1 plant transcription factor, N-terminal	BES1	TF	BES1
BraA01g002060.3C	4.8471	9.7064	11.1875	19.5517	21.8278	12.2892	18.1643	19.5718	21.7782	10.3887	12.9442	12.7102	16.1754	14.6076	14.0693	A01	1020048	1023050	-	K01262 Xaa-Pro aminopeptidase [EC:3.4.11.9] | (RefSeq) aminopeptidase P1 (A)	--	unnamed protein product [Brassica rapa]	AMPP1_ARATH RecName: Full=Aminopeptidase P1 {ECO:0000303|PubMed:11891249}; Short=AtAPP1 {ECO:0000303|PubMed:11891249}; EC=3.4.11.9 {ECO:0000269|PubMed:11891249};	A0A8D9GTK9_BRACM SubName: Full=(field mustard) hypothetical protein {ECO:0000313|EMBL:CAG7886146.1};	Xaa-Pro aminopeptidase	GO:0005737,cytoplasm; GO:0005829,cytosol; GO:0005783,endoplasmic reticulum; GO:0005886,plasma membrane; GO:0004177,aminopeptidase activity; GO:0030145,manganese ion binding; GO:0070006,metalloaminopeptidase activity; GO:0010013,N-1-naphthylphthalamic acid binding; GO:0008270,zinc ion binding; GO:0009926,auxin polar transport; GO:0006508,proteolysis; GO:0003674,molecular_function; GO:0003824,catal…	PF16189.8:Creatinase/Prolidase N-terminal domain	--	--	--
BraA01g002070.3C	6.0727	8.1012	5.6661	6.7251	12.2877	6.2241	16.3395	11.3798	21.214	10.359	14.0451	7.6678	6.9706	4.0958	9.2727	A01	1023394	1024573	-	K03809 NAD(P)H dehydrogenase (quinone) [EC:1.6.5.2] | (RefSeq) probable NAD(P)H dehydrogenase (quinone) FQR1-like 2 (A)	ko00130: Ubiquinone and other terpenoid-quinone biosynthesis; ko01100: Metabolic pathways; ko01110: Biosynthesis of secondary metabolites; ko01240: Biosynthesis of cofactors	hypothetical protein DY000_02036409 [Brassica cretica]	FQRL2_ARATH RecName: Full=Probable NAD(P)H dehydrogenase (quinone) FQR1-like 2 {ECO:0000305}; EC=1.6.5.2 {ECO:0000250|UniProtKB:Q9LSQ5};	Q941C6_ARATH RecName: Full=NAD(P)H dehydrogenase (quinone) {ECO:0000256|ARBA:ARBA00012648}; EC=1.6.5.2 {ECO:0000256|ARBA:ARBA00012648};	1,4-benzoquinone reductase-like; Trp repressor binding protein-like/protoplast-secreted protein	GO:0005886,plasma membrane; GO:0010181,FMN binding; GO:0050136,NADH dehydrogenase (quinone) activity; GO:0008753,NADPH dehydrogenase (quinone) activity; GO:0000166,nucleotide binding; GO:0003674,molecular_function; GO:0005488,binding; GO:0032553,ribonucleotide binding; GO:0036094,small molecule binding; GO:0043167,ion binding; GO:0043168,anion binding; GO:0097159,organic cyclic compound binding; …	--	--	--	--
BraA01g002080.3C	0.137	0	0.0639	2.21	2.5313	0.7724	0.3018	0.475	0.9392	2.042	1.1074	1.9697	0.5173	0.9574	0.1904	A01	1032149	1034762	+	K09338 homeobox-leucine zipper protein | (RefSeq) homeobox-leucine zipper protein ATHB-40 (A)	--	homeobox-leucine zipper protein ATHB-40 [Brassica rapa]	ATB40_ARATH RecName: Full=Homeobox-leucine zipper protein ATHB-40; AltName: Full=HD-ZIP protein ATHB-40; AltName: Full=Homeodomain transcription factor ATHB-40;	A0A398ANQ7_BRACM SubName: Full=(field mustard) hypothetical protein {ECO:0000313|EMBL:CAG7886148.1};	Transcription factor HEX, contains HOX and HALZ domains	GO:0005634,nucleus; GO:0003700,DNA-binding transcription factor activity; GO:0000981,DNA-binding transcription factor activity, RNA polymerase II-specific; GO:0043565,sequence-specific DNA binding; GO:0000976,transcription cis-regulatory region binding; GO:0045893,positive regulation of DNA-templated transcription; GO:0009733,response to auxin; GO:0003674,molecular_function; GO:0140110,transcript…	PF00046.32:Homeodomain	HB-other	TF	HB->HB-other
BraA01g002090.3C	26.8268	37.5159	26.0517	39.8508	40.2356	49.873	59.8412	45.6061	48.858	53.1212	44.9101	45.6833	65.5869	48.2867	52.6447	A01	1038107	1039828	+	K09060 plant G-box-binding factor | (RefSeq) G-box-binding factor 1 isoform X2 (A)	--	G-box-binding factor 1 isoform X2 [Brassica rapa]	GBF1_ARATH RecName: Full=G-box-binding factor 1; Short=AtGBF1; AltName: Full=bZIP transcription factor 41; Short=AtbZIP41;	M4D5E4_BRARP RecName: Full=BZIP domain-containing protein {ECO:0000259|PROSITE:PS50217};	--	GO:0005737,cytoplasm; GO:0005634,nucleus; GO:0003700,DNA-binding transcription factor activity; GO:0043565,sequence-specific DNA binding; GO:0000976,transcription cis-regulatory region binding; GO:0006355,regulation of DNA-templated transcription; GO:0003674,molecular_function; GO:0140110,transcription regulator activity; GO:0003676,nucleic acid binding; GO:0003677,DNA binding; GO:0005488,binding…	PF07777.14:G-box binding protein MFMR	bZIP	TF	bZIP
BraA01g002100.3C	1.2148	3.8213	1.7336	3.1151	4.03	3.5157	2.3924	4.1762	2.939	2.0673	2.3782	1.0915	1.214	0.9987	1.1914	A01	1039989	1041393	-	K17279 receptor expression-enhancing protein 5/6 | (RefSeq) HVA22-like protein k (A)	--	HVA22-like protein k [Brassica rapa]	HA22K_ARATH RecName: Full=HVA22-like protein k; Short=AtHVA22k;	A0A816XFJ9_BRANA RecName: Full=HVA22-like protein {ECO:0000256|RuleBase:RU362006};	Protein involved in membrane traffic (YOP1/TB2/DP1/HVA22 family)	--	PF03134.22:TB2/DP1, HVA22 family	--	--	--
BraA01g002110.3C	7.4677	19.9191	11.5927	20.2991	22.1632	17.8482	17.4966	21.8676	13.9542	7.6612	12.0927	7.1488	14.4038	13.1508	10.0576	A01	1041672	1043045	-	K14494 DELLA protein | (RefSeq) DELLA protein RGL1 (A)	ko04075: Plant hormone signal transduction	scarecrow-like protein 15 [Brassica napus]	SCL15_ARATH RecName: Full=Scarecrow-like protein 15; Short=AtSCL15; AltName: Full=GRAS family protein 25; Short=AtGRAS-25;	A0A816XKN6_BRANA SubName: Full=(rape) hypothetical protein {ECO:0000313|EMBL:CAF2146603.1};	--	GO:0005634,nucleus; GO:0003700,DNA-binding transcription factor activity; GO:0043565,sequence-specific DNA binding; GO:0030154,cell differentiation; GO:0006355,regulation of DNA-templated transcription; GO:0003674,molecular_function; GO:0140110,transcription regulator activity; GO:0003676,nucleic acid binding; GO:0003677,DNA binding; GO:0005488,binding; GO:0097159,organic cyclic compound binding;…	PF03514.17:GRAS domain family	GRAS	TF	GRAS
BraA01g002130.3C	0.0572	0	0.3738	1.8459	2.0586	0.6452	5.0415	1.9838	1.9612	2.8593	2.4485	3.7017	2.8084	3.77	2.756	A01	1053848	1054777	+	K08150 MFS transporter, SP family, solute carrier family 2 (myo-inositol transporter), member 13 | (RefSeq) probable inositol transporter 2 (A)	--	LOW QUALITY PROTEIN: probable polyol transporter 6 [Brassica rapa]	PLT6_ARATH RecName: Full=Probable polyol transporter 6;	M4D5E2_BRARP RecName: Full=MFS domain-containing protein {ECO:0000259|PROSITE:PS50850};	Predicted transporter (major facilitator superfamily)	GO:0016021,integral component of membrane; GO:0005351,carbohydrate:proton symporter activity; GO:0003674,molecular_function; GO:0005215,transporter activity; GO:0005402,carbohydrate:cation symporter activity; GO:0008324,cation transmembrane transporter activity; GO:0015075,ion transmembrane transporter activity; GO:0015078,proton transmembrane transporter activity; GO:0015144,carbohydrate transme…	PF00083.27:Sugar (and other) transporter	--	--	--
BraA01g002140.3C	0.0607	0	0.9064	2.7524	2.8926	1.2446	8.9327	5.8333	6.1828	7.9301	3.9255	6.273	3.2088	3.7574	4.2174	A01	1054780	1055517	+	K08150 MFS transporter, SP family, solute carrier family 2 (myo-inositol transporter), member 13 | (RefSeq) inositol transporter 1 isoform X1 (A)	--	probable polyol transporter 6 isoform X2 [Brassica napus]	PLT6_ARATH RecName: Full=Probable polyol transporter 6;	A0A398AIB7_BRACM RecName: Full=MFS domain-containing protein {ECO:0000259|PROSITE:PS50850};	Predicted transporter (major facilitator superfamily)	GO:0016021,integral component of membrane; GO:0005351,carbohydrate:proton symporter activity; GO:0003674,molecular_function; GO:0005215,transporter activity; GO:0005402,carbohydrate:cation symporter activity; GO:0008324,cation transmembrane transporter activity; GO:0015075,ion transmembrane transporter activity; GO:0015078,proton transmembrane transporter activity; GO:0015144,carbohydrate transme…	PF00083.27:Sugar (and other) transporter	--	--	--
BraA01g002150.3C	8.9786	9.0553	16.1911	6.7739	6.9671	8.4062	1.4451	0.6841	1.9443	7.6437	6.8954	10.2385	5.2962	1.8959	2.9585	A01	1055853	1056914	+	--	--	uncharacterized protein LOC103866654 [Brassica rapa]	--	A0A398APT4_BRACM SubName: Full=Uncharacterized protein {ECO:0000313|EMBL:RID77276.1};	--	GO:0016021,integral component of membrane; GO:0005575,cellular_component; GO:0016020,membrane; GO:0031224,intrinsic component of membrane; GO:0110165,cellular anatomical entity	PF06708.14:Protein of unknown function (DUF1195)	--	--	--
BraA01g002160.3C	27.0596	44.0679	21.7323	49.4797	36.8456	36.4992	71.9152	67.2002	64.2917	49.0162	47.8385	48.2195	56.6973	51.7415	52.3484	A01	1057529	1061002	+	K03124 transcription initiation factor TFIIB | (RefSeq) plant-specific TFIIB-related protein 1 (A)	ko03022: Basal transcription factors	hypothetical protein HID58_000208 [Brassica napus]	AN32_ARATH RecName: Full=Acidic leucine-rich nuclear phosphoprotein 32-related protein; AltName: Full=ANP32/acidic nuclear phosphoprotein-like protein;	M4D5E0_BRARP SubName: Full=Uncharacterized protein {ECO:0000313|EnsemblPlants:Bra011697.1-P};	Leucine-rich acidic nuclear protein	GO:0042393,histone binding; GO:0003674,molecular_function; GO:0005488,binding; GO:0005515,protein binding	PF14580.9:Leucine-rich repeat	--	--	--
BraA01g002210.3C	0.7966	2.6365	2.5084	1.2587	0.8229	1.1481	1.0088	1.4547	1.4381	2.6622	2.9822	1.9233	1.5506	1.3915	1.4755	A01	1085920	1088516	-	K17681 ATPase family AAA domain-containing protein 3A/B | (RefSeq) ATPase family AAA domain-containing protein 3C (A)	--	ATPase family AAA domain-containing protein 3C [Brassica rapa]	PRS6A_SOLLC RecName: Full=26S proteasome regulatory subunit 6A homolog; AltName: Full=LEMA-1; AltName: Full=Mg(2+)-dependent ATPase 1; AltName: Full=Tat-binding protein homolog 1; Short=TBP-1;	M4D5D5_BRARP RecName: Full=AAA domain-containing protein {ECO:0000259|SMART:SM00382};	AAA+-type ATPase	GO:0005737,cytoplasm; GO:0005634,nucleus; GO:0008540,proteasome regulatory particle, base subcomplex; GO:0005524,ATP binding; GO:0016887,ATP hydrolysis activity; GO:0036402,proteasome-activating activity; GO:0043161,proteasome-mediated ubiquitin-dependent protein catabolic process; GO:0000166,nucleotide binding; GO:0003674,molecular_function; GO:0005488,binding; GO:0017076,purine nucleotide bindi…	PF12037.11:ATPase family AAA domain-containing protein 3, N-terminal	--	--	--
BraA01g002230.3C	2.8995	5.427	4.7101	0.8184	0.8316	0.4276	1.4702	0.9711	0.6128	0.3657	0.2777	0.5435	0.9844	0.9578	1.0433	A01	1098893	1101288	+	K09561 STIP1 homology and U-box containing protein 1 [EC:2.3.2.27] | (RefSeq) E3 ubiquitin-protein ligase CHIP (A)	ko04120: Ubiquitin mediated proteolysis; ko04141: Protein processing in endoplasmic reticulum	U-box domain-containing protein 5 [Brassica rapa]	PUB5_ARATH RecName: Full=U-box domain-containing protein 5; EC=2.3.2.27; AltName: Full=Plant U-box protein 5; AltName: Full=RING-type E3 ubiquitin transferase PUB5 {ECO:0000305};	M4D5D3_BRARP RecName: Full=RING-type E3 ubiquitin transferase {ECO:0000256|ARBA:ARBA00012483}; EC=2.3.2.27 {ECO:0000256|ARBA:ARBA00012483};	FOG: Armadillo/beta-catenin-like repeats	GO:0005737,cytoplasm; GO:0005634,nucleus; GO:0004842,ubiquitin-protein transferase activity; GO:0003674,molecular_function; GO:0003824,catalytic activity; GO:0016740,transferase activity; GO:0019787,ubiquitin-like protein transferase activity; GO:0140096,catalytic activity, acting on a protein; GO:0005575,cellular_component; GO:0005622,intracellular anatomical structure; GO:0110165,cellular anato…	PF04564.18:U-box domain	--	--	--
BraA01g002240.3C	41.8513	36.7948	50.0789	8.3557	15.4925	10.0689	2.885	4.272	3.4802	6.3713	7.1386	10.4766	4.7489	6.5375	4.9192	A01	1103618	1105091	+	--	--	pheophytinase, chloroplastic [Brassica rapa]	PPH_ARATH RecName: Full=Pheophytinase, chloroplastic; EC=3.1.1.-; AltName: Full=Pheophytin pheophorbide hydrolase; AltName: Full=Protein CO-REGULATED WITH NYE1; Flags: Precursor;	M4D5D2_BRARP RecName: Full=AB hydrolase-1 domain-containing protein {ECO:0000259|Pfam:PF12697};	Predicted hydrolase/acyltransferase (alpha/beta hydrolase superfamily)	GO:0009507,chloroplast; GO:0009570,chloroplast stroma; GO:0009535,chloroplast thylakoid membrane; GO:0080124,pheophytinase activity; GO:0015996,chlorophyll catabolic process; GO:0003674,molecular_function; GO:0003824,catalytic activity; GO:0016787,hydrolase activity; GO:0016788,hydrolase activity, acting on ester bonds; GO:0052689,carboxylic ester hydrolase activity; GO:0006725,cellular aromatic …	PF12697.10:Alpha/beta hydrolase family	--	--	--
BraA01g002250.3C	10.7993	15.2972	5.6165	13.1145	12.1575	11.7529	7.141	8.1112	4.552	23.9388	17.7826	15.8925	4.5337	11.2677	9.7372	A01	1112306	1116503	+	--	--	trichohyalin [Brassica rapa]	AUXI1_ARATH RecName: Full=Auxilin-related protein 1 {ECO:0000305}; AltName: Full=Auxilin-like protein 1 {ECO:0000303|PubMed:11701884};	M4D5D1_BRARP RecName: Full=J domain-containing protein {ECO:0000259|PROSITE:PS50076};	--	GO:0009504,cell plate; GO:0005737,cytoplasm; GO:0031410,cytoplasmic vesicle; GO:0005829,cytosol; GO:0005783,endoplasmic reticulum; GO:0005794,Golgi apparatus; GO:0043231,intracellular membrane-bounded organelle; GO:0005886,plasma membrane; GO:0031982,vesicle; GO:0030276,clathrin binding; GO:0072318,clathrin coat disassembly; GO:0072583,clathrin-dependent endocytosis; GO:1900186,negative regulatio…	PF00226.34:DnaJ domain	--	--	--
BraA01g002260.3C	0.4857	19.3542	10.9899	10.3744	3.8961	2.2402	21.5027	15.2748	22.1155	5.4287	3.0019	4.4729	10.4288	10.1815	7.4226	A01	1116860	1117228	+	--	--	uncharacterized protein LOC103867758 [Brassica rapa]	--	M4D5D0_BRARP SubName: Full=Uncharacterized protein {ECO:0000313|EnsemblPlants:Bra011687.1-P};	--	--	--	--	--	--
BraA01g002270.3C	0.8364	8.2322	9.9222	15.3127	21.8408	4.2863	33.7907	25.0902	27.1436	10.2647	9.884	10.4129	10.4874	25.4042	18.7022	A01	1118529	1118903	+	--	--	uncharacterized protein LOC103867852 [Brassica rapa]	--	M4D5C9_BRARP SubName: Full=Uncharacterized protein {ECO:0000313|EnsemblPlants:Bra011686.1-P};	--	--	--	--	--	--
BraA01g002310.3C	4.3429	2.941	8.0385	10.6199	14.0755	10.3139	7.2791	7.4143	5.9813	7.5213	10.5082	12.3084	10.1638	14.8733	13.0482	A01	1133194	1135805	+	--	--	unnamed protein product [Brassica napus]	--	A0A816XH31_BRANA SubName: Full=(rape) hypothetical protein {ECO:0000313|EMBL:CAF2146654.1};	--	GO:0016021,integral component of membrane; GO:0020037,heme binding; GO:0004601,peroxidase activity; GO:0006979,response to oxidative stress; GO:0003674,molecular_function; GO:0005488,binding; GO:0046906,tetrapyrrole binding; GO:0097159,organic cyclic compound binding; GO:1901363,heterocyclic compound binding; GO:0003824,catalytic activity; GO:0016209,antioxidant activity; GO:0016491,oxidoreductas…	--	--	--	--
BraA01g002330.3C	14.1979	6.1624	13.8496	46.2164	32.6293	13.1347	25.8294	12.5107	7.9443	147.171	71.9702	103.374	8.3532	47.0264	14.1746	A01	1140316	1141244	-	K10688 ubiquitin-conjugating enzyme E2 W [EC:2.3.2.25] | (RefSeq) probable ubiquitin-conjugating enzyme E2 17 (A)	ko04120: Ubiquitin mediated proteolysis	probable ubiquitin-conjugating enzyme E2 17 [Brassica rapa]	UBC17_ARATH RecName: Full=Probable ubiquitin-conjugating enzyme E2 17; EC=2.3.2.23; AltName: Full=E2 ubiquitin-conjugating enzyme 17; AltName: Full=Ubiquitin carrier protein 17;	A0A398AHL5_BRACM SubName: Full=(field mustard) hypothetical protein {ECO:0000313|EMBL:CAG7886171.1};	Ubiquitin conjugating enzyme	GO:0005634,nucleus; GO:0005524,ATP binding; GO:0061631,ubiquitin conjugating enzyme activity; GO:0000209,protein polyubiquitination; GO:0009739,response to gibberellin; GO:0000166,nucleotide binding; GO:0003674,molecular_function; GO:0005488,binding; GO:0017076,purine nucleotide binding; GO:0030554,adenyl nucleotide binding; GO:0032553,ribonucleotide binding; GO:0032555,purine ribonucleotide bind…	PF00179.29:Ubiquitin-conjugating enzyme	--	--	--
BraA01g002340.3C	90.0825	74.5227	64.1346	62.4843	41.0767	42.1453	49.4473	57.2908	55.9007	104.412	83.711	75.3218	55.7856	38.5607	52.8743	A01	1143493	1146690	+	K15865 threonylcarbamoyladenosine tRNA methylthiotransferase CDKAL1 [EC:2.8.4.5] | (RefSeq) threonylcarbamoyladenosine tRNA methylthiotransferase (A)	--	CDK5RAP1-like protein isoform X1 [Brassica rapa]	CK5P1_ARATH RecName: Full=CDK5RAP1-like protein;	M4D5C2_BRARP SubName: Full=Uncharacterized protein {ECO:0000313|EnsemblPlants:Bra011679.1-P};	CDK5 activator-binding protein	GO:0005829,cytosol; GO:0005739,mitochondrion; GO:0051539,4 iron, 4 sulfur cluster binding; GO:0046872,metal ion binding; GO:0035597,N6-isopentenyladenosine methylthiotransferase activity; GO:0045736,negative regulation of cyclin-dependent protein serine/threonine kinase activity; GO:0000079,regulation of cyclin-dependent protein serine/threonine kinase activity; GO:0003674,molecular_function; GO:…	PF04055.24:Radical SAM superfamily	--	--	--
BraA01g002350.3C	0	0.0997	0.0302	0.1127	0.5029	0.1325	0.5696	0.3843	0.1266	0.8218	0.7685	0.4647	0.5797	0.2904	0.2994	A01	1149882	1153793	+	K12637 3-epi-6-deoxocathasterone 23-monooxygenase [EC:1.14.14.147] | (RefSeq) 3-epi-6-deoxocathasterone 23-monooxygenase CYP90C1 isoform X1 (A)	ko00905: Brassinosteroid biosynthesis; ko01100: Metabolic pathways; ko01110: Biosynthesis of secondary metabolites	3-epi-6-deoxocathasterone 23-monooxygenase CYP90C1 isoform X1 [Brassica rapa]	C90C1_ARATH RecName: Full=3-epi-6-deoxocathasterone 23-monooxygenase CYP90C1 {ECO:0000305}; Short=3-dehydro-6-deoxoteasterone {ECO:0000303|PubMed:17138693}; EC=1.14.14.147 {ECO:0000269|PubMed:17138693}; AltName: Full=(22R,23R)-22,23-dihydroxy-campest-4-en-3-one synthase {ECO:0000303|PubMed:17138693}; EC=1.14.14.- {ECO:0000269|PubMed:17138693}; AltName: Full=(22R,23R)-22,23-dihydroxycampesterol sy…	A0A8D9GSI6_BRACM SubName: Full=(field mustard) hypothetical protein {ECO:0000313|EMBL:CAG7886173.1};	Cytochrome P450 CYP4/CYP19/CYP26 subfamilies	GO:0005789,endoplasmic reticulum membrane; GO:0016021,integral component of membrane; GO:0102097,(22S)-22-hydroxy-5alpha-campestan-3-one C-23 hydroxylase activity; GO:0102136,3-epi-6-deoxocathasterone C-23 hydroxylase activity; GO:0020037,heme binding; GO:0005506,iron ion binding; GO:0004497,monooxygenase activity; GO:0016491,oxidoreductase activity; GO:0016709,oxidoreductase activity, acting on …	PF00067.25:Cytochrome P450	--	--	--
BraA01g002360.3C	9.3064	8.2079	9.4964	1.8536	0.9828	0.9467	2.0574	1.2601	2.6622	2.2152	2.9993	1.6127	1.102	0.9394	0.8555	A01	1164127	1168172	+	K12309 beta-galactosidase [EC:3.2.1.23] | (RefSeq) beta-galactosidase 2 (A)	ko00052: Galactose metabolism; ko00511: Other glycan degradation; ko00531: Glycosaminoglycan degradation; ko00600: Sphingolipid metabolism; ko00604: Glycosphingolipid biosynthesis - ganglio series; ko01100: Metabolic pathways	hypothetical protein HID58_000225 [Brassica napus]	BGAL3_ARATH RecName: Full=Beta-galactosidase 3; Short=Lactase 3; EC=3.2.1.23; Flags: Precursor;	M4D5C0_BRARP RecName: Full=Beta-galactosidase {ECO:0000256|ARBA:ARBA00012756, ECO:0000256|RuleBase:RU000675}; EC=3.2.1.23 {ECO:0000256|ARBA:ARBA00012756, ECO:0000256|RuleBase:RU000675};	Beta-galactosidase	GO:0048046,apoplast; GO:0009505,plant-type cell wall; GO:0005886,plasma membrane; GO:0005773,vacuole; GO:0004565,beta-galactosidase activity; GO:0030246,carbohydrate binding; GO:0005975,carbohydrate metabolic process; GO:0003674,molecular_function; GO:0003824,catalytic activity; GO:0004553,hydrolase activity, hydrolyzing O-glycosyl compounds; GO:0015925,galactosidase activity; GO:0016787,hydrolas…	PF01301.22:Glycosyl hydrolases family 35	--	--	--
BraA01g002390.3C	8.1185	8.922	11.3046	6.1593	3.1635	5.1133	4.5044	4.0514	4.9761	9.7244	8.0729	8.2684	5.5273	5.2582	4.2475	A01	1187517	1190142	-	K00128 aldehyde dehydrogenase (NAD+) [EC:1.2.1.3] | (RefSeq) aldehyde dehydrogenase family 3 member F1 isoform X1 (A)	ko00010: Glycolysis / Gluconeogenesis; ko00053: Ascorbate and aldarate metabolism; ko00071: Fatty acid degradation; ko00280: Valine, leucine and isoleucine degradation; ko00310: Lysine degradation; ko00330: Arginine and proline metabolism; ko00340: Histidine metabolism; ko00380: Tryptophan metabolism; ko00410: beta-Alanine metabolism; ko00561: Glycerolipid metabolism; ko00620: Pyruvate metabolism…	aldehyde dehydrogenase family 3 member F1 isoform X1 [Brassica rapa]	AL3F1_ARATH RecName: Full=Aldehyde dehydrogenase family 3 member F1; EC=1.2.1.3;	A0A3P5ZDI4_BRACM RecName: Full=Aldehyde dehydrogenase {ECO:0000256|PIRNR:PIRNR036492};	Aldehyde dehydrogenase	GO:0005737,cytoplasm; GO:0005783,endoplasmic reticulum; GO:0005886,plasma membrane; GO:0004029,aldehyde dehydrogenase (NAD+) activity; GO:0043878,glyceraldehyde-3-phosphate dehydrogenase (NAD+) (non-phosphorylating) activity; GO:0006081,cellular aldehyde metabolic process; GO:0003674,molecular_function; GO:0003824,catalytic activity; GO:0004030,aldehyde dehydrogenase [NAD(P)+] activity; GO:001649…	PF00171.25:Aldehyde dehydrogenase family	--	--	--
BraA01g002400.3C	2.9744	2.1476	2.5982	1.1035	5.6611	4.8	0.3903	0.5015	0.4958	0.9986	1.9256	0.3412	0.1195	0.5685	0.2345	A01	1192896	1193671	+	--	--	GATA transcription factor 7 isoform X1 [Brassica rapa]	GATA7_ARATH RecName: Full=GATA transcription factor 7;	M4D5B6_BRARP RecName: Full=GATA transcription factor {ECO:0000256|PIRNR:PIRNR016992};	GATA-4/5/6 transcription factors	GO:0005634,nucleus; GO:0003700,DNA-binding transcription factor activity; GO:0043565,sequence-specific DNA binding; GO:0008270,zinc ion binding; GO:0030154,cell differentiation; GO:0007623,circadian rhythm; GO:0045893,positive regulation of DNA-templated transcription; GO:0009416,response to light stimulus; GO:0003674,molecular_function; GO:0140110,transcription regulator activity; GO:0003676,nuc…	PF00320.30:GATA zinc finger	C2C2-GATA	TF	C2C2->C2C2-GATA
BraA01g002420.3C	90.1575	134.63	94.6874	30.9404	20.0686	4.1722	26.4177	14.7937	40.4778	7.4887	6.3237	6.1813	8.3061	11.8754	13.4347	A01	1201085	1203054	+	K09755 ferulate-5-hydroxylase [EC:1.14.-.-] | (RefSeq) cytochrome P450 84A1 (A)	ko00940: Phenylpropanoid biosynthesis; ko01100: Metabolic pathways; ko01110: Biosynthesis of secondary metabolites	cytochrome P450 84A1 [Brassica rapa]	C84A1_ARATH RecName: Full=Cytochrome P450 84A1; EC=1.14.-.-; AltName: Full=Ferulate-5-hydroxylase; Short=F5H;	A0A3P5ZNU8_BRACM SubName: Full=(field mustard) hypothetical protein {ECO:0000313|EMBL:CAG7886182.1};	Cytochrome P450 CYP2 subfamily	GO:0005783,endoplasmic reticulum; GO:0016021,integral component of membrane; GO:0005886,plasma membrane; GO:0020037,heme binding; GO:0005506,iron ion binding; GO:0004497,monooxygenase activity; GO:0016705,oxidoreductase activity, acting on paired donors, with incorporation or reduction of molecular oxygen; GO:0009809,lignin biosynthetic process; GO:0009699,phenylpropanoid biosynthetic process; GO…	PF00067.25:Cytochrome P450	--	--	--
BraA01g002440.3C	8.2728	11.9328	12.3815	18.2245	18.6516	18.3241	15.6775	15.6187	14.8423	21.6345	17.9758	21.6495	14.6462	18.2893	18.6411	A01	1211444	1213785	-	K01285 lysosomal Pro-X carboxypeptidase [EC:3.4.16.2] | (RefSeq) lysosomal Pro-X carboxypeptidase (A)	--	unnamed protein product [Brassica rapa]	EDA2_ARATH RecName: Full=Probable serine protease EDA2; EC=3.4.-.-; AltName: Full=Protein EMBRYO SAC DEVELOPMENT ARREST 2; Flags: Precursor;	M4D5B2_BRARP SubName: Full=Uncharacterized protein {ECO:0000313|EnsemblPlants:Bra011669.1-P};	Hydrolytic enzymes of the alpha/beta hydrolase fold	GO:0005576,extracellular region; GO:0008239,dipeptidyl-peptidase activity; GO:0008236,serine-type peptidase activity; GO:0009561,megagametogenesis; GO:0006508,proteolysis; GO:0003674,molecular_function; GO:0003824,catalytic activity; GO:0008233,peptidase activity; GO:0008238,exopeptidase activity; GO:0016787,hydrolase activity; GO:0140096,catalytic activity, acting on a protein; GO:0017171,serine…	PF05577.15:Serine carboxypeptidase S28	--	--	--
BraA01g002450.3C	0.6336	0.8377	0.8305	0.1578	0.0733	0.1856	0.2791	0.2241	0.0739	0.3042	0.416	0.3117	0.0997	0.1355	0.1537	A01	1214151	1218020	+	K13418 somatic embryogenesis receptor kinase 1 [EC:2.7.10.1 2.7.11.1] | (RefSeq) somatic embryogenesis receptor kinase 1 (A)	--	probable LRR receptor-like serine/threonine-protein kinase At4g36180 [Brassica rapa]	Y4361_ARATH RecName: Full=Probable LRR receptor-like serine/threonine-protein kinase At4g36180; EC=2.7.11.1; Flags: Precursor;	M4D5B1_BRARP RecName: Full=Protein kinase domain-containing protein {ECO:0000259|PROSITE:PS50011};	--	GO:0016021,integral component of membrane; GO:0005886,plasma membrane; GO:0090406,pollen tube; GO:0005524,ATP binding; GO:0016301,kinase activity; GO:0106310,protein serine kinase activity; GO:0004674,protein serine/threonine kinase activity; GO:0006468,protein phosphorylation; GO:0000166,nucleotide binding; GO:0003674,molecular_function; GO:0005488,binding; GO:0017076,purine nucleotide binding; …	PF13855.9:Leucine rich repeat	--	--	--
BraA01g002460.3C	1.5257	1.156	1.0115	0.21	0.1952	0.2469	0.1061	0.3181	0.1573	0.3871	0.2291	0.2164	0.1895	0.2405	0.2603	A01	1232599	1234584	+	--	--	NAC domain-containing protein 76 [Brassica rapa]	NAC76_ARATH RecName: Full=NAC domain-containing protein 76 {ECO:0000303|PubMed:15029955}; Short=ANAC076 {ECO:0000303|PubMed:15029955}; AltName: Full=Protein VASCULAR RELATED NAC-DOMAIN 2 {ECO:0000303|PubMed:16103214};	A0A3P5Z1I9_BRACM SubName: Full=(field mustard) hypothetical protein {ECO:0000313|EMBL:CAG7886186.1};	--	GO:0005634,nucleus; GO:0003700,DNA-binding transcription factor activity; GO:0043565,sequence-specific DNA binding; GO:0000976,transcription cis-regulatory region binding; GO:0071555,cell wall organization; GO:1901348,positive regulation of secondary cell wall biogenesis; GO:0006355,regulation of DNA-templated transcription; GO:0048759,xylem vessel member cell differentiation; GO:0003674,molecula…	PF02365.18:No apical meristem (NAM) protein	NAC	TF	NAC
BraA01g002470.3C	5.9483	6.2498	5.7552	1.6459	2.2631	1.5904	1.3671	1.1784	0.6711	1.859	2.3976	1.58	0.8543	1.5748	1.3055	A01	1238653	1243498	-	K16226 disease resistance protein RPS4 | (RefSeq) disease resistance protein RPS4 (A)	ko04626: Plant-pathogen interaction	disease resistance-like protein CSA1 [Brassica rapa]	CSA1_ARATH RecName: Full=Disease resistance-like protein CSA1 {ECO:0000305}; EC=3.2.2.6 {ECO:0000255|PROSITE-ProRule:PRU00204}; AltName: Full=Protein CONSTITUTIVE SHADE-AVOIDANCE 1 {ECO:0000303|PubMed:17114357};	A0A8D9GSV8_BRACM RecName: Full=ADP-ribosyl cyclase/cyclic ADP-ribose hydrolase {ECO:0000256|ARBA:ARBA00011982}; EC=3.2.2.6 {ECO:0000256|ARBA:ARBA00011982};	--	GO:0043531,ADP binding; GO:0005524,ATP binding; GO:0050135,NAD(P)+ nucleosidase activity; GO:0061809,NAD+ nucleotidase, cyclic ADP-ribose generating; GO:0042742,defense response to bacterium; GO:0009416,response to light stimulus; GO:0010114,response to red light; GO:0007165,signal transduction; GO:0000166,nucleotide binding; GO:0003674,molecular_function; GO:0005488,binding; GO:0017076,purine nu…	PF01582.23:TIR domain	--	--	--
BraA01g002480.3C	4.4907	4.701	4.9434	3.1585	3.1987	2.9271	3.014	3.5585	2.5099	3.5032	3.3008	3.4816	3.2478	2.5284	3.533	A01	1244055	1249012	+	K16226 disease resistance protein RPS4 | (RefSeq) disease resistance protein RPS4 (A)	ko04626: Plant-pathogen interaction	unnamed protein product [Brassica napus]	RRS1B_ARATH RecName: Full=Disease resistance protein RRS1B {ECO:0000303|PubMed:25744164}; AltName: Full=Probable WRKY transcription factor 16; AltName: Full=WRKY DNA-binding protein 16;	M4D5A8_BRARP SubName: Full=Uncharacterized protein {ECO:0000313|EnsemblPlants:Bra011665.1-P};	--	GO:0005634,nucleus; GO:0000325,plant-type vacuole; GO:0043531,ADP binding; GO:0005524,ATP binding; GO:0003700,DNA-binding transcription factor activity; GO:0000976,transcription cis-regulatory region binding; GO:0042742,defense response to bacterium; GO:0002758,innate immune response-activating signal transduction; GO:0000166,nucleotide binding; GO:0003674,molecular_function; GO:0005488,binding; …	PF01582.23:TIR domain	--	--	--
BraA01g002500.3C	0.6254	1.2484	0.8238	3.0628	1.7884	3.8647	4.1809	7.8523	5.5653	1.2254	1.5041	1.0907	5.6072	2.5888	3.833	A01	1252341	1255754	+	--	--	filament-like plant protein 5 [Brassica napus]	FPP5_ARATH RecName: Full=Filament-like plant protein 5; Short=AtFPP5;	M4D5A6_BRARP SubName: Full=Uncharacterized protein {ECO:0000313|EnsemblPlants:Bra011663.1-P};	--	--	PF05911.14:Filament-like plant protein, long coiled-coil	--	--	--
BraA01g002510.3C	1.2802	0.5851	3.318	7.1925	14.1069	5.5401	6.3912	8.4536	11.1427	1.7457	7.4387	3.8339	9.6658	13.6307	7.6411	A01	1259638	1259952	-	K14488 SAUR family protein | (RefSeq) protein SMALL AUXIN UP-REGULATED RNA 10 (A)	ko04075: Plant hormone signal transduction	protein SMALL AUXIN UP-REGULATED RNA 10 [Brassica rapa]	SAUR9_ARATH RecName: Full=Protein SMALL AUXIN UP-REGULATED RNA 9 {ECO:0000303|PubMed:29258424};	A0A398AIG7_BRACM SubName: Full=Uncharacterized protein {ECO:0000313|EMBL:RID77315.1};	--	GO:0005886,plasma membrane; GO:0040008,regulation of growth; GO:0009737,response to abscisic acid; GO:0009733,response to auxin; GO:0009741,response to brassinosteroid; GO:0009642,response to light intensity; GO:0009639,response to red or far red light; GO:0008150,biological_process; GO:0040007,growth; GO:0050789,regulation of biological process; GO:0065007,biological regulation; GO:0009719,respo…	PF02519.17:Auxin responsive protein	--	--	--
BraA01g002520.3C	22.2077	34.5768	19.0429	53.7882	43.1093	50.0918	86.8728	78.306	85.2219	39.0724	41.7857	34.3546	52.9892	57.2926	52.2178	A01	1265324	1266025	-	--	--	oral-facial-digital syndrome 1 protein [Brassica rapa]	--	M4D5A4_BRARP SubName: Full=Uncharacterized protein {ECO:0000313|EnsemblPlants:Bra011661.1-P};	--	GO:0009959,negative gravitropism; GO:0009639,response to red or far red light; GO:0008150,biological_process; GO:0009605,response to external stimulus; GO:0009606,tropism; GO:0009628,response to abiotic stimulus; GO:0009629,response to gravity; GO:0009630,gravitropism; GO:0050896,response to stimulus; GO:0009314,response to radiation; GO:0009416,response to light stimulus	--	--	--	--
BraA01g002530.3C	3.501	3.2369	2.9669	6.1885	13.9285	8.4935	6.3952	7.9536	2.7677	3.3506	5.3445	3.3763	1.1822	11.8307	5.6819	A01	1267251	1269141	+	K10767 mRNA N6-methyladenine demethylase [EC:1.14.11.53] | (RefSeq) RNA demethylase ALKBH9B (A)	--	RNA demethylase ALKBH9B [Brassica rapa]	AKB9B_ARATH RecName: Full=RNA demethylase ALKBH9B {ECO:0000305}; Short=AtALKBH9B {ECO:0000303|PubMed:28923956}; EC=1.14.11.53 {ECO:0000269|PubMed:28923956}; AltName: Full=Alkylated DNA repair protein alkB homolog 9B {ECO:0000305}; AltName: Full=Alpha-ketoglutarate-dependent dioxygenase alkB homolog 9B {ECO:0000305};	M4D5A3_BRARP RecName: Full=Fe2OG dioxygenase domain-containing protein {ECO:0000259|PROSITE:PS51471};	Uncharacterized conserved protein	GO:0000932,P-body; GO:0009506,plasmodesma; GO:0032451,demethylase activity; GO:0046872,metal ion binding; GO:0003729,mRNA binding; GO:1990931,mRNA N6-methyladenosine dioxygenase activity; GO:0070988,demethylation; GO:0006402,mRNA catabolic process; GO:0003674,molecular_function; GO:0003824,catalytic activity; GO:0005488,binding; GO:0043167,ion binding; GO:0043169,cation binding; GO:0003676,nuclei…	PF13532.9:2OG-Fe(II) oxygenase superfamily	--	--	--
BraA01g002560.3C	3.5511	3.598	4.0686	3.3008	2.7165	4.0143	2.3234	2.1208	3.196	3.5021	2.3834	3.7066	4.214	1.9287	3.6034	A01	1288837	1291281	+	K10772 AP endonuclease 2 [EC:4.2.99.18] | (RefSeq) DNA-(apurinic or apyrimidinic site) lyase 2 isoform X1 (A)	ko03410: Base excision repair	DNA-(apurinic or apyrimidinic site) lyase 2 isoform X1 [Brassica rapa]	APE2_ARATH RecName: Full=DNA-(apurinic or apyrimidinic site) endonuclease 2 {ECO:0000303|PubMed:19172180}; EC=3.1.-.- {ECO:0000269|PubMed:25569774}; AltName: Full=Apurinic-apyrimidinic endonuclease 2;	A0A398ANW0_BRACM RecName: Full=DNA-(apurinic or apyrimidinic site) endonuclease 2 {ECO:0000256|ARBA:ARBA00013541}; AltName: Full=Apurinic-apyrimidinic endonuclease 2 {ECO:0000256|ARBA:ARBA00030064};	Apurinic/apyrimidinic endonuclease and related enzymes	GO:0005634,nucleus; GO:0003906,DNA-(apurinic or apyrimidinic site) endonuclease activity; GO:0008311,double-stranded DNA 3'-5' exodeoxyribonuclease activity; GO:0004519,endonuclease activity; GO:0004527,exonuclease activity; GO:0008081,phosphoric diester hydrolase activity; GO:0046403,polynucleotide 3'-phosphatase activity; GO:0008270,zinc ion binding; GO:0006284,base-excision repair; GO:0080111,…	PF03372.26:Endonuclease/Exonuclease/phosphatase family	--	--	--
BraA01g002570.3C	157.943	56.2506	149.547	722.094	857.151	1130.21	565.727	609.224	757.747	611.673	581.094	727.125	724.271	643.025	731.161	A01	1293383	1293862	+	K09510 DnaJ homolog subfamily B member 4 | (RefSeq) dnaJ homolog subfamily B member 1 (A)	--	chaperone protein dnaJ 11, chloroplastic [Brassica rapa]	DNJ11_ARATH RecName: Full=Chaperone protein dnaJ 11, chloroplastic; Short=AtDjC11; Short=AtJ11; Flags: Precursor;	M4D599_BRARP RecName: Full=J domain-containing protein {ECO:0000259|PROSITE:PS50076};	Molecular chaperone (DnaJ superfamily)	GO:0009507,chloroplast; GO:0009570,chloroplast stroma; GO:0005634,nucleus; GO:0009536,plastid; GO:0005575,cellular_component; GO:0005622,intracellular anatomical structure; GO:0005737,cytoplasm; GO:0043226,organelle; GO:0043227,membrane-bounded organelle; GO:0043229,intracellular organelle; GO:0043231,intracellular membrane-bounded organelle; GO:0110165,cellular anatomical entity; GO:0009532,plas…	PF00226.34:DnaJ domain	--	--	--
BraA01g002580.3C	8.0704	12.1252	27.6757	27.0471	35.6167	23.902	22.3923	24.7081	25.6062	24.7612	33.9333	40.1619	41.7934	52.5723	38.0044	A01	1296579	1297433	+	K09250 cellular nucleic acid-binding protein | (RefSeq) cold shock domain-containing protein 3 (A)	--	cold shock domain-containing protein 3 [Brassica rapa]	CSP3_ARATH RecName: Full=Cold shock domain-containing protein 3; Short=AtCSP3;	M4D598_BRARP SubName: Full=Uncharacterized protein {ECO:0000313|EnsemblPlants:Bra011655.1-P};	Predicted RNA-binding protein containing PIN domain and invovled in translation or RNA processing	GO:0005737,cytoplasm; GO:0005739,mitochondrion; GO:0005634,nucleus; GO:0003677,DNA binding; GO:0003729,mRNA binding; GO:0008270,zinc ion binding; GO:0009631,cold acclimation; GO:0032508,DNA duplex unwinding; GO:0009409,response to cold; GO:0009826,unidimensional cell growth; GO:0003674,molecular_function; GO:0003676,nucleic acid binding; GO:0005488,binding; GO:0097159,organic cyclic compound bind…	PF00098.26:Zinc knuckle	CSD	TF	CSD
BraA01g002600.3C	17.1171	23.9869	18.1633	45.9392	37.0388	50.9121	45.6847	52.1936	44.5317	44.5739	40.8483	34.6775	45.7724	50.0861	39.9447	A01	1303482	1303957	+	--	--	uncharacterized protein LOC103871813 [Brassica rapa]	--	A0A398AIH4_BRACM SubName: Full=(field mustard) hypothetical protein {ECO:0000313|EMBL:CAG7886201.1};	--	--	--	--	--	--
BraA01g002630.3C	3.5225	22.5548	12.9715	18.2621	16.5768	8.9056	22.3858	15.2124	12.3713	20.833	10.4946	12.6591	10.3282	12.4238	11.136	A01	1308486	1309816	-	--	--	vicilin-like seed storage protein At2g18540 isoform X1 [Brassica rapa]	--	M4D593_BRARP SubName: Full=Uncharacterized protein {ECO:0000313|EnsemblPlants:Bra011650.1-P};	--	--	--	--	--	--
BraA01g002640.3C	4.4095	3.218	6.4369	0.527	0.6569	0.9112	0.0313	0.1409	0.1393	0.7793	0.3719	0.5112	0.6377	0.6389	0.3294	A01	1314162	1316800	+	--	--	protein MID1-COMPLEMENTING ACTIVITY 1 [Brassica rapa]	MCAC1_ARATH RecName: Full=Protein MID1-COMPLEMENTING ACTIVITY 1;	M4D592_BRARP RecName: Full=MCAfunc domain-containing protein {ECO:0000259|Pfam:PF19584};	--	GO:0005887,integral component of plasma membrane; GO:0005262,calcium channel activity; GO:0006816,calcium ion transport; GO:0033500,carbohydrate homeostasis; GO:0007166,cell surface receptor signaling pathway; GO:0071260,cellular response to mechanical stimulus; GO:0007231,osmosensory signaling pathway; GO:0003674,molecular_function; GO:0005215,transporter activity; GO:0005216,ion channel activit…	PF19584.2:MCAfunc domain	--	--	--
BraA01g002650.3C	2.9871	4.2236	1.0949	0.9301	0.1556	0.2187	1.6448	1.0039	0.8357	1.169	0.4565	0.4792	0.4531	1.0117	0.9881	A01	1322385	1323469	-	--	--	hypothetical protein HID58_000256 [Brassica napus]	FD_ARATH RecName: Full=Protein FD {ECO:0000303|PubMed:16099980}; AltName: Full=bZIP transcription factor 14 {ECO:0000303|PubMed:11906833}; Short=AtbZIP14 {ECO:0000303|PubMed:11906833};	A0A398APQ6_BRACM RecName: Full=BZIP domain-containing protein {ECO:0000259|PROSITE:PS00036};	--	GO:0005634,nucleus; GO:0003677,DNA binding; GO:0003700,DNA-binding transcription factor activity; GO:0043621,protein self-association; GO:0009648,photoperiodism; GO:0009911,positive regulation of flower development; GO:0045893,positive regulation of DNA-templated transcription; GO:0009909,regulation of flower development; GO:2000028,regulation of photoperiodism, flowering; GO:0006355,regulation o…	PF00170.24:bZIP transcription factor	--	--	--
BraA01g002660.3C	27.3618	27.1846	21.5166	19.2971	16.2644	12.6444	19.8165	21.5692	22.7269	21.0268	18.0355	14.1701	13.363	16.1609	15.7973	A01	1333901	1336752	-	K18757 la-related protein 1 | (RefSeq) la-related protein 1C (A)	--	la-related protein 1C [Brassica rapa]	LRP1C_ARATH RecName: Full=La-related protein 1C; Short=AtLARP1c;	M4D590_BRARP RecName: Full=HTH La-type RNA-binding domain-containing protein {ECO:0000259|PROSITE:PS50961};	RNA-binding protein LARP/SRO9 and related La domain proteins	GO:0005737,cytoplasm; GO:0005886,plasma membrane; GO:0005844,polysome; GO:0003729,mRNA binding; GO:0003723,RNA binding; GO:0009738,abscisic acid-activated signaling pathway; GO:0010150,leaf senescence; GO:0009737,response to abscisic acid; GO:0009753,response to jasmonic acid; GO:0009751,response to salicylic acid; GO:0003674,molecular_function; GO:0003676,nucleic acid binding; GO:0005488,binding…	PF05383.20:La domain	--	--	--
BraA01g002670.3C	13.3322	9.3713	8.0045	1.2751	1.2854	0.7784	0.5947	0.5293	0.3305	0.8137	1.7116	0.7328	0.6371	0.3931	0.4689	A01	1338004	1340428	-	K00924 kinase [EC:2.7.1.-] | (RefSeq) aspartic proteinase-like protein 2 isoform X1 (A)	--	aspartyl protease family protein 1 [Brassica rapa]	APF1_ARATH RecName: Full=Aspartyl protease family protein 1 {ECO:0000305}; EC=3.4.23.- {ECO:0000305}; Flags: Precursor;	M4D589_BRARP RecName: Full=Peptidase A1 domain-containing protein {ECO:0000259|PROSITE:PS51767};	Aspartyl protease	GO:0031225,anchored component of membrane; GO:0005886,plasma membrane; GO:0004190,aspartic-type endopeptidase activity; GO:0006508,proteolysis; GO:0003674,molecular_function; GO:0003824,catalytic activity; GO:0004175,endopeptidase activity; GO:0008233,peptidase activity; GO:0016787,hydrolase activity; GO:0070001,aspartic-type peptidase activity; GO:0140096,catalytic activity, acting on a protein;…	PF14543.9:Xylanase inhibitor N-terminal	--	--	--
BraA01g002680.3C	27.687	43.3951	38.8489	81.811	61.3068	92.2815	89.3776	86.4595	111.686	53.2971	65.513	65.8908	92.0895	98.2419	92.5898	A01	1341997	1343409	+	K07877 Ras-related protein Rab-2A | (RefSeq) ras-related protein RABB1b (A)	--	ras-related protein RABB1b [Brassica rapa]	RAB1B_ARATH RecName: Full=Ras-related protein RABB1b; Short=AtRABB1b; AltName: Full=Ras-related protein GB2; Short=AtGB2; AltName: Full=Ras-related protein Rab2C; Short=AtRab2C;	A0A398AHQ9_BRACM SubName: Full=(field mustard) hypothetical protein {ECO:0000313|EMBL:CAG7886212.1};	GTPase Rab2, small G protein superfamily	GO:0009507,chloroplast; GO:0005768,endosome; GO:0005886,plasma membrane; GO:0005525,GTP binding; GO:0003924,GTPase activity; GO:0015031,protein transport; GO:0030100,regulation of endocytosis; GO:0016192,vesicle-mediated transport; GO:0000166,nucleotide binding; GO:0003674,molecular_function; GO:0005488,binding; GO:0017076,purine nucleotide binding; GO:0019001,guanyl nucleotide binding; GO:003255…	PF00071.25:Ras family	--	--	--
BraA01g002700.3C	3.7025	3.033	6.8507	6.1822	13.9727	10.4198	7.4085	7.0861	8.2341	14.3579	11.1581	13.9261	11.3123	14.4701	9.6482	A01	1348424	1349524	-	K19040 E3 ubiquitin-protein ligase ATL10/75/76/77/78 [EC:2.3.2.27] | (RefSeq) RING-H2 finger protein ATL77-like (A)	--	NEP1-interacting protein 1 [Brassica rapa]	NIP1_ARATH RecName: Full=NEP1-interacting protein 1; AltName: Full=RING-H2 finger protein ATL26;	M4D586_BRARP RecName: Full=RING-type domain-containing protein {ECO:0000259|PROSITE:PS50089};	FOG: Predicted E3 ubiquitin ligase	GO:0009535,chloroplast thylakoid membrane; GO:0016021,integral component of membrane; GO:0046872,metal ion binding; GO:0003674,molecular_function; GO:0005488,binding; GO:0043167,ion binding; GO:0043169,cation binding; GO:0005575,cellular_component; GO:0005622,intracellular anatomical structure; GO:0005737,cytoplasm; GO:0009507,chloroplast; GO:0009526,plastid envelope; GO:0009534,chloroplast thyla…	PF13639.9:Ring finger domain	--	--	--
BraA01g002710.3C	42.4473	41.8217	62.4546	243.705	242.122	241.2	340.698	296.648	321.843	311.559	269.143	364.125	302.853	332.284	317.159	A01	1352982	1357460	+	K01681 aconitate hydratase [EC:4.2.1.3] | (RefSeq) aconitate hydratase 1 (A)	ko00020: Citrate cycle (TCA cycle); ko00630: Glyoxylate and dicarboxylate metabolism; ko01100: Metabolic pathways; ko01110: Biosynthesis of secondary metabolites; ko01200: Carbon metabolism; ko01210: 2-Oxocarboxylic acid metabolism; ko01230: Biosynthesis of amino acids	aconitate hydratase 1 [Brassica rapa]	ACO1_ARATH RecName: Full=Aconitate hydratase 1 {ECO:0000303|PubMed:25061985}; Short=Aconitase 1 {ECO:0000303|PubMed:25061985}; EC=4.2.1.3 {ECO:0000250|UniProtKB:P19414}; AltName: Full=Citrate hydro-lyase 1 {ECO:0000303|PubMed:25061985};	M4D585_BRARP RecName: Full=Aconitate hydratase {ECO:0000256|RuleBase:RU361275}; Short=Aconitase {ECO:0000256|RuleBase:RU361275}; EC=4.2.1.3 {ECO:0000256|RuleBase:RU361275};	RNA-binding translational regulator IRP (aconitase superfamily)	GO:0048046,apoplast; GO:0005829,cytosol; GO:0005739,mitochondrion; GO:0000325,plant-type vacuole; GO:0005886,plasma membrane; GO:0009506,plasmodesma; GO:0051539,4 iron, 4 sulfur cluster binding; GO:0003994,aconitate hydratase activity; GO:0047780,citrate dehydratase activity; GO:0005507,copper ion binding; GO:0030350,iron-responsive element binding; GO:0048027,mRNA 5'-UTR binding; GO:0006101,citr…	PF00330.23:Aconitase family (aconitate hydratase)	--	--	--
BraA01g002770.3C	209.423	167.937	218.858	4709.04	6378.65	6204.53	5406.15	3345.56	4325.9	7923.64	5158.44	7088.51	3316.8	3411.29	4346.89	A01	1388601	1389464	-	K22547 arsenate reductase [EC:1.20.4.1] | (RefSeq) protein HIGH ARSENIC CONTENT 1, mitochondrial (A)	--	senescence-associated protein DIN1 isoform X1 [Brassica rapa]	DIN1_RAPSA RecName: Full=Senescence-associated protein DIN1;	M4D579_BRARP RecName: Full=Rhodanese domain-containing protein {ECO:0000259|PROSITE:PS50206};	Rhodanese-related sulfurtransferase	--	PF00581.23:Rhodanese-like domain	--	--	--
BraA01g002780.3C	28.9141	27.2945	42.3115	64.6696	90.7715	67.7136	46.9523	43.5158	40.4117	63.8952	56.8443	71.8778	64.3155	61.8768	69.0494	A01	1389832	1391609	+	--	--	thiol-disulfide oxidoreductase LTO1 [Brassica rapa]	LTO1_ARATH RecName: Full=Thiol-disulfide oxidoreductase LTO1 {ECO:0000303|PubMed:22209765}; EC=1.17.4.- {ECO:0000305}; AltName: Full=Protein LUMEN THIOL OXIDOREDUCTASE 1 {ECO:0000303|PubMed:22209765}; AltName: Full=Vitamin K reductase {ECO:0000303|PubMed:20626653}; Flags: Precursor;	M4D578_BRARP RecName: Full=VKc domain-containing protein {ECO:0000259|SMART:SM00756};	--	GO:0009507,chloroplast; GO:0009535,chloroplast thylakoid membrane; GO:0016021,integral component of membrane; GO:0009536,plastid; GO:0003955,NAD(P)H dehydrogenase (quinone) activity; GO:0048038,quinone binding; GO:0010207,photosystem II assembly; GO:0003674,molecular_function; GO:0003824,catalytic activity; GO:0016491,oxidoreductase activity; GO:0016651,oxidoreductase activity, acting on NAD(P)H;…	PF07884.17:Vitamin K epoxide reductase family	--	--	--
BraA01g002790.3C	88.5978	47.5667	118.182	579.244	657.43	1093.71	408.42	454.296	413.044	430.024	557.431	717.313	683.657	717.71	782.035	A01	1393373	1394149	+	K24997 ganglioside-induced differentiation-associated protein 2 | (RefSeq) protein GDAP2 homolog (A)	--	ganglioside-induced differentiation-associated protein 2 [Brassica rapa]	--	A0A3P5Z139_BRACM SubName: Full=(field mustard) hypothetical protein {ECO:0000313|EMBL:CAG7886224.1};	Hismacro and SEC14 domain-containing proteins	--	PF13716.9:Divergent CRAL/TRIO domain	--	--	--
BraA01g002800.3C	4.0608	3.2911	2.9862	0.7801	0.5019	1.552	0.4851	0.8181	0.7077	2.0816	2.4214	0.6802	0.5521	0.4466	0.4462	A01	1395754	1397621	-	--	--	uncharacterized protein LOC103874176 [Brassica rapa]	--	A0A398AHV2_BRACM SubName: Full=(field mustard) hypothetical protein {ECO:0000313|EMBL:CAG7886225.1};	Spindle pole body protein	GO:0015031,protein transport; GO:0006810,transport; GO:0008104,protein localization; GO:0008150,biological_process; GO:0009987,cellular process; GO:0033036,macromolecule localization; GO:0045184,establishment of protein localization; GO:0051179,localization; GO:0051234,establishment of localization; GO:0051641,cellular localization; GO:0070727,cellular macromolecule localization; GO:0071702,organ…	PF03398.17:Regulator of Vps4 activity in the MVB pathway	--	--	--
BraA01g002860.3C	3.5403	5.878	5.2302	2.1862	4.1235	2.6458	5.8807	4.1642	6.3916	6.7241	6.7324	5.8313	4.8379	3.2026	3.6888	A01	1413421	1415635	-	K00924 kinase [EC:2.7.1.-] | (RefSeq) probable serine/threonine-protein kinase CST (A)	--	probable serine/threonine-protein kinase CST [Brassica rapa]	CST_ARATH RecName: Full=Probable serine/threonine-protein kinase CST {ECO:0000305}; EC=2.7.11.1 {ECO:0000305}; AltName: Full=Protein CAST AWAY {ECO:0000303|PubMed:21628627};	M4D570_BRARP RecName: Full=Protein kinase domain-containing protein {ECO:0000259|PROSITE:PS50011};	Serine/threonine protein kinase	GO:0005634,nucleus; GO:0005886,plasma membrane; GO:0005524,ATP binding; GO:0106310,protein serine kinase activity; GO:0004674,protein serine/threonine kinase activity; GO:0060862,negative regulation of floral organ abscission; GO:0006468,protein phosphorylation; GO:0000166,nucleotide binding; GO:0003674,molecular_function; GO:0005488,binding; GO:0017076,purine nucleotide binding; GO:0030554,adeny…	PF07714.20:Protein tyrosine and serine/threonine kinase	--	--	--
BraA01g002880.3C	0	1.7625	5.7113	3.8423	8.5703	3.7643	10.7855	5.0929	9.8298	1.7171	2.3281	1.5398	9.0122	7.0877	3.1748	A01	1421308	1421490	+	--	--	uncharacterized protein LOC103874892 [Brassica rapa]	--	A0A398AHS5_BRACM SubName: Full=Uncharacterized protein {ECO:0000313|EMBL:RID77357.1};	--	--	--	--	--	--
BraA01g002890.3C	41.5459	54.4038	63.5936	63.0875	61.8712	71.5813	78.6722	83.3449	79.6124	62.1441	80.9067	69.9283	103.635	97.1157	98.1948	A01	1424614	1425521	+	K25507 high mobility group B protein, plant | (RefSeq) high mobility group B protein 4 (A)	--	high mobility group B protein 4 [Brassica rapa]	HMGB4_ARATH RecName: Full=High mobility group B protein 4; AltName: Full=High mobility group protein G; Short=AtHMGgamma; Short=HMG gamma; AltName: Full=Nucleosome/chromatin assembly factor group D 04; Short=Nucleosome/chromatin assembly factor group D 4;	M4D567_BRARP RecName: Full=HMG box domain-containing protein {ECO:0000259|PROSITE:PS50118};	HMG box-containing protein	GO:0000785,chromatin; GO:0005737,cytoplasm; GO:0005829,cytosol; GO:0005634,nucleus; GO:0003682,chromatin binding; GO:0003677,DNA binding; GO:0003700,DNA-binding transcription factor activity; GO:0030527,structural constituent of chromatin; GO:0006325,chromatin organization; GO:0003674,molecular_function; GO:0005488,binding; GO:0003676,nucleic acid binding; GO:0097159,organic cyclic compound bindi…	PF00505.22:HMG (high mobility group) box	HMG	TR	HMG
BraA01g002900.3C	2.4796	4.2696	4.5197	1.1563	1.4578	1.1821	1.829	1.0281	1.4117	1.1121	0.5483	1.347	1.7416	1.6117	1.6557	A01	1428532	1429870	+	--	--	WUSCHEL-related homeobox 13 [Brassica rapa]	WOX13_ARATH RecName: Full=WUSCHEL-related homeobox 13;	M4D566_BRARP RecName: Full=Homeobox domain-containing protein {ECO:0000259|PROSITE:PS50071};	--	GO:0005634,nucleus; GO:0003700,DNA-binding transcription factor activity; GO:0000976,transcription cis-regulatory region binding; GO:0003674,molecular_function; GO:0140110,transcription regulator activity; GO:0001067,transcription regulatory region nucleic acid binding; GO:0003676,nucleic acid binding; GO:0003677,DNA binding; GO:0003690,double-stranded DNA binding; GO:0005488,binding; GO:0043565,…	PF00046.32:Homeodomain	HB-WOX	TF	HB->HB-WOX
BraA01g002910.3C	5.904	7.9746	5.3301	9.9605	6.33	6.5419	11.0778	10.7476	10.8748	9.5677	9.7709	11.0962	10.1202	9.3975	8.3648	A01	1430089	1431492	-	--	--	plant-specific TFIIB-related protein PTF2 [Brassica rapa]	PTF2_ARATH RecName: Full=Plant-specific TFIIB-related protein PTF2 {ECO:0000305}; AltName: Full=Protein POLLEN-EXPRESSED TRANSCRIPTION FACTOR 2 {ECO:0000303|PubMed:23713077}; AltName: Full=TFIIB-related protein PTF2 {ECO:0000305};	M4D565_BRARP SubName: Full=Uncharacterized protein {ECO:0000313|EnsemblPlants:Bra011622.1-P};	Transcription initiation factor TFIIIB, Brf1 subunit	GO:0005634,nucleus; GO:0097550,transcription preinitiation complex; GO:0003690,double-stranded DNA binding; GO:0046872,metal ion binding; GO:0042803,protein homodimerization activity; GO:0070063,RNA polymerase binding; GO:0017025,TBP-class protein binding; GO:0001093,TFIIB-class transcription factor binding; GO:0006352,DNA-templated transcription initiation; GO:0009793,embryo development ending i…	PF00382.22:Transcription factor TFIIB repeat	--	--	--
BraA01g002950.3C	27.8693	17.8127	13.9356	31.8812	25.3758	27.6965	39.8142	39.6533	38.7482	49.4012	30.452	34.2384	23.9777	25.7442	27.3808	A01	1446650	1447231	+	K19040 E3 ubiquitin-protein ligase ATL10/75/76/77/78 [EC:2.3.2.27] | (RefSeq) RING-H2 finger protein ATL78 (A)	--	hypothetical protein IGI04_000278 [Brassica rapa subsp. trilocularis]	ATL45_ARATH RecName: Full=Probable E3 ubiquitin-protein ligase ATL45 {ECO:0000305}; EC=2.3.2.27 {ECO:0000305}; AltName: Full=RING-H2 finger A3b {ECO:0000303|PubMed:9781696}; AltName: Full=RING-H2 finger protein ATL45 {ECO:0000305}; AltName: Full=RING-H2 zinc finger protein RHA3b {ECO:0000305}; AltName: Full=RING-type E3 ubiquitin transferase ATL45 {ECO:0000305};	M4D561_BRARP RecName: Full=RING-type domain-containing protein {ECO:0000259|PROSITE:PS50089};	FOG: Predicted E3 ubiquitin ligase	GO:0016021,integral component of membrane; GO:0046872,metal ion binding; GO:0061630,ubiquitin protein ligase activity; GO:0006952,defense response; GO:0006513,protein monoubiquitination; GO:0003674,molecular_function; GO:0005488,binding; GO:0043167,ion binding; GO:0043169,cation binding; GO:0003824,catalytic activity; GO:0004842,ubiquitin-protein transferase activity; GO:0016740,transferase activ…	PF13639.9:Ring finger domain	--	--	--
BraA01g002960.3C	8.194	9.1869	8.7449	26.4003	19.9842	23.0885	18.6149	19.4626	25.9221	23.735	20.9761	18.2445	28.3731	24.6197	33.4023	A01	1453290	1455547	-	--	--	plant intracellular Ras-group-related LRR protein 4 isoform X1 [Brassica rapa]	PIRL4_ARATH RecName: Full=Plant intracellular Ras-group-related LRR protein 4;	A0A398AHT5_BRACM SubName: Full=Uncharacterized protein {ECO:0000313|EMBL:RID77367.1};	FOG: Leucine rich repeat	GO:0005886,plasma membrane; GO:0005575,cellular_component; GO:0016020,membrane; GO:0071944,cell periphery; GO:0110165,cellular anatomical entity	PF13855.9:Leucine rich repeat	--	--	--
BraA01g002970.3C	99.2308	75.7941	111.528	195.516	206.767	237.014	171.955	174.227	177.671	214.712	209.544	228.99	222.132	222.521	215.932	A01	1460458	1462140	-	--	--	hypothetical protein DY000_02036494 [Brassica cretica]	AKR2A_ARATH RecName: Full=Ankyrin repeat domain-containing protein 2A {ECO:0000303|PubMed:18193034}; Short=AtAKR2;	A0A3N6Q4A1_BRACR RecName: Full=STI1 domain-containing protein {ECO:0000259|Pfam:PF17830};	FOG: Ankyrin repeat	GO:0009707,chloroplast outer membrane; GO:0005737,cytoplasm; GO:0031359,integral component of chloroplast outer membrane; GO:0005634,nucleus; GO:0030941,chloroplast targeting sequence binding; GO:0051861,glycolipid binding; GO:0045036,protein targeting to chloroplast; GO:0003674,molecular_function; GO:0005048,signal sequence binding; GO:0005488,binding; GO:0033218,amide binding; GO:0042277,peptid…	PF12796.10:Ankyrin repeats (3 copies)	--	--	--
BraA01g002980.3C	6.2289	6.3341	6.561	6.3596	7.7522	5.9445	4.1585	4.1817	4.0255	5.7758	5.4752	7.8846	4.3634	5.209	5.0383	A01	1462682	1468250	+	K13082 bifunctional dihydroflavonol 4-reductase/flavanone 4-reductase [EC:1.1.1.219 1.1.1.234] | (RefSeq) dihydroflavonol 4-reductase (A)	ko00941: Flavonoid biosynthesis; ko01100: Metabolic pathways; ko01110: Biosynthesis of secondary metabolites	hypothetical protein IGI04_000281 [Brassica rapa subsp. trilocularis]	CLCE_ARATH RecName: Full=Chloride channel protein CLC-e; Short=AtCLC-e; AltName: Full=CBS domain-containing protein CBSCLC3;	A0A816XK32_BRANA RecName: Full=Chloride channel protein {ECO:0000256|RuleBase:RU361221};	Cl- channel CLC-3 and related proteins (CLC superfamily)	GO:0034707,chloride channel complex; GO:0009535,chloroplast thylakoid membrane; GO:0005247,voltage-gated chloride channel activity; GO:0034765,regulation of ion transmembrane transport; GO:0003674,molecular_function; GO:0005215,transporter activity; GO:0005216,ion channel activity; GO:0005244,voltage-gated ion channel activity; GO:0005253,anion channel activity; GO:0005254,chloride channel activi…	PF00654.23:Voltage gated chloride channel	--	--	--
BraA01g003000.3C	1.025	1.6563	1.981	0.5106	0.1424	0.1501	0	0.3626	0.4301	0.1925	0.2785	0.2631	0.7601	0.4385	0.339	A01	1471018	1472100	-	K12394 AP-1 complex subunit sigma 1/2 | (RefSeq) AP-1 complex subunit sigma-1 isoform X1 (A)	--	AP-1 complex subunit sigma-1 isoform X1 [Brassica rapa]	AP1S2_ARATH RecName: Full=AP-1 complex subunit sigma-2; AltName: Full=Adaptor AP-1 19 kDa protein; AltName: Full=Adaptor protein complex AP-1 sigma-2 subunit; AltName: Full=Adaptor-related protein complex 1 sigma-2 subunit; AltName: Full=Clathrin assembly protein complex 1 sigma-2 small chain; AltName: Full=Clathrin assembly small subunit protein AP19-2; Short=AtAP19-2; AltName: Full=Sigma 2 subu…	M4D556_BRARP RecName: Full=Clat_adaptor_s domain-containing protein {ECO:0000259|Pfam:PF01217};	Clathrin adaptor complex, small subunit	GO:0030121,AP-1 adaptor complex; GO:0043231,intracellular membrane-bounded organelle; GO:0035615,clathrin adaptor activity; GO:0006886,intracellular protein transport; GO:0016192,vesicle-mediated transport; GO:0003674,molecular_function; GO:0005488,binding; GO:0005515,protein binding; GO:0030276,clathrin binding; GO:0030674,protein-macromolecule adaptor activity; GO:0060090,molecular adaptor acti…	PF01217.23:Clathrin adaptor complex small chain	--	--	--
BraA01g003020.3C	0.475	0.6332	1.0833	1.2269	0.8723	0.6671	2.937	1.7338	2.0413	1.6269	1.2211	1.5489	0.6309	1.0536	1.3279	A01	1478370	1484963	-	K18442 brefeldin A-inhibited guanine nucleotide-exchange protein | (RefSeq) brefeldin A-inhibited guanine nucleotide-exchange protein 4 isoform X1 (A)	ko04144: Endocytosis	brefeldin A-inhibited guanine nucleotide-exchange protein 4 isoform X1 [Brassica rapa]	BIG4_ARATH RecName: Full=Brefeldin A-inhibited guanine nucleotide-exchange protein 4; Short=BIG4; AltName: Full=ARF guanine-nucleotide exchange factor BIG4;	M4D554_BRARP RecName: Full=SEC7 domain-containing protein {ECO:0000259|PROSITE:PS50190};	Guanine nucleotide exchange factor	GO:0005829,cytosol; GO:0005802,trans-Golgi network; GO:0032588,trans-Golgi network membrane; GO:0005085,guanyl-nucleotide exchange factor activity; GO:0015031,protein transport; GO:0032012,regulation of ARF protein signal transduction; GO:0003674,molecular_function; GO:0030234,enzyme regulator activity; GO:0030695,GTPase regulator activity; GO:0060589,nucleoside-triphosphatase regulator activity;…	PF01369.23:Sec7 domain	--	--	--
BraA01g003040.3C	23.0932	34.974	44.4577	26.9973	37.7646	40.3084	16.591	15.0349	14.585	22.841	23.54	34.3489	29.8008	30.4654	23.7943	A01	1488243	1490426	+	K24854 damage-control phosphatase, subfamily II, stand-alone protein [EC:3.1.3.-] | (RefSeq) damage-control phosphatase At2g17340 (A)	--	damage-control phosphatase At2g17340 [Brassica rapa]	D89S2_ARATH RecName: Full=Damage-control phosphatase At2g17340 {ECO:0000303|PubMed:27322068}; EC=3.1.3.- {ECO:0000269|PubMed:27322068}; AltName: Full=Sugar phosphates phosphatase At2g17340 {ECO:0000303|PubMed:27322068};	M4D552_BRARP RecName: Full=ARMT1-like_dom domain-containing protein {ECO:0000259|Pfam:PF01937};	Uncharacterized conserved protein	GO:0005829,cytosol; GO:0005739,mitochondrion; GO:0005634,nucleus; GO:0005524,ATP binding; GO:0016787,hydrolase activity; GO:0046872,metal ion binding; GO:0004594,pantothenate kinase activity; GO:0015937,coenzyme A biosynthetic process; GO:0000166,nucleotide binding; GO:0003674,molecular_function; GO:0005488,binding; GO:0017076,purine nucleotide binding; GO:0030554,adenyl nucleotide binding; GO:00…	PF01937.22:Damage-control phosphatase ARMT1-like domain	--	--	--
BraA01g003050.3C	4.9367	1.7639	3.6693	0.3283	0.0814	0.1286	0.0737	0.0829	0.3277	0.22	0.358	0.3759	0.0395	0.167	0	A01	1490722	1492008	-	K16290 xylem cysteine proteinase [EC:3.4.22.-] | (RefSeq) cysteine protease XCP1 (A)	--	cysteine protease XCP1 [Brassica rapa]	XCP1_ARATH RecName: Full=Cysteine protease XCP1 {ECO:0000305}; EC=3.4.22.-; AltName: Full=Xylem cysteine peptidase 1 {ECO:0000303|PubMed:10889267}; Short=AtXCP1 {ECO:0000303|PubMed:10889267}; Flags: Precursor;	M4D551_BRARP SubName: Full=Uncharacterized protein {ECO:0000313|EnsemblPlants:Bra011608.1-P};	Cysteine proteinase Cathepsin L	GO:0005615,extracellular space; GO:0005764,lysosome; GO:0005634,nucleus; GO:0000325,plant-type vacuole; GO:0005886,plasma membrane; GO:0004197,cysteine-type endopeptidase activity; GO:0010623,programmed cell death involved in cell development; GO:0051603,proteolysis involved in protein catabolic process; GO:0003674,molecular_function; GO:0003824,catalytic activity; GO:0004175,endopeptidase activi…	PF00112.26:Papain family cysteine protease	--	--	--
BraA01g003060.3C	5.5364	3.6631	6.0468	2.4321	1.8778	2.8593	2.798	2.0405	1.3868	2.295	2.122	2.3521	2.2683	2.0564	2.2658	A01	1492400	1494955	-	K15272 solute carrier family 35 (UDP-sugar transporter), member A1/2/3 | (RefSeq) CMP-sialic acid transporter 4 (A)	--	unnamed protein product [Brassica rapa]	CSTR4_ARATH RecName: Full=CMP-sialic acid transporter 4; Short=CMP-SA-Tr 4; Short=CMP-Sia-Tr 4;	A0A8D9GSU7_BRACM SubName: Full=(field mustard) hypothetical protein {ECO:0000313|EMBL:CAG7886250.1};	Predicted UDP-galactose transporter	GO:0005768,endosome; GO:0005794,Golgi apparatus; GO:0030173,integral component of Golgi membrane; GO:0005802,trans-Golgi network; GO:0015165,pyrimidine nucleotide-sugar transmembrane transporter activity; GO:0015136,sialic acid transmembrane transporter activity; GO:0008643,carbohydrate transport; GO:0015739,sialic acid transport; GO:0003674,molecular_function; GO:0005215,transporter activity; GO…	PF04142.18:Nucleotide-sugar transporter	--	--	--
BraA01g003070.3C	5.7849	3.8937	0.687	0.1834	0	0	0.3707	0.1042	0.309	0.7376	1.4001	0.567	2.2832	1.3649	0.5845	A01	1500728	1501153	+	--	--	uncharacterized protein LOC103828983 [Brassica rapa]	--	M4D549_BRARP SubName: Full=Uncharacterized protein {ECO:0000313|EnsemblPlants:Bra011606.1-P};	--	--	--	--	--	--
BraA01g003080.3C	116.831	200.983	145.89	58.2366	75.9869	56.4659	114.786	103.15	94.579	69.8276	87.652	64.8324	88.4228	77.7649	81.3259	A01	1502692	1505309	-	K13412 calcium-dependent protein kinase [EC:2.7.11.1] | (RefSeq) calcium-dependent protein kinase 5 (A)	ko04626: Plant-pathogen interaction	calcium-dependent protein kinase 5 [Brassica rapa]	CDPK5_ARATH RecName: Full=Calcium-dependent protein kinase 5; EC=2.7.11.1; AltName: Full=Calmodulin-domain protein kinase CDPK isoform 5;	A0A3P5Z163_BRACM SubName: Full=(field mustard) hypothetical protein {ECO:0000313|EMBL:CAG7886252.1};	Ca2+/calmodulin-dependent protein kinase, EF-Hand protein superfamily	GO:0005737,cytoplasm; GO:0005829,cytosol; GO:0016020,membrane; GO:0005634,nucleus; GO:0005886,plasma membrane; GO:0005524,ATP binding; GO:0005509,calcium ion binding; GO:0009931,calcium-dependent protein serine/threonine kinase activity; GO:0005516,calmodulin binding; GO:0004683,calmodulin-dependent protein kinase activity; GO:0106310,protein serine kinase activity; GO:0035556,intracellular signa…	PF00069.28:Protein kinase domain	--	--	--
BraA01g003100.3C	14.4003	13.5075	12.5285	6.0086	5.3452	7.3299	6.7863	7.678	6.4946	10.7897	6.8153	8.6835	6.321	7.3976	7.7951	A01	1512916	1516460	-	K05387 glutamate receptor, ionotropic, plant | (RefSeq) glutamate receptor 3.2 (A)	--	glutamate receptor 3.2 [Brassica rapa]	GLR32_ARATH RecName: Full=Glutamate receptor 3.2 {ECO:0000303|PubMed:11379626}; Short=AtGLR3.2 {ECO:0000303|PubMed:11379626}; AltName: Full=AtGluR2 {ECO:0000303|PubMed:11158446}; AltName: Full=Glutamate receptor-like protein 3.2 {ECO:0000303|PubMed:12082126}; AltName: Full=Ligand-gated ion channel 3.2 {ECO:0000305}; Flags: Precursor;	M4D546_BRARP RecName: Full=Glutamate receptor {ECO:0000256|PIRNR:PIRNR037090};	Glutamate-gated kainate-type ion channel receptor subunit GluR5 and related subunits	GO:0016021,integral component of membrane; GO:0005886,plasma membrane; GO:0005262,calcium channel activity; GO:0008066,glutamate receptor activity; GO:0015276,ligand-gated ion channel activity; GO:0038023,signaling receptor activity; GO:0006816,calcium ion transport; GO:0019722,calcium-mediated signaling; GO:0071230,cellular response to amino acid stimulus; GO:0003674,molecular_function; GO:00052…	PF01094.31:Receptor family ligand binding region	--	--	--
BraA01g003130.3C	13.4988	22.1286	11.0778	7.0198	5.5877	3.6409	6.3288	6.8652	5.0398	9.259	6.5452	7.0072	4.947	4.7909	5.3811	A01	1529807	1533773	+	--	--	protein NLP2 [Brassica rapa]	NLP2_ARATH RecName: Full=Protein NLP2; Short=AtNLP2; AltName: Full=NIN-like protein 2; AltName: Full=Nodule inception protein-like protein 2;	M4D543_BRARP SubName: Full=Uncharacterized protein {ECO:0000313|EnsemblPlants:Bra011600.1-P};	--	GO:0005634,nucleus; GO:0003677,DNA binding; GO:0003700,DNA-binding transcription factor activity; GO:0006355,regulation of DNA-templated transcription; GO:0003674,molecular_function; GO:0003676,nucleic acid binding; GO:0005488,binding; GO:0097159,organic cyclic compound binding; GO:1901363,heterocyclic compound binding; GO:0140110,transcription regulator activity; GO:0006139,nucleobase-containing…	PF02042.18:RWP-RK domain	RWP-RK	TF	RWP-RK
BraA01g003150.3C	11.1411	13.5321	21.9204	42.1598	43.5655	41.2903	32.078	36.6644	35.9295	28.0962	32.7011	37.8624	50.8599	54.7588	43.9665	A01	1539187	1541603	-	K13506 glycerol-3-phosphate O-acyltransferase 3/4 [EC:2.3.1.15] | (RefSeq) glycerol-3-phosphate acyltransferase 9 (A)	ko00561: Glycerolipid metabolism; ko00564: Glycerophospholipid metabolism; ko01100: Metabolic pathways; ko01110: Biosynthesis of secondary metabolites	hypothetical protein Bca52824_090363 [Brassica carinata]	GPAT9_ARATH RecName: Full=Glycerol-3-phosphate acyltransferase 9 {ECO:0000303|PubMed:19539490}; Short=AtGPAT9 {ECO:0000303|PubMed:19539490}; EC=2.3.1.15 {ECO:0000269|PubMed:26586834, ECO:0000269|PubMed:27325892};	A0A398AHV8_BRACM SubName: Full=(field mustard) hypothetical protein {ECO:0000313|EMBL:CAG7886259.1};	Predicted phosphate acyltransferase, contains PlsC domain	GO:0005783,endoplasmic reticulum; GO:0005789,endoplasmic reticulum membrane; GO:0016021,integral component of membrane; GO:0004366,glycerol-3-phosphate O-acyltransferase activity; GO:0043621,protein self-association; GO:0102420,sn-1-glycerol-3-phosphate C16:0-DCA-CoA acyl transferase activity; GO:0006651,diacylglycerol biosynthetic process; GO:0006633,fatty acid biosynthetic process; GO:0048229,g…	PF01553.24:Acyltransferase	--	--	--
BraA01g003160.3C	11.5909	14.5396	9.9069	19.732	16.1908	11.0095	44.2458	43.1893	41.4311	22.7881	17.9029	19.6351	27.6075	28.0154	27.2235	A01	1550476	1553189	+	--	--	nitrate regulatory gene2 protein [Brassica rapa]	REL2_ORYSJ RecName: Full=Protein ROLLING AND ERECT LEAF 2 {ECO:0000303|PubMed:27473144};	M4D540_BRARP SubName: Full=Uncharacterized protein {ECO:0000313|EnsemblPlants:Bra011597.1-P};	--	GO:0005886,plasma membrane; GO:0030154,cell differentiation; GO:0008150,biological_process; GO:0009987,cellular process; GO:0032502,developmental process; GO:0048869,cellular developmental process; GO:0005575,cellular_component; GO:0016020,membrane; GO:0071944,cell periphery; GO:0110165,cellular anatomical entity	PF04782.15:Protein of unknown function (DUF632)	--	--	--
BraA01g003170.3C	12.402	20.266	22.429	63.5896	67.969	59.2998	88.1636	81.205	84.4026	51.9059	62.6869	56.3479	74.6783	71.5435	71.1022	A01	1559948	1562684	+	K14500 BR-signaling kinase [EC:2.7.11.1] | (RefSeq) serine/threonine-protein kinase BSK1 (A)	ko04075: Plant hormone signal transduction	serine/threonine-protein kinase BSK1 [Brassica rapa]	BSK1_ARATH RecName: Full=Serine/threonine-protein kinase BSK1 {ECO:0000305}; EC=2.7.11.1 {ECO:0000269|PubMed:23532072}; AltName: Full=Brassinosteroid-signaling kinase 1 {ECO:0000303|PubMed:18653891};	M4D539_BRARP RecName: Full=Serine/threonine-protein kinase BSK {ECO:0000256|RuleBase:RU369005}; EC=2.7.11.1 {ECO:0000256|RuleBase:RU369005}; AltName: Full=Brassinosteroid-signaling kinase {ECO:0000256|RuleBase:RU369005};	--	GO:0000325,plant-type vacuole; GO:0005886,plasma membrane; GO:0009506,plasmodesma; GO:0005524,ATP binding; GO:0004672,protein kinase activity; GO:0106310,protein serine kinase activity; GO:0004674,protein serine/threonine kinase activity; GO:0009742,brassinosteroid mediated signaling pathway; GO:0042742,defense response to bacterium; GO:0050832,defense response to fungus; GO:0006468,protein phosp…	PF00069.28:Protein kinase domain	--	--	--
BraA01g003230.3C	17.8853	20.8506	33.8685	2.1386	15.6993	2.3233	0.2462	0.246	0.2736	1.0343	9.123	0.3627	0.1172	0.093	0.3451	A01	1599469	1601350	+	K24917 amino acid permease | (RefSeq) amino acid permease 8-like (A)	--	lysine histidine transporter-like 7 [Brassica rapa]	LHTL7_ARATH RecName: Full=Lysine histidine transporter-like 7;	A0A398APW7_BRACM SubName: Full=(field mustard) hypothetical protein {ECO:0000313|EMBL:CAG7886270.1};	Amino acid transporters	GO:0016021,integral component of membrane; GO:0016020,membrane; GO:0005886,plasma membrane; GO:0015171,amino acid transmembrane transporter activity; GO:0003333,amino acid transmembrane transport; GO:0003674,molecular_function; GO:0005215,transporter activity; GO:0005342,organic acid transmembrane transporter activity; GO:0022857,transmembrane transporter activity; GO:0046943,carboxylic acid tran…	PF01490.21:Transmembrane amino acid transporter protein	--	--	--
BraA01g003270.3C	96.498	65.4099	138.071	495.49	465.728	581.923	166.346	173.275	193.804	429.412	593.327	701.102	499.858	472.845	520.7	A01	1620130	1621403	-	K09872 aquaporin PIP | (RefSeq) aquaporin PIP2-7 (A)	--	aquaporin PIP2-7 [Brassica rapa]	PIP27_ARATH RecName: Full=Aquaporin PIP2-7 {ECO:0000303|PubMed:11806824}; AltName: Full=Plasma membrane intrinsic protein 2-7 {ECO:0000303|PubMed:11806824}; Short=AtPIP2;7 {ECO:0000303|PubMed:11806824}; AltName: Full=Plasma membrane intrinsic protein 3 {ECO:0000303|PubMed:9276952}; Short=At-PIP3 {ECO:0000303|PubMed:9276952}; AltName: Full=Salt stress-induced major intrinsic protein {ECO:0000303|P…	A0A398AP45_BRACM SubName: Full=(field mustard) hypothetical protein {ECO:0000313|EMBL:CAG7886276.1};	Aquaporin (major intrinsic protein family)	GO:0046658,anchored component of plasma membrane; GO:0016021,integral component of membrane; GO:0005886,plasma membrane; GO:0009506,plasmodesma; GO:0005773,vacuole; GO:0003729,mRNA binding; GO:0015250,water channel activity; GO:0003674,molecular_function; GO:0003676,nucleic acid binding; GO:0003723,RNA binding; GO:0005488,binding; GO:0097159,organic cyclic compound binding; GO:1901363,heterocycli…	PF00230.23:Major intrinsic protein	--	--	--
BraA01g003280.3C	9.7562	2.1056	2.8096	6.983	3.3377	2.1295	8.7546	5.6073	6.3689	3.5371	5.2682	2.5701	3.2682	2.5549	3.7929	A01	1631727	1633925	+	K03781 catalase [EC:1.11.1.6] | (RefSeq) catalase-2 isoform X1 (A)	ko00380: Tryptophan metabolism; ko00630: Glyoxylate and dicarboxylate metabolism; ko01100: Metabolic pathways; ko01110: Biosynthesis of secondary metabolites; ko01200: Carbon metabolism; ko04016: MAPK signaling pathway - plant; ko04146: Peroxisome	hypothetical protein BRARA_A00319 [Brassica rapa]	CATA2_ARATH RecName: Full=Catalase-2; EC=1.11.1.6;	A0A398AHX5_BRACM RecName: Full=Catalase {ECO:0000256|ARBA:ARBA00012314, ECO:0000256|RuleBase:RU000498}; EC=1.11.1.6 {ECO:0000256|ARBA:ARBA00012314, ECO:0000256|RuleBase:RU000498};	Catalase	GO:0005737,cytoplasm; GO:0005829,cytosol; GO:0022626,cytosolic ribosome; GO:0009514,glyoxysome; GO:0005739,mitochondrion; GO:0005777,peroxisome; GO:0005886,plasma membrane; GO:0010319,stromule; GO:0004096,catalase activity; GO:0050897,cobalt ion binding; GO:0020037,heme binding; GO:0008219,cell death; GO:0045454,cell redox homeostasis; GO:0006995,cellular response to nitrogen starvation; GO:00160…	PF00199.22:Catalase	--	--	--
BraA01g003300.3C	6.795	21.585	12.1152	19.0036	16.4188	11.7913	27.0873	26.6554	25.824	13.5055	13.1137	6.1653	17.4613	11.8194	19.0048	A01	1640083	1640823	-	K19042 E3 ubiquitin-protein ligase BOI and related proteins [EC:2.3.2.27] | (RefSeq) probable BOI-related E3 ubiquitin-protein ligase 2 (A)	--	probable BOI-related E3 ubiquitin-protein ligase 2 [Brassica rapa]	BRG3_ARATH RecName: Full=Probable BOI-related E3 ubiquitin-protein ligase 3; EC=2.3.2.27 {ECO:0000250|UniProtKB:Q9FHE4}; AltName: Full=RING-type E3 ubiquitin transferase BRG3 {ECO:0000305};	M4D525_BRARP SubName: Full=Uncharacterized protein {ECO:0000313|EnsemblPlants:Bra011582.1-P};	Predicted E3 ubiquitin ligase	GO:0005634,nucleus; GO:0046872,metal ion binding; GO:0004842,ubiquitin-protein transferase activity; GO:0006952,defense response; GO:0043161,proteasome-mediated ubiquitin-dependent protein catabolic process; GO:0043067,regulation of programmed cell death; GO:0003674,molecular_function; GO:0005488,binding; GO:0043167,ion binding; GO:0043169,cation binding; GO:0003824,catalytic activity; GO:0016740…	PF13920.9:Zinc finger, C3HC4 type (RING finger)	--	--	--
BraA01g003310.3C	8.8255	17.4529	39.0922	40.0775	41.9624	43.3397	51.8645	53.4111	55.2703	24.57	30.2467	47.401	59.13	69.412	57.3081	A01	1650550	1651090	+	K07213 copper chaperone | (RefSeq) copper transport protein ATX1 (A)	--	heavy metal-associated isoprenylated plant protein 25 [Brassica rapa]	HIP25_ARATH RecName: Full=Heavy metal-associated isoprenylated plant protein 25 {ECO:0000303|PubMed:21072340, ECO:0000303|PubMed:23368984}; Short=AtHIP25 {ECO:0000303|PubMed:23368984}; Short=AtHIPP25 {ECO:0000303|PubMed:21072340, ECO:0000303|PubMed:23368984}; Flags: Precursor;	A0A078IUG4_BRANA SubName: Full=(rape) hypothetical protein {ECO:0000313|EMBL:CAF2146919.1}; SubName: Full=BnaAnng11680D protein {ECO:0000313|EMBL:CDY52653.1};	Copper chaperone	GO:0016020,membrane; GO:0009506,plasmodesma; GO:0046872,metal ion binding; GO:0050896,response to stimulus; GO:0003674,molecular_function; GO:0005488,binding; GO:0043167,ion binding; GO:0043169,cation binding; GO:0008150,biological_process; GO:0005575,cellular_component; GO:0110165,cellular anatomical entity; GO:0005911,cell-cell junction; GO:0030054,cell junction; GO:0055044,symplast; GO:0070161…	PF00403.29:Heavy-metal-associated domain	--	--	--
BraA01g003350.3C	2.6083	2.1713	2.3757	1.0828	0.6642	0.4774	0.3283	0.8304	0.304	0.5444	0.2952	0.5301	0.2051	0.7749	0.2588	A01	1670117	1674296	-	K13417 somatic embryogenesis receptor kinase 4 [EC:2.7.10.1 2.7.11.1] | (RefSeq) LRRII4; somatic embryogenesis receptor kinase 4 isoform X1 (A)	ko04626: Plant-pathogen interaction	receptor-like cytosolic serine/threonine-protein kinase RBK2 isoform X2 [Brassica rapa]	STU_ARATH RecName: Full=Protein kinase STUNTED {ECO:0000303|PubMed:22492352}; EC=2.7.11.- {ECO:0000255|PROSITE-ProRule:PRU00159};	A0A3P5Z1F9_BRACM SubName: Full=(field mustard) hypothetical protein {ECO:0000313|EMBL:CAG7886284.1};	Serine/threonine protein kinase	GO:0005737,cytoplasm; GO:0005886,plasma membrane; GO:0005524,ATP binding; GO:0016787,hydrolase activity; GO:0004674,protein serine/threonine kinase activity; GO:0004714,transmembrane receptor protein tyrosine kinase activity; GO:0009740,gibberellic acid mediated signaling pathway; GO:0010476,gibberellin mediated signaling pathway; GO:0051781,positive regulation of cell division; GO:0006468,protei…	PF00069.28:Protein kinase domain	--	--	--
BraA01g003360.3C	16.0613	13.0432	24.1598	9.4876	14.8137	18.2312	2.3143	2.6763	2.3517	12.3032	20.8379	15.037	7.1543	4.6449	7.5769	A01	1676612	1678176	-	K04392 Ras-related C3 botulinum toxin substrate 1 | (RefSeq) rac-like GTP-binding protein ARAC3 isoform X1 (A)	ko04145: Phagosome	rac-like GTP-binding protein ARAC3 isoform X1 [Brassica rapa]	RAC3_ARATH RecName: Full=Rac-like GTP-binding protein ARAC3 {ECO:0000303|PubMed:9349271}; Short=AtRAC1 {ECO:0000303|PubMed:11102387}; AltName: Full=GTPase protein ROP6 {ECO:0000303|PubMed:10798620}; Flags: Precursor;	A0A398AHX8_BRACM SubName: Full=(field mustard) hypothetical protein {ECO:0000313|EMBL:CAG7886285.1};	Ras-related small GTPase, Rho type	GO:0005938,cell cortex; GO:0042995,cell projection; GO:0005737,cytoplasm; GO:0031410,cytoplasmic vesicle; GO:0005856,cytoskeleton; GO:0005730,nucleolus; GO:0005634,nucleus; GO:0005886,plasma membrane; GO:0030427,site of polarized growth; GO:0005819,spindle; GO:0019003,GDP binding; GO:0005525,GTP binding; GO:0003924,GTPase activity; GO:0019901,protein kinase binding; GO:0007015,actin filament orga…	PF00071.25:Ras family	--	--	--
BraA01g003380.3C	13.0941	25.8781	15.1765	20.6463	16.5111	27.7327	12.6176	12.0579	10.3676	23.1364	23.1499	22.6096	15.6891	12.611	16.6754	A01	1686531	1688167	+	K09422 transcription factor MYB, plant | (RefSeq) transcription factor MYB32 (A)	--	transcription factor MYB32 [Brassica rapa]	MYB32_ARATH RecName: Full=Transcription factor MYB32; AltName: Full=Myb-related protein 32; Short=AtMYB32;	M4D519_BRARP SubName: Full=Uncharacterized protein {ECO:0000313|EnsemblPlants:Bra011576.1-P};	Transcription factor, Myb superfamily	GO:0005634,nucleus; GO:0003700,DNA-binding transcription factor activity; GO:0000976,transcription cis-regulatory region binding; GO:0003674,molecular_function; GO:0140110,transcription regulator activity; GO:0001067,transcription regulatory region nucleic acid binding; GO:0003676,nucleic acid binding; GO:0003677,DNA binding; GO:0003690,double-stranded DNA binding; GO:0005488,binding; GO:0043565,…	PF00249.34:Myb-like DNA-binding domain	MYB	TF	MYB->MYB
BraA01g003400.3C	20.7769	21.1606	24.9603	32.0605	37.2404	37.6238	31.697	28.7984	38.3494	23.3922	34.0828	33.5169	36.8376	39.6899	36.765	A01	1693999	1695582	-	K01802 peptidylprolyl isomerase [EC:5.2.1.8] | (RefSeq) peptidyl-prolyl cis-trans isomerase CYP19-4 (A)	--	peptidyl-prolyl cis-trans isomerase CYP21-1 [Brassica rapa]	CP21A_ARATH RecName: Full=Peptidyl-prolyl cis-trans isomerase CYP21-1; Short=PPIase CYP21-1; EC=5.2.1.8; AltName: Full=Cyclophilin of 21 kDa 1; AltName: Full=Cyclophilin-21-1; Flags: Precursor;	A0A398AQ74_BRACM RecName: Full=Peptidyl-prolyl cis-trans isomerase {ECO:0000256|RuleBase:RU363019}; Short=PPIase {ECO:0000256|RuleBase:RU363019}; EC=5.2.1.8 {ECO:0000256|RuleBase:RU363019};	Cyclophilin type peptidyl-prolyl cis-trans isomerase	GO:0005737,cytoplasm; GO:0005783,endoplasmic reticulum; GO:0005768,endosome; GO:0005794,Golgi apparatus; GO:0005797,Golgi medial cisterna; GO:0043231,intracellular membrane-bounded organelle; GO:0005802,trans-Golgi network; GO:0016018,cyclosporin A binding; GO:0003755,peptidyl-prolyl cis-trans isomerase activity; GO:0006457,protein folding; GO:0000413,protein peptidyl-prolyl isomerization; GO:000…	PF00160.24:Cyclophilin type peptidyl-prolyl cis-trans isomerase/CLD	--	--	--
BraA01g003410.3C	92.9591	104.237	141.819	7.7319	10.6335	1.5336	2.972	3.8803	3.9159	1.884	5.7943	2.4198	2.6446	3.5303	2.696	A01	1700838	1703139	+	--	--	hypothetical protein BRARA_A00333 [Brassica rapa]	NFD4_ARATH RecName: Full=Protein NUCLEAR FUSION DEFECTIVE 4 {ECO:0000303|PubMed:16698901};	A0A398AHZ2_BRACM SubName: Full=(field mustard) hypothetical protein {ECO:0000313|EMBL:CAG7886291.1};	--	GO:0016021,integral component of membrane; GO:0016020,membrane; GO:0005739,mitochondrion; GO:0000741,karyogamy; GO:0010197,polar nucleus fusion; GO:0009651,response to salt stress; GO:0006996,organelle organization; GO:0006997,nucleus organization; GO:0008150,biological_process; GO:0009987,cellular process; GO:0016043,cellular component organization; GO:0048284,organelle fusion; GO:0071840,cellul…	PF06813.16:Nodulin-like	--	--	--
BraA01g003440.3C	7.9187	13.8204	12.5605	58.7957	49.1475	32.8593	108.668	110.768	113.66	31.5747	39.1108	43.7046	76.0956	78.7366	80.2477	A01	1711679	1718025	+	K00106 xanthine dehydrogenase/oxidase [EC:1.17.1.4 1.17.3.2] | (RefSeq) xanthine dehydrogenase 1 isoform X1 (A)	ko00230: Purine metabolism; ko00232: Caffeine metabolism; ko01100: Metabolic pathways; ko01110: Biosynthesis of secondary metabolites; ko01232: Nucleotide metabolism; ko04146: Peroxisome	xanthine dehydrogenase 1 isoform X1 [Brassica rapa]	XDH1_ARATH RecName: Full=Xanthine dehydrogenase 1; Short=AtXDH1; EC=1.17.1.4 {ECO:0000269|PubMed:14726515};	M4D513_BRARP SubName: Full=Uncharacterized protein {ECO:0000313|EnsemblPlants:Bra011570.1-P};	Xanthine dehydrogenase	GO:0005886,plasma membrane; GO:0051537,2 iron, 2 sulfur cluster binding; GO:0071949,FAD binding; GO:0005506,iron ion binding; GO:0016491,oxidoreductase activity; GO:0004854,xanthine dehydrogenase activity; GO:0006145,purine nucleobase catabolic process; GO:0000302,response to reactive oxygen species; GO:0009414,response to water deprivation; GO:0042554,superoxide anion generation; GO:0046110,xant…	PF20256.1:Molybdopterin cofactor-binding domain	--	--	--
BraA01g003460.3C	43.0698	49.7366	99.1699	62.9852	83.1628	110.894	26.9287	24.3408	25.4233	29.0779	64.5658	55.5471	70.0703	84.4241	44.8768	A01	1721093	1721608	-	K01802 peptidylprolyl isomerase [EC:5.2.1.8] | (RefSeq) peptidyl-prolyl cis-trans isomerase (A)	--	peptidyl-prolyl cis-trans isomerase [Brassica rapa]	CYPH_CATRO RecName: Full=Peptidyl-prolyl cis-trans isomerase {ECO:0000255|RuleBase:RU363019, ECO:0000303|PubMed:24939849}; Short=PPIase {ECO:0000255|RuleBase:RU363019, ECO:0000303|PubMed:24939849}; EC=5.2.1.8 {ECO:0000255|RuleBase:RU363019, ECO:0000269|PubMed:24939849}; AltName: Full=Cyclophilin {ECO:0000303|PubMed:24939849, ECO:0000303|Ref.1}; Short=Cyp {ECO:0000303|PubMed:24939849}; AltName: Fu…	M4D511_BRARP RecName: Full=Peptidyl-prolyl cis-trans isomerase {ECO:0000256|RuleBase:RU363019}; Short=PPIase {ECO:0000256|RuleBase:RU363019}; EC=5.2.1.8 {ECO:0000256|RuleBase:RU363019};	Cyclophilin type peptidyl-prolyl cis-trans isomerase	GO:0005737,cytoplasm; GO:0003755,peptidyl-prolyl cis-trans isomerase activity; GO:0006457,protein folding; GO:0000413,protein peptidyl-prolyl isomerization; GO:0061083,regulation of protein refolding; GO:0003674,molecular_function; GO:0003824,catalytic activity; GO:0016853,isomerase activity; GO:0016859,cis-trans isomerase activity; GO:0140096,catalytic activity, acting on a protein; GO:0008150,b…	PF00160.24:Cyclophilin type peptidyl-prolyl cis-trans isomerase/CLD	--	--	--
BraA01g003470.3C	0.3675	0.162	0.1469	1.0755	0.6125	0.9147	1.4338	1.716	1.1309	0.115	0.2745	0.2358	1.6103	0.524	0.5592	A01	1724793	1726720	+	--	--	probable alkaline/neutral invertase B [Brassica rapa]	INVB_ARATH RecName: Full=Probable alkaline/neutral invertase B {ECO:0000305}; Short=A/N-INVB {ECO:0000303|PubMed:21441406}; EC=3.2.1.26 {ECO:0000250|UniProtKB:Q9FXA8};	A0A3P5Z4I3_BRACM RecName: Full=Alkaline/neutral invertase {ECO:0000256|RuleBase:RU367047}; EC=3.2.1.26 {ECO:0000256|RuleBase:RU367047};	--	GO:0033926,glycopeptide alpha-N-acetylgalactosaminidase activity; GO:0004575,sucrose alpha-glucosidase activity; GO:0005987,sucrose catabolic process; GO:0003674,molecular_function; GO:0003824,catalytic activity; GO:0004553,hydrolase activity, hydrolyzing O-glycosyl compounds; GO:0016787,hydrolase activity; GO:0016798,hydrolase activity, acting on glycosyl bonds; GO:0140096,catalytic activity, ac…	PF12899.10:Alkaline and neutral invertase	--	--	--
BraA01g003490.3C	42.4188	23.7169	30.1702	22.1445	22.2149	18.1718	11.1667	14.366	11.0308	30.2601	19.1885	23.8592	14.6234	17.2792	17.6677	A01	1729064	1734775	+	--	--	pentatricopeptide repeat-containing protein MRL1, chloroplastic isoform X2 [Brassica rapa]	PP349_ARATH RecName: Full=Pentatricopeptide repeat-containing protein MRL1, chloroplastic; AltName: Full=Protein MATURATION OF RBCL 1; Short=AtMRL1; Flags: Precursor;	M4D508_BRARP RecName: Full=PPR_long domain-containing protein {ECO:0000259|Pfam:PF17177};	FOG: PPR repeat	GO:0009507,chloroplast; GO:0048255,mRNA stabilization; GO:0006139,nucleobase-containing compound metabolic process; GO:0006401,RNA catabolic process; GO:0006402,mRNA catabolic process; GO:0006725,cellular aromatic compound metabolic process; GO:0006807,nitrogen compound metabolic process; GO:0008150,biological_process; GO:0008152,metabolic process; GO:0009056,catabolic process; GO:0009057,macromo…	PF13041.9:PPR repeat family	--	--	--
BraA01g003550.3C	3.4227	3.733	3.1936	0.0904	0.2017	0.2126	0.0914	0.1027	0.2031	0.7274	0.789	0.6523	0.2937	0.3106	0.3843	A01	1762290	1762721	-	K14488 SAUR family protein | (RefSeq) auxin-responsive protein SAUR50 (A)	ko04075: Plant hormone signal transduction	auxin-responsive protein SAUR50 [Brassica rapa]	ARG7_VIGRR RecName: Full=Indole-3-acetic acid-induced protein ARG7;	M4D502_BRARP SubName: Full=Uncharacterized protein {ECO:0000313|EnsemblPlants:Bra011559.1-P};	--	GO:0009733,response to auxin; GO:0008150,biological_process; GO:0009719,response to endogenous stimulus; GO:0009725,response to hormone; GO:0010033,response to organic substance; GO:0042221,response to chemical; GO:0050896,response to stimulus	PF02519.17:Auxin responsive protein	--	--	--
BraA01g003570.3C	31.2141	22.8444	30.127	7.8688	7.2087	4.24	9.5138	10.2172	10.8634	10.1963	12.4643	11.9706	7.4536	10.5379	8.7327	A01	1765637	1767304	+	K00764 amidophosphoribosyltransferase [EC:2.4.2.14] | (RefSeq) amidophosphoribosyltransferase 2, chloroplastic (A)	ko00230: Purine metabolism; ko00250: Alanine, aspartate and glutamate metabolism; ko01100: Metabolic pathways; ko01110: Biosynthesis of secondary metabolites	hypothetical protein IGI04_000336 [Brassica rapa subsp. trilocularis]	ASE2_ARATH RecName: Full=Amidophosphoribosyltransferase 2, chloroplastic; Short=AtATase2; Short=AtPURF2; Short=PRPP2; EC=2.4.2.14; AltName: Full=Glutamine phosphoribosylpyrophosphate amidotransferase 2; Short=AtGPRAT2; AltName: Full=Protein CHLOROPLAST IMPORT APPARATUS 1; AltName: Full=Protein DIFFERENTIAL DEVELOPMENT OF VASCULAR ASSOCIATED CELLS; Flags: Precursor;	M4D501_BRARP RecName: Full=Amidophosphoribosyltransferase {ECO:0000256|ARBA:ARBA00011941, ECO:0000256|PIRNR:PIRNR000485}; Short=ATase {ECO:0000256|PIRNR:PIRNR000485}; EC=2.4.2.14 {ECO:0000256|ARBA:ARBA00011941, ECO:0000256|PIRNR:PIRNR000485}; AltName: Full=Glutamine phosphoribosylpyrophosphate amidotransferase {ECO:0000256|PIRNR:PIRNR000485};	Glutamine phosphoribosylpyrophosphate amidotransferase	GO:0009507,chloroplast; GO:0009570,chloroplast stroma; GO:0005737,cytoplasm; GO:0009532,plastid stroma; GO:0004044,amidophosphoribosyltransferase activity; GO:0051536,iron-sulfur cluster binding; GO:0046872,metal ion binding; GO:0006189,'de novo' IMP biosynthetic process; GO:0009658,chloroplast organization; GO:0006541,glutamine metabolic process; GO:0009113,purine nucleobase biosynthetic process…	PF13537.9:Glutamine amidotransferase domain	--	--	--
BraA01g003580.3C	83.5972	68.2601	56.5813	33.2758	30.7244	28.3482	18.1537	26.6424	19.6351	28.0038	22.4852	27.2101	21.7966	20.6373	26.0009	A01	1767728	1768811	+	K02834 ribosome-binding factor A | (RefSeq) probable ribosome-binding factor A, chloroplastic (A)	--	probable ribosome-binding factor A, chloroplastic [Brassica rapa]	RBFA_ARATH RecName: Full=Probable ribosome-binding factor A, chloroplastic; Flags: Precursor;	M4D500_BRARP SubName: Full=Uncharacterized protein {ECO:0000313|EnsemblPlants:Bra011557.1-P};	--	GO:0009507,chloroplast; GO:0043024,ribosomal small subunit binding; GO:0042254,ribosome biogenesis; GO:0006364,rRNA processing; GO:0003674,molecular_function; GO:0005488,binding; GO:0043021,ribonucleoprotein complex binding; GO:0044877,protein-containing complex binding; GO:0008150,biological_process; GO:0009987,cellular process; GO:0022613,ribonucleoprotein complex biogenesis; GO:0044085,cellula…	PF02033.21:Ribosome-binding factor A	--	--	--
BraA01g003590.3C	104.82	71.3008	127.954	122.555	140.114	140.834	101.279	122.026	141.462	88.078	119.892	115.726	195.806	169.145	157.109	A01	1769606	1770461	+	K02155 V-type H+-transporting ATPase 16kDa proteolipid subunit | (RefSeq) V-type proton ATPase subunit c1 (A)	ko00190: Oxidative phosphorylation; ko01100: Metabolic pathways; ko04145: Phagosome	ATPase, F0/V0 complex, subunit C protein [Arabidopsis thaliana]	VATL1_ARATH RecName: Full=V-type proton ATPase subunit c1; Short=V-ATPase subunit c1; AltName: Full=V-type proton ATPase 16 kDa proteolipid subunit c1; Short=V-ATPase 16 kDa proteolipid subunit c1; AltName: Full=Vacuolar H(+)-ATPase subunit c isoform 1; AltName: Full=Vacuolar proton pump 16 kDa proteolipid subunit c1; AltName: Full=Vacuolar proton pump subunit c1;	A0A087GKT1_ARAAL RecName: Full=V-type proton ATPase proteolipid subunit {ECO:0000256|RuleBase:RU363060};	Vacuolar H+-ATPase V0 sector, subunits c/c'	GO:0016021,integral component of membrane; GO:0033179,proton-transporting V-type ATPase, V0 domain; GO:0005774,vacuolar membrane; GO:0005773,vacuole; GO:0046961,proton-transporting ATPase activity, rotational mechanism; GO:0003674,molecular_function; GO:0005215,transporter activity; GO:0008324,cation transmembrane transporter activity; GO:0009678,pyrophosphate hydrolysis-driven proton transmembra…	PF00137.24:ATP synthase subunit C	--	--	--
BraA01g003600.3C	7.5011	1.1445	4.3198	0.0388	0	0	0	0	0	0	0.0635	0.02	0.021	0	0.0412	A01	1774213	1780439	+	K01583 arginine decarboxylase [EC:4.1.1.19] | (RefSeq) arginine decarboxylase 2 (A)	ko00330: Arginine and proline metabolism; ko01100: Metabolic pathways	hypothetical protein BRARA_A00352 [Brassica rapa]	SPE2_ARATH RecName: Full=Arginine decarboxylase 2 {ECO:0000305}; Short=ADC 2 {ECO:0000305}; Short=ARGDC 2 {ECO:0000305}; Short=AtADC2 {ECO:0000303|PubMed:14684170}; EC=4.1.1.19 {ECO:0000305|PubMed:14684170}; AltName: Full=ADC-N {ECO:0000305};	M4D4Z8_BRARP RecName: Full=Arginine decarboxylase {ECO:0000256|ARBA:ARBA00012426, ECO:0000256|RuleBase:RU003740}; EC=4.1.1.19 {ECO:0000256|ARBA:ARBA00012426, ECO:0000256|RuleBase:RU003740};	--	GO:0009507,chloroplast; GO:0005829,cytosol; GO:0008792,arginine decarboxylase activity; GO:0042803,protein homodimerization activity; GO:0006527,arginine catabolic process; GO:0006596,polyamine biosynthetic process; GO:0009446,putrescine biosynthetic process; GO:0033388,putrescine biosynthetic process from arginine; GO:0009737,response to abscisic acid; GO:0009409,response to cold; GO:0009753,res…	PF02784.19:Pyridoxal-dependent decarboxylase, pyridoxal binding domain	--	--	--
BraA01g003610.3C	4.2574	1.1596	2.4264	0.0401	0.0448	0	0.0203	0.0228	0.0225	0.0605	0.1969	0.0414	0.1303	0	0.0213	A01	1783014	1785486	+	K01583 arginine decarboxylase [EC:4.1.1.19] | (RefSeq) arginine decarboxylase 2 (A)	ko00330: Arginine and proline metabolism; ko01100: Metabolic pathways	hypothetical protein IGI04_000338 [Brassica rapa subsp. trilocularis]	SPE2_ARATH RecName: Full=Arginine decarboxylase 2 {ECO:0000305}; Short=ADC 2 {ECO:0000305}; Short=ARGDC 2 {ECO:0000305}; Short=AtADC2 {ECO:0000303|PubMed:14684170}; EC=4.1.1.19 {ECO:0000305|PubMed:14684170}; AltName: Full=ADC-N {ECO:0000305};	M4D4Z7_BRARP RecName: Full=Arginine decarboxylase {ECO:0000256|ARBA:ARBA00012426, ECO:0000256|RuleBase:RU003740}; EC=4.1.1.19 {ECO:0000256|ARBA:ARBA00012426, ECO:0000256|RuleBase:RU003740};	--	GO:0009507,chloroplast; GO:0005829,cytosol; GO:0008792,arginine decarboxylase activity; GO:0042803,protein homodimerization activity; GO:0006527,arginine catabolic process; GO:0006596,polyamine biosynthetic process; GO:0009446,putrescine biosynthetic process; GO:0033388,putrescine biosynthetic process from arginine; GO:0009737,response to abscisic acid; GO:0009409,response to cold; GO:0009753,res…	PF02784.19:Pyridoxal-dependent decarboxylase, pyridoxal binding domain	--	--	--
BraA01g003620.3C	14.0495	13.276	13.5813	28.0282	22.0289	27.1134	23.6404	30.3397	28.0102	20.6376	29.3651	26.8374	35.24	28.5537	33.4102	A01	1786199	1787272	-	K03965 NADH dehydrogenase (ubiquinone) 1 beta subcomplex subunit 9 | (RefSeq) NADH dehydrogenase [ubiquinone] 1 beta subcomplex subunit 9 isoform X2 (A)	ko00190: Oxidative phosphorylation; ko01100: Metabolic pathways	NADH dehydrogenase [ubiquinone]	NDUB9_ARATH RecName: Full=NADH dehydrogenase [ubiquinone] 1 beta subcomplex subunit 9; AltName: Full=B22 subunit of eukaryotic mitochondrial complex I; AltName: Full=Complex I-B22; Short=AtCIB22; Short=CI-B22; AltName: Full=NADH-ubiquinone oxidoreductase B22 subunit;	M4D4Z6_BRARP RecName: Full=NADH dehydrogenase [ubiquinone] 1 beta subcomplex subunit 9 {ECO:0000256|ARBA:ARBA00018684}; AltName: Full=Complex I-B22 {ECO:0000256|ARBA:ARBA00030192}; AltName: Full=NADH-ubiquinone oxidoreductase B22 subunit {ECO:0000256|ARBA:ARBA00032528};	NADH:ubiquinone oxidoreductase, NDUFB9/B22 subunit	GO:0031966,mitochondrial membrane; GO:0005747,mitochondrial respiratory chain complex I; GO:0005739,mitochondrion; GO:0000325,plant-type vacuole; GO:0005886,plasma membrane; GO:0045271,respiratory chain complex I; GO:0005975,carbohydrate metabolic process; GO:0006120,mitochondrial electron transport, NADH to ubiquinone; GO:0009853,photorespiration; GO:0008150,biological_process; GO:0008152,metabo…	PF05347.18:Complex 1 protein (LYR family)	--	--	--
BraA01g003630.3C	5.6144	5.2129	5.6455	8.8866	10.3349	10.7827	11.7657	10.3664	13.3972	12.1848	16.3262	11.6067	8.7971	8.1072	10.501	A01	1788424	1789324	-	--	--	GATA transcription factor 3 [Brassica rapa]	GATA3_ARATH RecName: Full=GATA transcription factor 3; Short=AtGATA-3;	A0A398AI47_BRACM RecName: Full=GATA transcription factor {ECO:0000256|PIRNR:PIRNR016992};	GATA-4/5/6 transcription factors	GO:0005730,nucleolus; GO:0005634,nucleus; GO:0003700,DNA-binding transcription factor activity; GO:0000976,transcription cis-regulatory region binding; GO:0008270,zinc ion binding; GO:0030154,cell differentiation; GO:0007623,circadian rhythm; GO:0045893,positive regulation of DNA-templated transcription; GO:0003674,molecular_function; GO:0140110,transcription regulator activity; GO:0001067,transc…	PF00320.30:GATA zinc finger	C2C2-GATA	TF	C2C2->C2C2-GATA
BraA01g003640.3C	29.871	27.33	52.4573	66.1446	51.3509	79.7415	44.2781	50.2312	40.1487	78.556	105.402	93.7777	90.6861	55.3828	74.5299	A01	1791772	1793058	-	K02984 small subunit ribosomal protein S3Ae | (RefSeq) 40S ribosomal protein S3a-2 (A)	ko03010: Ribosome	40S ribosomal protein S3a-2 [Brassica rapa]	RS3A2_ARATH RecName: Full=40S ribosomal protein S3a-2 {ECO:0000255|HAMAP-Rule:MF_03122};	A0A816XGZ4_BRANA RecName: Full=40S ribosomal protein S3a {ECO:0000256|HAMAP-Rule:MF_03122};	40S ribosomal protein S3A	GO:0005829,cytosol; GO:0022626,cytosolic ribosome; GO:0022627,cytosolic small ribosomal subunit; GO:0005730,nucleolus; GO:0009505,plant-type cell wall; GO:0005886,plasma membrane; GO:0009506,plasmodesma; GO:0042788,polysomal ribosome; GO:0003729,mRNA binding; GO:0003735,structural constituent of ribosome; GO:0006412,translation; GO:0003674,molecular_function; GO:0003676,nucleic acid binding; GO:0…	PF01015.21:Ribosomal S3Ae family	--	--	--
BraA01g003650.3C	13.4419	11.9132	14.0486	17.8422	16.759	13.0739	18.7062	21.9107	26.7199	19.7805	19.4978	17.8795	19.4677	20.6705	20.7121	A01	1793574	1795990	+	--	--	SH3 domain-containing protein 2 [Brassica rapa]	SH3P2_ARATH RecName: Full=SH3 domain-containing protein 2 {ECO:0000303|PubMed:11701884}; Short=AtSH3P2 {ECO:0000303|PubMed:11701884};	A0A398AQ19_BRACM SubName: Full=(field mustard) hypothetical protein {ECO:0000313|EMBL:CAG7886316.1};	--	GO:0000421,autophagosome membrane; GO:0009504,cell plate; GO:0030136,clathrin-coated vesicle; GO:0005829,cytosol; GO:0005768,endosome; GO:0005770,late endosome; GO:0005634,nucleus; GO:0005886,plasma membrane; GO:0005547,phosphatidylinositol-3,4,5-trisphosphate binding; GO:0043325,phosphatidylinositol-3,4-bisphosphate binding; GO:0032266,phosphatidylinositol-3-phosphate binding; GO:0005546,phospha…	PF14604.9:Variant SH3 domain	--	--	--
BraA01g003660.3C	3.2005	4.5569	2.1057	0.0715	0.1197	0	0.2169	0	0	0.0719	0.1561	0.0737	0	0	0.038	A01	1796941	1799084	-	K00801 farnesyl-diphosphate farnesyltransferase [EC:2.5.1.21] | (RefSeq) inactive squalene synthase 2 (A)	ko00100: Steroid biosynthesis; ko00909: Sesquiterpenoid and triterpenoid biosynthesis; ko01100: Metabolic pathways; ko01110: Biosynthesis of secondary metabolites	inactive squalene synthase 2 [Brassica rapa]	FDFT2_ARATH RecName: Full=Inactive squalene synthase 2 {ECO:0000303|PubMed:18236008};	M4D4Z2_BRARP SubName: Full=Uncharacterized protein {ECO:0000313|EnsemblPlants:Bra011549.1-P};	Squalene synthetase	GO:0005789,endoplasmic reticulum membrane; GO:0016021,integral component of membrane; GO:0004310,farnesyl-diphosphate farnesyltransferase activity; GO:0045338,farnesyl diphosphate metabolic process; GO:0016126,sterol biosynthetic process; GO:0003674,molecular_function; GO:0003824,catalytic activity; GO:0004311,farnesyltranstransferase activity; GO:0004659,prenyltransferase activity; GO:0016740,tr…	PF00494.22:Squalene/phytoene synthase	--	--	--
BraA01g003680.3C	52.2742	57.3812	71.8718	55.5803	56.9444	38.6953	62.3804	53.0793	64.1866	15.5779	29.6515	30.5648	47.8351	63.4305	51.2974	A01	1804933	1805580	+	--	--	uncharacterized protein LOC103836256 [Brassica rapa]	--	M4D4Z0_BRARP SubName: Full=Uncharacterized protein {ECO:0000313|EnsemblPlants:Bra011547.1-P};	--	--	--	--	--	--
BraA01g003690.3C	32.0982	18.7266	53.1755	13.1352	14.3944	39.7472	4.3861	3.8931	4.1052	19.4093	22.9212	25.778	19.4129	17.9164	15.8958	A01	1806601	1807582	+	K02959 small subunit ribosomal protein S16 | (RefSeq) 30S ribosomal protein S16-1, chloroplastic (A)	ko03010: Ribosome	30S ribosomal protein S16-1, chloroplastic [Brassica napus]	RS16A_ARATH RecName: Full=30S ribosomal protein S16-1, chloroplastic {ECO:0000303|PubMed:18453549}; AltName: Full=Small subunit ribosomal protein 16 {ECO:0000303|PubMed:8811862}; Flags: Precursor;	A0A398AQA7_BRACM SubName: Full=(field mustard) hypothetical protein {ECO:0000313|EMBL:CAG7886319.1};	Mitochondrial/chloroplast ribosomal protein S16	GO:0009507,chloroplast; GO:0009941,chloroplast envelope; GO:0005886,plasma membrane; GO:0009536,plastid; GO:0005840,ribosome; GO:0015935,small ribosomal subunit; GO:0003729,mRNA binding; GO:0019904,protein domain specific binding; GO:0003735,structural constituent of ribosome; GO:0009793,embryo development ending in seed dormancy; GO:0006412,translation; GO:0003674,molecular_function; GO:0003676,…	PF00886.22:Ribosomal protein S16	--	--	--
BraA01g003700.3C	2.8907	15.4576	28.5006	184.31	211.644	169.08	222.334	240.04	286.551	68.5042	91.987	124.318	262.186	262.776	221.685	A01	1817021	1817485	-	--	--	bZIP transcription factor 11 [Brassica rapa]	BZP11_ARATH RecName: Full=bZIP transcription factor 11 {ECO:0000305}; Short=AtbZIP11 {ECO:0000303|PubMed:11906833}; AltName: Full=G-box-binding factor 6 {ECO:0000303|Ref.3}; AltName: Full=bZIP transcription factor ATB2 {ECO:0000303|PubMed:9620274};	A0A398AKD2_BRACM RecName: Full=BZIP domain-containing protein {ECO:0000259|PROSITE:PS50217};	--	GO:0005634,nucleus; GO:0003700,DNA-binding transcription factor activity; GO:0046982,protein heterodimerization activity; GO:0043565,sequence-specific DNA binding; GO:0000976,transcription cis-regulatory region binding; GO:0017148,negative regulation of translation; GO:0045893,positive regulation of DNA-templated transcription; GO:0009744,response to sucrose; GO:0080149,sucrose induced translatio…	PF00170.24:bZIP transcription factor	bZIP	TF	bZIP
BraA01g003720.3C	8.1033	4.5749	8.6974	3.0705	1.9311	2.7956	2.403	3.3837	2.23	5.5017	5.4891	4.806	3.549	2.1411	3.6054	A01	1827016	1829750	+	K13998 dihydrofolate reductase / thymidylate synthase [EC:1.5.1.3 2.1.1.45] | (RefSeq) bifunctional dihydrofolate reductase-thymidylate synthase 2 isoform X3 (A)	ko00240: Pyrimidine metabolism; ko00670: One carbon pool by folate; ko00790: Folate biosynthesis; ko01100: Metabolic pathways; ko01232: Nucleotide metabolism; ko01240: Biosynthesis of cofactors	bifunctional dihydrofolate reductase-thymidylate synthase 2 isoform X2 [Brassica rapa]	DRTS2_ARATH RecName: Full=Bifunctional dihydrofolate reductase-thymidylate synthase 2; Short=DHFR-TS 2; Includes: RecName: Full=Dihydrofolate reductase; EC=1.5.1.3; Includes: RecName: Full=Thymidylate synthase; EC=2.1.1.45;	A0A3P5Z1D3_BRACM RecName: Full=Bifunctional dihydrofolate reductase-thymidylate synthase {ECO:0000256|PIRNR:PIRNR000389};	Thymidylate synthase	GO:0005829,cytosol; GO:0005739,mitochondrion; GO:0004146,dihydrofolate reductase activity; GO:0004799,thymidylate synthase activity; GO:0009257,10-formyltetrahydrofolate biosynthetic process; GO:0006231,dTMP biosynthetic process; GO:0032259,methylation; GO:0006730,one-carbon metabolic process; GO:0003674,molecular_function; GO:0003824,catalytic activity; GO:0016491,oxidoreductase activity; GO:001…	PF00303.22:Thymidylate synthase	--	--	--
BraA01g003730.3C	2.1235	3.785	3.6986	0.3086	1.5141	0.4353	0.9978	1.1919	0.6238	0.5585	1.0769	1.2083	1.4697	1.1305	1.0489	A01	1835635	1836267	-	--	--	uncharacterized protein LOC103837022 [Brassica rapa]	--	M4D4Y5_BRARP RecName: Full=DUF4408 domain-containing protein {ECO:0000259|Pfam:PF14364};	--	GO:0016021,integral component of membrane; GO:0005575,cellular_component; GO:0016020,membrane; GO:0031224,intrinsic component of membrane; GO:0110165,cellular anatomical entity	PF14364.9:Domain of unknown function (DUF4408)	--	--	--
BraA01g003740.3C	36.3407	22.0587	31.5318	28.3221	23.3777	32.7089	19.3838	22.3156	11.9065	36.0199	33.4197	34.5258	16.2829	18.0002	17.1478	A01	1843018	1847043	-	K23050 phenylcoumaran benzylic ether reductase [EC:1.3.1.-] | (RefSeq) isoflavone reductase homolog P3 (A)	--	hypothetical protein HID58_000355 [Brassica napus]	PILR3_ARATH RecName: Full=Probable pinoresinol-lariciresinol reductase 3; Short=AtPLR3; EC=1.23.1.-; AltName: Full=lariciresinol reductase;	A0A7G2F5W5_ARATH SubName: Full=(thale cress) hypothetical protein {ECO:0000313|EMBL:CAD5329941.1};	--	GO:0010283,pinoresinol reductase activity; GO:1900057,positive regulation of leaf senescence; GO:0033194,response to hydroperoxide; GO:0003674,molecular_function; GO:0003824,catalytic activity; GO:0016491,oxidoreductase activity; GO:0016627,oxidoreductase activity, acting on the CH-CH group of donors; GO:0016628,oxidoreductase activity, acting on the CH-CH group of donors, NAD or NADP as acceptor…	PF05368.16:NmrA-like family	bHLH	TF	bHLH
BraA01g003760.3C	11.9484	10.9216	13.7421	0.8319	1.9362	1.3607	1.1696	1.315	1.7468	1.2365	1.5385	1.23	2.5451	2.1949	2.2287	A01	1852728	1855387	+	K00924 kinase [EC:2.7.1.-] | (RefSeq) probable serine/threonine-protein kinase PBL1 isoform X1 (A)	--	probable receptor-like serine/threonine-protein kinase At4g34500 [Brassica rapa]	Y4345_ARATH RecName: Full=Probable receptor-like serine/threonine-protein kinase At4g34500; EC=2.7.11.1;	A0A816XHR6_BRANA SubName: Full=(rape) hypothetical protein {ECO:0000313|EMBL:CAF2147008.1};	Serine/threonine protein kinase	GO:0016021,integral component of membrane; GO:0005886,plasma membrane; GO:0005524,ATP binding; GO:0106310,protein serine kinase activity; GO:0004674,protein serine/threonine kinase activity; GO:0006468,protein phosphorylation; GO:0000166,nucleotide binding; GO:0003674,molecular_function; GO:0005488,binding; GO:0017076,purine nucleotide binding; GO:0030554,adenyl nucleotide binding; GO:0032553,rib…	PF07714.20:Protein tyrosine and serine/threonine kinase	--	--	--
BraA01g003770.3C	59.5713	91.577	66.2051	39.766	56.2325	34.7968	25.6062	29.4338	32.0895	39.3188	51.6581	42.0117	40.9706	44.091	40.1631	A01	1855992	1864107	+	K17261 adenylyl cyclase-associated protein | (RefSeq) cyclase-associated protein 1 (A)	--	hypothetical protein HID58_000357 [Brassica napus]	ACAP1_ARATH RecName: Full=Cyclase-associated protein 1; Short=AtCAP1; AltName: Full=Adenylyl cyclase-associated protein;	A0A7G2F4Q9_ARATH RecName: Full=Glucan endo-1,3-beta-D-glucosidase {ECO:0000256|ARBA:ARBA00012780}; EC=3.2.1.39 {ECO:0000256|ARBA:ARBA00012780};	Adenylate cyclase-associated protein (CAP/Srv2p)	GO:0005737,cytoplasm; GO:0003779,actin binding; GO:0008179,adenylate cyclase binding; GO:0030036,actin cytoskeleton organization; GO:0019933,cAMP-mediated signaling; GO:0045761,regulation of adenylate cyclase activity; GO:0009826,unidimensional cell growth; GO:0003674,molecular_function; GO:0005488,binding; GO:0005515,protein binding; GO:0008092,cytoskeletal protein binding; GO:0019899,enzyme bin…	PF00332.21:Glycosyl hydrolases family 17	--	--	--
BraA01g003780.3C	22.4822	28.5636	35.6502	39.0629	75.9899	51.1078	57.3677	53.8914	85.1565	42.2568	58.6832	50.5863	71.1513	80.3801	55.9907	A01	1865089	1867167	+	K04536 guanine nucleotide-binding protein G(I)/G(S)/G(T) subunit beta-1 | (RefSeq) guanine nucleotide-binding protein subunit beta (A)	--	guanine nucleotide-binding protein subunit beta [Brassica rapa]	GBB_ARATH RecName: Full=Guanine nucleotide-binding protein subunit beta; AltName: Full=AGB1; AltName: Full=transducin;	M4D4X9_BRARP SubName: Full=Uncharacterized protein {ECO:0000313|EnsemblPlants:Bra011536.1-P};	G-protein beta subunit	GO:0080008,Cul4-RING E3 ubiquitin ligase complex; GO:0005737,cytoplasm; GO:0005783,endoplasmic reticulum; GO:0005834,heterotrimeric G-protein complex; GO:0005634,nucleus; GO:0005886,plasma membrane; GO:0003924,GTPase activity; GO:0030159,signaling receptor complex adaptor activity; GO:0009738,abscisic acid-activated signaling pathway; GO:0050832,defense response to fungus; GO:0030968,endoplasmic …	PF00400.35:WD domain, G-beta repeat	--	--	--
BraA01g003790.3C	23.8429	24.6568	34.3599	49.3241	39.7345	39.3487	36.1076	38.3102	37.0484	37.8315	53.4265	43.4632	51.5212	43.4651	49.7957	A01	1867831	1872402	-	K17267 coatomer subunit gamma | (RefSeq) coatomer subunit gamma (A)	--	coatomer subunit gamma [Brassica rapa]	COPG_ARATH RecName: Full=Coatomer subunit gamma; AltName: Full=Gamma-coat protein; Short=Gamma-COP;	A0A3P5ZCP5_BRACM RecName: Full=Coatomer subunit gamma {ECO:0000256|PIRNR:PIRNR037093};	Vesicle coat complex COPI, gamma subunit	GO:0009507,chloroplast; GO:0030126,COPI vesicle coat; GO:0005783,endoplasmic reticulum; GO:0005793,endoplasmic reticulum-Golgi intermediate compartment; GO:0000139,Golgi membrane; GO:0005886,plasma membrane; GO:0009506,plasmodesma; GO:0005198,structural molecule activity; GO:0006888,endoplasmic reticulum to Golgi vesicle-mediated transport; GO:0006891,intra-Golgi vesicle-mediated transport; GO:00…	PF01602.23:Adaptin N terminal region	--	--	--
BraA01g003810.3C	9.3127	14.5044	10.9697	26.028	22.8156	31.0745	25.5005	26.5496	25.0577	32.4586	27.7796	25.8471	29.3679	25.0974	28.6424	A01	1876452	1879979	-	K11649 SWI/SNF-related matrix-associated actin-dependent regulator of chromatin subfamily C | (RefSeq) SWI/SNF complex subunit SWI3D (A)	--	SWI/SNF complex subunit SWI3D [Brassica rapa]	SWI3D_ARATH RecName: Full=SWI/SNF complex subunit SWI3D; Short=AtSWI3D; AltName: Full=Transcription regulatory protein SWI3D;	M4D4X6_BRARP SubName: Full=Uncharacterized protein {ECO:0000313|EnsemblPlants:Bra011533.1-P};	Chromatin remodeling factor subunit and related transcription factors	GO:0005634,nucleus; GO:0003677,DNA binding; GO:0008270,zinc ion binding; GO:0006325,chromatin organization; GO:0060255,regulation of macromolecule metabolic process; GO:0051171,regulation of nitrogen compound metabolic process; GO:0080090,regulation of primary metabolic process; GO:0003674,molecular_function; GO:0003676,nucleic acid binding; GO:0005488,binding; GO:0097159,organic cyclic compound …	PF16495.8:SWIRM-associated region 1	--	--	--
BraA01g003840.3C	19.3384	13.8493	19.091	0.9032	10.5766	7.3443	5.7806	7.0121	9.4681	9.8384	9.4401	8.0667	5.1332	7.8421	5.4372	A01	1888518	1889589	+	K15901 EKC/KEOPS complex subunit TPRKB/CGI121 | (RefSeq) EKC/KEOPS complex subunit TPRKB (A)	--	EKC/KEOPS complex subunit TPRKB [Brassica rapa]	--	M4D4X3_BRARP SubName: Full=Uncharacterized protein {ECO:0000313|EnsemblPlants:Bra011530.1-P};	Cell growth regulatory protein CGR11	GO:0005829,cytosol; GO:0000408,EKC/KEOPS complex; GO:0005634,nucleus; GO:0000722,telomere maintenance via recombination; GO:0002949,tRNA threonylcarbamoyladenosine modification; GO:0000723,telomere maintenance; GO:0006139,nucleobase-containing compound metabolic process; GO:0006259,DNA metabolic process; GO:0006310,DNA recombination; GO:0006312,mitotic recombination; GO:0006725,cellular aromatic …	PF08617.13:Kinase binding protein CGI-121	--	--	--
BraA01g003870.3C	10.9551	17.3682	14.7554	18.7108	17.4855	15.6572	25.5743	24.5082	23.1925	17.3521	18.3609	17.1076	23.0477	18.4881	18.6488	A01	1899795	1902682	-	K19729 guanine nucleotide-binding protein G(t) subunit alpha 3 | (RefSeq) guanine nucleotide-binding protein alpha-1 subunit (A)	--	extra-large guanine nucleotide-binding protein 2 [Brassica rapa]	XLG2_ARATH RecName: Full=Extra-large guanine nucleotide-binding protein 2; AltName: Full=Extra-large GTP-binding protein 2; Short=Extra-large G-protein 2;	A0A816XM81_BRANA SubName: Full=(rape) hypothetical protein {ECO:0000313|EMBL:CAF2147033.1};	G-protein alpha subunit (small G protein superfamily)	GO:0005834,heterotrimeric G-protein complex; GO:0005634,nucleus; GO:0001664,G protein-coupled receptor binding; GO:0031683,G-protein beta/gamma-subunit complex binding; GO:0005525,GTP binding; GO:0003924,GTPase activity; GO:0046872,metal ion binding; GO:0007188,adenylate cyclase-modulating G protein-coupled receptor signaling pathway; GO:0042742,defense response to bacterium; GO:0009617,response …	PF00503.23:G-protein alpha subunit	--	--	--
BraA01g003890.3C	7.1145	13.9835	13.5119	30.5729	29.3135	35.8136	23.1827	24.3896	20.9737	30.2547	32.0726	38.9867	28.7635	30.0942	29.3951	A01	1907500	1910257	-	K11968 ariadne-1 [EC:2.3.2.31] | (RefSeq) probable E3 ubiquitin-protein ligase ARI1 isoform X1 (A)	--	probable E3 ubiquitin-protein ligase ARI1 isoform X1 [Brassica rapa]	ARI1_ARATH RecName: Full=Probable E3 ubiquitin-protein ligase ARI1; EC=2.3.2.31 {ECO:0000250|UniProtKB:Q9Y4X5}; AltName: Full=ARIADNE-like protein ARI1; AltName: Full=Protein ariadne homolog 1; AltName: Full=RING-type E3 ubiquitin transferase ARI1 {ECO:0000305};	M4D4W7_BRARP RecName: Full=RBR-type E3 ubiquitin transferase {ECO:0000256|ARBA:ARBA00012251}; EC=2.3.2.31 {ECO:0000256|ARBA:ARBA00012251};	Predicted E3 ubiquitin ligase	GO:0005737,cytoplasm; GO:0000151,ubiquitin ligase complex; GO:0046872,metal ion binding; GO:0031624,ubiquitin conjugating enzyme binding; GO:0061630,ubiquitin protein ligase activity; GO:0032436,positive regulation of proteasomal ubiquitin-dependent protein catabolic process; GO:0000209,protein polyubiquitination; GO:0006511,ubiquitin-dependent protein catabolic process; GO:0003674,molecular_func…	PF19422.2:Ariadne domain	--	--	--
BraA01g003900.3C	3.1116	4.1305	5.2259	2.1208	1.1551	1.3337	1.595	2.0734	0.4432	2.5789	5.0027	2.1348	1.0679	0.9036	1.9387	A01	1912633	1914351	-	K22857 EEF1A lysine methyltransferase 4 [EC:2.1.1.-] | (RefSeq) EEF1A lysine methyltransferase 4 (A)	--	EEF1A lysine methyltransferase 4 [Brassica rapa]	--	M4D4W6_BRARP RecName: Full=Methyltranfer_dom domain-containing protein {ECO:0000259|Pfam:PF13847};	Predicted spermine/spermidine synthase	--	PF13847.9:Methyltransferase domain	--	--	--
BraA01g003910.3C	38.0645	44.218	39.7903	38.2473	31.7096	20.1352	35.7237	32.3353	28.3651	23.7252	21.5932	22.2872	34.3115	27.8852	32.3567	A01	1915218	1917484	+	K03527 4-hydroxy-3-methylbut-2-en-1-yl diphosphate reductase [EC:1.17.7.4] | (RefSeq) 4-hydroxy-3-methylbut-2-enyl diphosphate reductase, chloroplastic (A)	ko00900: Terpenoid backbone biosynthesis; ko01100: Metabolic pathways; ko01110: Biosynthesis of secondary metabolites	4-hydroxy-3-methylbut-2-enyl diphosphate reductase, chloroplastic [Brassica rapa]	ISPH_ARATH RecName: Full=4-hydroxy-3-methylbut-2-enyl diphosphate reductase, chloroplastic {ECO:0000305}; EC=1.17.7.4 {ECO:0000305|PubMed:15863698}; AltName: Full=Protein CHLOROPLAST BIOGENESIS 6 {ECO:0000303|PubMed:15659625}; Flags: Precursor;	M4D4W5_BRARP SubName: Full=Uncharacterized protein {ECO:0000313|EnsemblPlants:Bra011522.1-P};	--	GO:0009507,chloroplast; GO:0009570,chloroplast stroma; GO:0005886,plasma membrane; GO:0051539,4 iron, 4 sulfur cluster binding; GO:0051745,4-hydroxy-3-methylbut-2-en-1-yl diphosphate reductase activity; GO:0046429,4-hydroxy-3-methylbut-2-en-1-yl diphosphate synthase activity; GO:0046872,metal ion binding; GO:0050992,dimethylallyl diphosphate biosynthetic process; GO:0019288,isopentenyl diphosphat…	PF02401.21:LytB protein	--	--	--
BraA01g003930.3C	2.9428	2.8615	3.2513	5.174	5.0641	4.051	6.4653	6.6468	5.9922	4.9651	3.9454	5.4759	4.5902	5.9733	5.9529	A01	1919922	1924766	-	K23504 protein SERAC1 | (RefSeq) uncharacterized protein LOC103839266 isoform X1 (A)	--	uncharacterized protein LOC103839266 isoform X1 [Brassica rapa]	--	M4D4W3_BRARP SubName: Full=Uncharacterized protein {ECO:0000313|EnsemblPlants:Bra011520.1-P};	Uncharacterized conserved protein	--	PF07819.16:PGAP1-like protein	--	--	--
BraA01g003940.3C	53.7247	47.1805	95.3438	58.4539	60.1768	88.214	34.1739	39.2725	32.406	71.3032	78.6684	82.4428	76.9703	69.9309	72.6481	A01	1925220	1926046	-	K15223 upstream activation factor subunit UAF30 | (RefSeq) uncharacterized protein LOC103834246 (A)	--	protein TRI1 [Brassica rapa]	SNF12_ARATH RecName: Full=SWI/SNF complex component SNF12 homolog;	M4D4W2_BRARP RecName: Full=SWIB/MDM2 domain-containing protein {ECO:0000259|PROSITE:PS51925};	RNA polymerase I transcription factor UAF	GO:0005634,nucleus; GO:0016514,SWI/SNF complex; GO:0006325,chromatin organization; GO:0006281,DNA repair; GO:0009909,regulation of flower development; GO:0010468,regulation of gene expression; GO:2000024,regulation of leaf development; GO:0006357,regulation of transcription by RNA polymerase II; GO:0010224,response to UV-B; GO:0048364,root development; GO:0008150,biological_process; GO:0009987,ce…	PF02201.21:SWIB/MDM2 domain	SWI/SNF-BAF60b	TR	SWI/SNF-BAF60b
BraA01g003950.3C	7.5875	10.985	7.6013	14.1002	17.2204	13.282	23.1151	23.3575	23.4231	16.7334	15.1315	15.1588	14.5294	16.7423	17.1433	A01	1928015	1931928	-	K14791 periodic tryptophan protein 1 | (RefSeq) LOW QUALITY PROTEIN: periodic tryptophan protein 1 homolog (A)	--	uncharacterized protein LOC103839449 isoform X2 [Brassica rapa]	DHU1_ARATH RecName: Full=Protein DWD HYPERSENSITIVE TO UV-B 1 {ECO:0000303|PubMed:25193399, ECO:0000303|PubMed:28735869};	M4D4W1_BRARP RecName: Full=LRRcap domain-containing protein {ECO:0000259|SMART:SM00446};	Protein phosphatase 1, regulatory subunit, and related proteins	GO:0080008,Cul4-RING E3 ubiquitin ligase complex; GO:0005634,nucleus; GO:0071493,cellular response to UV-B; GO:0010224,response to UV-B; GO:0008150,biological_process; GO:0009314,response to radiation; GO:0009411,response to UV; GO:0009416,response to light stimulus; GO:0009628,response to abiotic stimulus; GO:0009987,cellular process; GO:0034644,cellular response to UV; GO:0050896,response to st…	PF14580.9:Leucine-rich repeat	--	--	--
BraA01g003970.3C	10.6992	10.1646	17.6349	18.8449	22.39	21.2086	15.8379	16.0848	17.1243	17.568	25.6654	17.6151	24.9115	20.0046	20.6237	A01	1934228	1935855	+	K17607 type 2A phosphatase activator TIP41 | (RefSeq) TIP41-like protein isoform X1 (A)	--	TIP41-like protein isoform X1 [Brassica rapa]	TIPRL_ARATH RecName: Full=TIP41-like protein {ECO:0000312|EMBL:AEE86352.1};	M4D4V9_BRARP SubName: Full=Uncharacterized protein {ECO:0000313|EnsemblPlants:Bra011516.1-P};	Uncharacterized conserved protein	GO:0005737,cytoplasm; GO:0005829,cytosol; GO:0005634,nucleus; GO:0043666,regulation of phosphoprotein phosphatase activity; GO:0031929,TOR signaling; GO:0006470,protein dephosphorylation; GO:0006793,phosphorus metabolic process; GO:0006796,phosphate-containing compound metabolic process; GO:0006807,nitrogen compound metabolic process; GO:0008150,biological_process; GO:0008152,metabolic process; G…	PF04176.16:TIP41-like family	--	--	--
BraA01g003990.3C	10.1354	4.8076	6.1104	0.7001	1.4574	0.8413	0.6288	1.0958	1.8347	2.1899	2.0021	0.8818	1.2126	1.4962	1.0081	A01	1942125	1946165	-	K15923 alpha-L-fucosidase 2 [EC:3.2.1.51] | (RefSeq) alpha-L-fucosidase 2 (A)	ko00511: Other glycan degradation	alpha-L-fucosidase 2 [Brassica rapa]	FUCO2_ARATH RecName: Full=Alpha-L-fucosidase 2; EC=3.2.1.51; AltName: Full=Alpha-1,2-fucosidase 2; AltName: Full=Alpha-L-fucosidase 95A; Short=AtFuc95A; AltName: Full=Alpha-L-fucoside fucohydrolase 2; AltName: Full=Protein ALTERED XYLOGLUCAN 8; Flags: Precursor;	A0A398AQE9_BRACM RecName: Full=Glyco_hyd_65N_2 domain-containing protein {ECO:0000259|Pfam:PF14498};	--	GO:0048046,apoplast; GO:0047513,1,2-alpha-L-fucosidase activity; GO:0004560,alpha-L-fucosidase activity; GO:0005975,carbohydrate metabolic process; GO:0003674,molecular_function; GO:0003824,catalytic activity; GO:0004553,hydrolase activity, hydrolyzing O-glycosyl compounds; GO:0015928,fucosidase activity; GO:0016787,hydrolase activity; GO:0016798,hydrolase activity, acting on glycosyl bonds; GO:0…	PF14498.9:Glycosyl hydrolase family 65, N-terminal domain	--	--	--
BraA01g004020.3C	11.3696	17.3248	16.1055	15.8369	11.8587	12.792	10.085	10.7498	8.0968	8.4264	10.5403	11.2364	16.5104	11.4007	11.3201	A01	1955798	1958640	-	K00128 aldehyde dehydrogenase (NAD+) [EC:1.2.1.3] | (RefSeq) aldehyde dehydrogenase family 3 member I1, chloroplastic (A)	ko00010: Glycolysis / Gluconeogenesis; ko00053: Ascorbate and aldarate metabolism; ko00071: Fatty acid degradation; ko00280: Valine, leucine and isoleucine degradation; ko00310: Lysine degradation; ko00330: Arginine and proline metabolism; ko00340: Histidine metabolism; ko00380: Tryptophan metabolism; ko00410: beta-Alanine metabolism; ko00561: Glycerolipid metabolism; ko00620: Pyruvate metabolism…	unnamed protein product [Brassica napus]	AL3I1_ARATH RecName: Full=Aldehyde dehydrogenase family 3 member I1, chloroplastic; Short=AtALDH3; Short=Ath-ALDH3; EC=1.2.1.3; Flags: Precursor;	A0A816XHI6_BRANA SubName: Full=(rape) hypothetical protein {ECO:0000313|EMBL:CAF2147061.1};	Aldehyde dehydrogenase	GO:0009507,chloroplast; GO:0009941,chloroplast envelope; GO:0005737,cytoplasm; GO:0005886,plasma membrane; GO:0009536,plastid; GO:0004028,3-chloroallyl aldehyde dehydrogenase activity; GO:0004029,aldehyde dehydrogenase (NAD+) activity; GO:0033721,aldehyde dehydrogenase (NADP+) activity; GO:0043878,glyceraldehyde-3-phosphate dehydrogenase (NAD+) (non-phosphorylating) activity; GO:0006081,cellular …	PF00171.25:Aldehyde dehydrogenase family	--	--	--
BraA01g004030.3C	0	0	0.1168	0.5456	0.7707	0.0855	4.8517	3.5538	2.8187	0.0366	0.9917	1.2369	1.7718	1.6241	0.6182	A01	1959916	1961726	+	K00083 cinnamyl-alcohol dehydrogenase [EC:1.1.1.195] | (RefSeq) cinnamyl alcohol dehydrogenase 5 (A)	ko00940: Phenylpropanoid biosynthesis; ko01100: Metabolic pathways; ko01110: Biosynthesis of secondary metabolites	cinnamyl alcohol dehydrogenase 5 [Brassica rapa]	CADH5_ARATH RecName: Full=Cinnamyl alcohol dehydrogenase 5 {ECO:0000303|PubMed:14745009}; Short=AtCAD5 {ECO:0000303|PubMed:14745009}; EC=1.1.1.195 {ECO:0000269|PubMed:14745009}; AltName: Full=Cinnamyl alcohol dehydrogenase D {ECO:0000303|PubMed:15937231};	M4D4V3_BRARP RecName: Full=PKS_ER domain-containing protein {ECO:0000259|SMART:SM00829};	Alcohol dehydrogenase, class V	GO:0005829,cytosol; GO:0045551,cinnamyl-alcohol dehydrogenase activity; GO:0016616,oxidoreductase activity, acting on the CH-OH group of donors, NAD or NADP as acceptor; GO:0052747,sinapyl alcohol dehydrogenase activity; GO:0008270,zinc ion binding; GO:0009809,lignin biosynthetic process; GO:0003674,molecular_function; GO:0003824,catalytic activity; GO:0016491,oxidoreductase activity; GO:0016614,…	PF08240.15:Alcohol dehydrogenase GroES-like domain	--	--	--
BraA01g004040.3C	10.0396	20.0107	14.8608	37.5501	35.3706	37.6667	48.8115	47.389	46.4231	33.1391	37.2413	29.7883	36.3221	37.0549	38.5717	A01	1964213	1966977	+	K09264 MADS-box transcription factor, plant | (RefSeq) agamous-like MADS-box protein AGL16 (A)	--	agamous-like MADS-box protein AGL16 [Brassica rapa]	AGL16_ARATH RecName: Full=Agamous-like MADS-box protein AGL16;	A0A068F605_BRANA SubName: Full=(rape) hypothetical protein {ECO:0000313|EMBL:CAF2147067.1}; SubName: Full=Agamous-like protein 16 {ECO:0000313|EMBL:AID60134.1};	MADS box transcription factor	GO:0005634,nucleus; GO:0003700,DNA-binding transcription factor activity; GO:0000981,DNA-binding transcription factor activity, RNA polymerase II-specific; GO:0042803,protein homodimerization activity; GO:0000978,RNA polymerase II cis-regulatory region sequence-specific DNA binding; GO:0000976,transcription cis-regulatory region binding; GO:0009908,flower development; GO:0045944,positive regulati…	PF00319.21:SRF-type transcription factor (DNA-binding and dimerisation domain)	MADS-MIKC	TF	MADS->MADS-MIKC
BraA01g004050.3C	14.2851	5.6727	6.6307	1.7221	5.7385	6.4689	1.8464	3.1258	3.5147	3.7166	3.7564	2.3374	3.2512	2.8134	2.6774	A01	1969446	1971848	+	K00924 kinase [EC:2.7.1.-] | (RefSeq) receptor-like protein 52 (A)	--	receptor protein kinase-like protein At4g34220 [Brassica rapa]	RPKL_ARATH RecName: Full=Receptor protein kinase-like protein At4g34220; Flags: Precursor;	M4D4V1_BRARP RecName: Full=Protein kinase domain-containing protein {ECO:0000259|PROSITE:PS50011};	--	GO:0016021,integral component of membrane; GO:0005886,plasma membrane; GO:0005524,ATP binding; GO:0042631,cellular response to water deprivation; GO:0009789,positive regulation of abscisic acid-activated signaling pathway; GO:0010030,positive regulation of seed germination; GO:0006468,protein phosphorylation; GO:0000166,nucleotide binding; GO:0003674,molecular_function; GO:0005488,binding; GO:001…	PF00069.28:Protein kinase domain	--	--	--
BraA01g004060.3C	13.1817	18.5582	13.7773	5.9679	5.8307	6.6103	1.894	2.5217	1.1079	9.4228	7.8537	9.1999	4.0579	3.0495	4.6634	A01	1972650	1973514	+	--	--	probable carbohydrate esterase At4g34215 [Brassica rapa]	CAES_ARATH RecName: Full=Probable carbohydrate esterase At4g34215; EC=3.1.-.-;	M4D4V0_BRARP RecName: Full=SASA domain-containing protein {ECO:0000259|Pfam:PF03629};	--	GO:0005829,cytosol; GO:0016787,hydrolase activity; GO:0003674,molecular_function; GO:0003824,catalytic activity; GO:0005575,cellular_component; GO:0005622,intracellular anatomical structure; GO:0005737,cytoplasm; GO:0110165,cellular anatomical entity	PF03629.21:Carbohydrate esterase, sialic acid-specific acetylesterase	--	--	--
BraA01g004070.3C	1.8013	1.5693	2.8245	0.2181	0.3162	0.2051	0.8816	0.223	0.147	0.8114	0.8801	0.989	0	0.1249	0.2317	A01	1976165	1978736	+	K00058 D-3-phosphoglycerate dehydrogenase / 2-oxoglutarate reductase [EC:1.1.1.95 1.1.1.399] | (RefSeq) D-3-phosphoglycerate dehydrogenase 1, chloroplastic (A)	ko00260: Glycine, serine and threonine metabolism; ko00270: Cysteine and methionine metabolism; ko01100: Metabolic pathways; ko01110: Biosynthesis of secondary metabolites; ko01200: Carbon metabolism; ko01230: Biosynthesis of amino acids	D-3-phosphoglycerate dehydrogenase 1, chloroplastic [Brassica rapa]	SERA1_ARATH RecName: Full=D-3-phosphoglycerate dehydrogenase 1, chloroplastic; EC=1.1.1.95 {ECO:0000269|PubMed:24368794}; AltName: Full=Protein EMBRYO SAC DEVELOPMENT ARREST 9; Flags: Precursor;	A0A398AQ68_BRACM RecName: Full=D-3-phosphoglycerate dehydrogenase {ECO:0000256|RuleBase:RU363003}; EC=1.1.1.95 {ECO:0000256|RuleBase:RU363003};	D-3-phosphoglycerate dehydrogenase, D-isomer-specific 2-hydroxy acid dehydrogenase superfamily	GO:0009507,chloroplast; GO:0009570,chloroplast stroma; GO:0005739,mitochondrion; GO:0005886,plasma membrane; GO:0009536,plastid; GO:0005524,ATP binding; GO:0051287,NAD binding; GO:0004617,phosphoglycerate dehydrogenase activity; GO:0009793,embryo development ending in seed dormancy; GO:0006564,L-serine biosynthetic process; GO:0009561,megagametogenesis; GO:0009555,pollen development; GO:0000096,s…	PF02826.22:D-isomer specific 2-hydroxyacid dehydrogenase, NAD binding domain	--	--	--
BraA01g004080.3C	295.178	247.916	566.371	363.883	444.387	560.295	140.208	196.716	192.099	262.827	389.285	427.312	427.071	432.449	393.026	A01	1980357	1981124	+	--	--	stress enhanced protein 1, chloroplastic isoform X1 [Brassica rapa]	STEP1_ARATH RecName: Full=Stress enhanced protein 1, chloroplastic {ECO:0000305}; Flags: Precursor;	M4D4U8_BRARP SubName: Full=Uncharacterized protein {ECO:0000313|EnsemblPlants:Bra011505.1-P};	--	GO:0009535,chloroplast thylakoid membrane; GO:0016021,integral component of membrane; GO:0009523,photosystem II; GO:0016168,chlorophyll binding; GO:0071486,cellular response to high light intensity; GO:0071492,cellular response to UV-A; GO:0015979,photosynthesis; GO:0009644,response to high light intensity; GO:0009611,response to wounding; GO:0003674,molecular_function; GO:0005488,binding; GO:004…	--	--	--	--
BraA01g004090.3C	19.8925	22.6737	34.779	48.8567	48.1036	44.2746	43.0199	52.1606	58.6567	31.998	38.9308	43.3793	76.7382	72.358	62.3976	A01	1981686	1984923	-	K02144 V-type H+-transporting ATPase subunit H | (RefSeq) V-type proton ATPase subunit H (A)	ko00190: Oxidative phosphorylation; ko01100: Metabolic pathways; ko04145: Phagosome	hypothetical protein HID58_000386 [Brassica napus]	VATH_ARATH RecName: Full=V-type proton ATPase subunit H; Short=V-ATPase subunit H; AltName: Full=Vacuolar H(+)-ATPase subunit H; AltName: Full=Vacuolar proton pump subunit H;	A0A3P5ZHS4_BRACM RecName: Full=V-type proton ATPase subunit H {ECO:0000256|PIRNR:PIRNR032184};	Vacuolar H+-ATPase V1 sector, subunit H	GO:0009507,chloroplast; GO:0005829,cytosol; GO:0005794,Golgi apparatus; GO:0000325,plant-type vacuole; GO:0005886,plasma membrane; GO:0005774,vacuolar membrane; GO:0000221,vacuolar proton-transporting V-type ATPase, V1 domain; GO:0005773,vacuole; GO:0046961,proton-transporting ATPase activity, rotational mechanism; GO:0003674,molecular_function; GO:0005215,transporter activity; GO:0008324,cation …	PF03224.17:V-ATPase subunit H	--	--	--
BraA01g004130.3C	1.5175	1.4784	1.0433	1.0793	0.233	0.2047	0.387	0.4351	0.5866	0.6651	1.4809	1.0046	0.603	0.5979	0.4438	A01	2002141	2003508	-	K14505 cyclin D3, plant | (RefSeq) cyclin-D3-1 (A)	ko04075: Plant hormone signal transduction	cyclin-D3-1 [Brassica rapa]	CCD31_ARATH RecName: Full=Cyclin-D3-1; AltName: Full=Cyclin-delta-3; Short=Cyclin-d3; AltName: Full=G1/S-specific cyclin-D3-1; Short=CycD3;1;	M4D4U4_BRARP RecName: Full=Cyclin N-terminal domain-containing protein {ECO:0000259|PROSITE:PS00292};	G1/S-specific cyclin D	GO:0000307,cyclin-dependent protein kinase holoenzyme complex; GO:0005737,cytoplasm; GO:0005634,nucleus; GO:0016538,cyclin-dependent protein serine/threonine kinase regulator activity; GO:0051301,cell division; GO:0000082,G1/S transition of mitotic cell cycle; GO:0010444,guard mother cell differentiation; GO:0044772,mitotic cell cycle phase transition; GO:0000079,regulation of cyclin-dependent pr…	PF00134.26:Cyclin, N-terminal domain	--	--	--
BraA01g004140.3C	68.4941	116.183	26.0471	20.8692	20.9318	11.7665	90.7066	52.9151	65.1549	35.9102	16.2114	14.5012	22.2275	17.6997	21.897	A01	2004402	2009622	-	K13094 RNA-binding protein 5/10 | (RefSeq) SUPPRESSOR OF ABI3-5 (A)	--	unnamed protein product [Brassica rapa]	SUA_ARATH RecName: Full=SUPPRESSOR OF ABI3-5 {ECO:0000312|EMBL:ADE44117.1}; AltName: Full=REQUIRED FOR SNC4-1D protein 1 {ECO:0000303|PubMed:25267732}; AltName: Full=Splicing factor SUA {ECO:0000305};	A0A8D9GT27_BRACM SubName: Full=(field mustard) hypothetical protein {ECO:0000313|EMBL:CAG7886363.1};	--	GO:0005634,nucleus; GO:0005681,spliceosomal complex; GO:0046872,metal ion binding; GO:0003723,RNA binding; GO:0006397,mRNA processing; GO:0000398,mRNA splicing, via spliceosome; GO:0043484,regulation of RNA splicing; GO:0003674,molecular_function; GO:0005488,binding; GO:0043167,ion binding; GO:0043169,cation binding; GO:0003676,nucleic acid binding; GO:0097159,organic cyclic compound binding; GO:…	PF01585.26:G-patch domain	--	--	--
BraA01g004150.3C	98.0141	264.594	108.591	79.4384	71.116	63.7321	240.485	188.351	165.531	97.5351	90.418	88.1683	91.4536	84.4919	89.3846	A01	2010671	2012292	+	K23260 scopoletin glucosyltransferase [EC:2.4.1.128] | (RefSeq) UDP-glycosyltransferase 73B1 (A)	ko00999: Biosynthesis of various plant secondary metabolites; ko01110: Biosynthesis of secondary metabolites	UDP-glycosyltransferase 73B1 [Brassica rapa]	U73B1_ARATH RecName: Full=UDP-glycosyltransferase 73B1; EC=2.4.1.-;	M4D4U1_BRARP RecName: Full=Glycosyltransferase {ECO:0000256|RuleBase:RU362057}; EC=2.4.1.- {ECO:0000256|RuleBase:RU362057};	UDP-glucuronosyl and UDP-glucosyl transferase	GO:0080043,quercetin 3-O-glucosyltransferase activity; GO:0080044,quercetin 7-O-glucosyltransferase activity; GO:0003674,molecular_function; GO:0003824,catalytic activity; GO:0008194,UDP-glycosyltransferase activity; GO:0016740,transferase activity; GO:0016757,glycosyltransferase activity; GO:0016758,hexosyltransferase activity; GO:0035251,UDP-glucosyltransferase activity; GO:0046527,glucosyltran…	PF00201.21:UDP-glucoronosyl and UDP-glucosyl transferase	--	--	--
BraA01g004160.3C	0.5287	2.6843	1.9424	21.2599	16.321	6.9767	88.4696	82.4783	86.7781	8.545	12.7873	12.3796	19.2105	24.6717	25.3707	A01	2013098	2014453	+	K23260 scopoletin glucosyltransferase [EC:2.4.1.128] | (RefSeq) UDP-glycosyltransferase 73B3-like isoform X1 (A)	ko00999: Biosynthesis of various plant secondary metabolites; ko01110: Biosynthesis of secondary metabolites	UDP-glycosyltransferase 73B3 isoform X1 [Brassica rapa]	U73B3_ARATH RecName: Full=UDP-glycosyltransferase 73B3; EC=2.4.1.-; AltName: Full=Flavonol 3-O-glucosyltransferase UGT73B3; EC=2.4.1.91;	M4D4T7_BRARP RecName: Full=Glycosyltransferase {ECO:0000256|RuleBase:RU362057}; EC=2.4.1.- {ECO:0000256|RuleBase:RU362057};	UDP-glucuronosyl and UDP-glucosyl transferase	GO:0102360,daphnetin 3-O-glucosyltransferase activity; GO:0047893,flavonol 3-O-glucosyltransferase activity; GO:0102425,myricetin 3-O-glucosyltransferase activity; GO:0080043,quercetin 3-O-glucosyltransferase activity; GO:0035251,UDP-glucosyltransferase activity; GO:0071456,cellular response to hypoxia; GO:0006952,defense response; GO:0051707,response to other organism; GO:0003674,molecular_funct…	PF00201.21:UDP-glucoronosyl and UDP-glucosyl transferase	--	--	--
BraA01g004190.3C	57.2685	57.2668	82.7262	161.858	180.552	176.052	156.409	168.347	207.076	200.31	199.45	221.024	221.191	201.275	226.949	A01	2024265	2029848	-	K13126 polyadenylate-binding protein | (RefSeq) polyadenylate-binding protein 2 isoform X1 (A)	ko03015: mRNA surveillance pathway; ko03018: RNA degradation	LOW QUALITY PROTEIN: hypothetical protein HID58_000391 [Brassica napus]	PABP2_ARATH RecName: Full=Polyadenylate-binding protein 2; Short=PABP-2; Short=Poly(A)-binding protein 2;	M4D4T3_BRARP RecName: Full=Polyadenylate-binding protein {ECO:0000256|RuleBase:RU362004}; Short=PABP {ECO:0000256|RuleBase:RU362004};	Polyadenylate-binding protein (RRM superfamily)	GO:0005829,cytosol; GO:0005634,nucleus; GO:0005886,plasma membrane; GO:1990904,ribonucleoprotein complex; GO:0003730,mRNA 3'-UTR binding; GO:0003729,mRNA binding; GO:0008143,poly(A) binding; GO:0008266,poly(U) RNA binding; GO:0003723,RNA binding; GO:0003743,translation initiation factor activity; GO:0000184,nuclear-transcribed mRNA catabolic process, nonsense-mediated decay; GO:1900151,regulation…	PF00076.25:RNA recognition motif. (a.k.a. RRM, RBD, or RNP domain)	--	--	--
BraA01g004200.3C	14.922	18.6043	29.7636	36.8498	45.8639	38.3527	32.6356	37.0508	35.9964	30.6241	37.0738	42.1747	43.1627	50.665	43.564	A01	2031448	2035586	-	K10661 E3 ubiquitin-protein ligase MARCH6 [EC:2.3.2.27] | (RefSeq) probable E3 ubiquitin ligase SUD1 isoform X1 (A)	ko04141: Protein processing in endoplasmic reticulum	probable E3 ubiquitin ligase SUD1 isoform X1 [Brassica rapa]	SUD1_ARATH RecName: Full=Probable E3 ubiquitin ligase SUD1; EC=2.3.2.27; AltName: Full=Protein ECERIFERUM 9; AltName: Full=Protein SUPPRESSOR OF DRY2 DEFFECTS 1; Short=AtSUD1; AltName: Full=RING-type E3 ubiquitin transferase SUD1 {ECO:0000305}; AltName: Full=RING/U-box domain-containing protein;	A0A8D9GU87_BRACM SubName: Full=(field mustard) hypothetical protein {ECO:0000313|EMBL:CAG7886369.1};	Protein involved in mRNA turnover and stability	GO:0030176,integral component of endoplasmic reticulum membrane; GO:0004842,ubiquitin-protein transferase activity; GO:0008270,zinc ion binding; GO:0042335,cuticle development; GO:0010143,cutin biosynthetic process; GO:0008299,isoprenoid biosynthetic process; GO:1900486,positive regulation of isopentenyl diphosphate biosynthetic process, mevalonate pathway; GO:0009414,response to water deprivatio…	PF12906.10:RING-variant domain	--	--	--
BraA01g004210.3C	9.6602	10.5304	6.7475	4.4344	3.8961	3.3326	3.6492	4.3299	3.9501	5.2986	4.3617	3.7092	3.7819	3.2591	3.8238	A01	2036341	2042403	-	K10773 endonuclease III [EC:4.2.99.18] | (RefSeq) putative DNA glycosylase At3g47830 (A)	ko03410: Base excision repair	DEMETER-like protein 3 [Brassica rapa]	DML3_ARATH RecName: Full=DEMETER-like protein 3; EC=3.2.2.-;	A0A068F515_BRANA SubName: Full=Demeter-like protein 3 {ECO:0000313|EMBL:AID60120.1};	--	GO:0005634,nucleus; GO:0051539,4 iron, 4 sulfur cluster binding; GO:0003677,DNA binding; GO:0035514,DNA demethylase activity; GO:0019104,DNA N-glycosylase activity; GO:0046872,metal ion binding; GO:0006284,base-excision repair; GO:0080111,DNA demethylation; GO:0010216,maintenance of DNA methylation; GO:0003674,molecular_function; GO:0005488,binding; GO:0051536,iron-sulfur cluster binding; GO:0051…	PF15628.9:RRM in Demeter	--	--	--
BraA01g004220.3C	3.6934	4.7975	7.3155	7.259	14.3013	15.3412	5.9084	5.9367	8.4069	10.3094	11.3671	12.1088	18.0099	13.0652	11.4325	A01	2047468	2049471	+	K03152 protein deglycase [EC:3.5.1.124] | (RefSeq) LOW QUALITY PROTEIN: protein DJ-1 homolog B-like (A)	--	protein DJ-1 homolog C [Brassica rapa]	DJ1C_ARATH RecName: Full=Protein DJ-1 homolog C; Short=AtDJ1C; Flags: Precursor;	M4D4T1_BRARP SubName: Full=Uncharacterized protein {ECO:0000313|EnsemblPlants:Bra011486.1-P};	Putative transcriptional regulator DJ-1	GO:0009507,chloroplast; GO:0005737,cytoplasm; GO:0009658,chloroplast organization; GO:1903189,glyoxal metabolic process; GO:0006996,organelle organization; GO:0008150,biological_process; GO:0009657,plastid organization; GO:0009987,cellular process; GO:0016043,cellular component organization; GO:0071840,cellular component organization or biogenesis; GO:0006081,cellular aldehyde metabolic process; …	PF01965.27:DJ-1/PfpI family	--	--	--
BraA01g004230.3C	43.7881	102.413	50.58	60.4587	66.2723	89.8304	36.5444	38.3964	38.3901	31.958	37.7299	42.1773	57.5053	54.1452	54.9547	A01	2049904	2051879	-	K14432 ABA responsive element binding factor | (RefSeq) ABSCISIC ACID-INSENSITIVE 5-like protein 6 (A)	ko04075: Plant hormone signal transduction	unnamed protein product [Brassica rapa]	AI5L6_ARATH RecName: Full=ABSCISIC ACID-INSENSITIVE 5-like protein 6; AltName: Full=Abscisic acid responsive elements-binding factor 3; Short=ABRE-binding factor 3; AltName: Full=Dc3 promoter-binding factor 5; Short=AtDPBF5; AltName: Full=bZIP transcription factor 37; Short=AtbZIP37;	M4D4T0_BRARP RecName: Full=BZIP domain-containing protein {ECO:0000259|PROSITE:PS50217};	--	GO:0005634,nucleus; GO:0003677,DNA binding; GO:0003700,DNA-binding transcription factor activity; GO:0043565,sequence-specific DNA binding; GO:0000976,transcription cis-regulatory region binding; GO:0009738,abscisic acid-activated signaling pathway; GO:0045893,positive regulation of DNA-templated transcription; GO:0009737,response to abscisic acid; GO:0009651,response to salt stress; GO:0009414,r…	PF00170.24:bZIP transcription factor	bZIP	TF	bZIP
BraA01g004240.3C	2.8377	6.3738	4.111	4.2969	8.4227	9.8737	5.8555	9.542	8.9211	6.4809	4.0473	4.4282	11.9111	9.7651	12.5189	A01	2055605	2057082	+	--	--	cold-regulated protein 28 isoform X1 [Brassica rapa]	COR28_ARATH RecName: Full=Cold-regulated protein 28 {ECO:0000303|PubMed:27837007};	M4D4S9_BRARP SubName: Full=Uncharacterized protein {ECO:0000313|EnsemblPlants:Bra011484.1-P};	--	GO:0005634,nucleus; GO:0045892,negative regulation of DNA-templated transcription; GO:0042752,regulation of circadian rhythm; GO:2000028,regulation of photoperiodism, flowering; GO:0009737,response to abscisic acid; GO:0009646,response to absence of light; GO:0009637,response to blue light; GO:0009409,response to cold; GO:0010114,response to red light; GO:0048511,rhythmic process; GO:0006139,nucl…	--	--	--	--
BraA01g004260.3C	16.067	6.0503	4.0118	3.9457	1.5402	3.2472	2.3924	2.4656	2.2159	2.1821	3.4427	0.6099	1.7086	0.4518	0.8384	A01	2064362	2064559	-	--	--	uncharacterized protein LOC103843199 [Brassica rapa]	--	A0A398AI99_BRACM SubName: Full=(field mustard) hypothetical protein {ECO:0000313|EMBL:CAG7886376.1};	--	--	--	--	--	--
BraA01g004270.3C	1.2755	2.327	1.6508	0.7174	0.7601	1.2651	1.1237	2.2007	1.9339	0.3967	0.5477	0.7763	1.6698	1.4375	1.41	A01	2067805	2069894	-	K14498 serine/threonine-protein kinase SRK2 [EC:2.7.11.1] | (RefSeq) serine/threonine-protein kinase SRK2E (A)	ko04016: MAPK signaling pathway - plant; ko04075: Plant hormone signal transduction	serine/threonine-protein kinase SRK2E [Brassica rapa]	SRK2E_ARATH RecName: Full=Serine/threonine-protein kinase SRK2E {ECO:0000303|PubMed:12514244}; EC=2.7.11.1 {ECO:0000269|PubMed:12468729, ECO:0000269|PubMed:12514244, ECO:0000269|PubMed:19955427, ECO:0000269|PubMed:26943172, ECO:0000269|PubMed:30361234}; AltName: Full=Protein OPEN STOMATA 1 {ECO:0000303|PubMed:12468729}; AltName: Full=SNF1-related kinase 2.6 {ECO:0000303|PubMed:12805596}; Short=Sn…	M4D4S6_BRARP RecName: Full=Protein kinase domain-containing protein {ECO:0000259|PROSITE:PS50011};	Serine/threonine protein kinase	GO:0005737,cytoplasm; GO:0005634,nucleus; GO:0005886,plasma membrane; GO:0005524,ATP binding; GO:0009931,calcium-dependent protein serine/threonine kinase activity; GO:0042802,identical protein binding; GO:0016301,kinase activity; GO:0004672,protein kinase activity; GO:0019903,protein phosphatase binding; GO:0106310,protein serine kinase activity; GO:0004674,protein serine/threonine kinase activi…	PF00069.28:Protein kinase domain	--	--	--
BraA01g004280.3C	4.7268	3.9156	7.1056	5.0939	6.0321	5.3494	3.5571	2.9587	2.25	4.8918	6.3671	4.9546	4.1204	4.4562	4.4387	A01	2071509	2073867	-	K24166 armadillo repeat-containing protein 6 | (RefSeq) armadillo repeat-containing protein 6 (A)	--	armadillo repeat-containing protein 6 [Brassica rapa]	--	M4D4S5_BRARP SubName: Full=Uncharacterized protein {ECO:0000313|EnsemblPlants:Bra011480.1-P};	Uncharacterized conserved protein	--	PF00514.26:Armadillo/beta-catenin-like repeat	--	--	--
BraA01g004290.3C	5.3566	7.5821	8.6436	14.6692	12.7449	14.4038	10.2158	8.9886	10.1818	10.6067	11.8643	13.1356	12.3712	11.5117	12.724	A01	2074402	2075540	-	K15707 E3 ubiquitin-protein ligase RNF170 [EC:2.3.2.27] | (RefSeq) E3 ubiquitin-protein ligase RNF170 isoform X1 (A)	--	E3 ubiquitin-protein ligase RNF170 isoform X1 [Brassica rapa]	--	M4D4S4_BRARP RecName: Full=RING-type domain-containing protein {ECO:0000259|PROSITE:PS50089};	Predicted E3 ubiquitin ligase	GO:0016021,integral component of membrane; GO:0046872,metal ion binding; GO:0061630,ubiquitin protein ligase activity; GO:0003674,molecular_function; GO:0005488,binding; GO:0043167,ion binding; GO:0043169,cation binding; GO:0003824,catalytic activity; GO:0004842,ubiquitin-protein transferase activity; GO:0016740,transferase activity; GO:0019787,ubiquitin-like protein transferase activity; GO:0061…	PF00097.28:Zinc finger, C3HC4 type (RING finger)	--	--	--
BraA01g004300.3C	10.4548	15.9558	21.1357	14.9741	29.0437	51.367	14.6204	11.0953	14.2998	16.875	35.3452	30.6393	30.1498	36.4432	20.9032	A01	2076070	2078088	-	K25770 zinc finger SWIM domain-containing protein 7 | (RefSeq) zinc finger SWIM domain-containing protein 7 (A)	--	hypothetical protein HID58_000401 [Brassica napus]	RS29_ARATH RecName: Full=40S ribosomal protein S29;	A0A068F507_BRANA SubName: Full=Ribosomal protein S14p/S29e/SSN2 fusion protein {ECO:0000313|EMBL:AID60153.1}; SubName: Full=Suppressor of SNI1 2 {ECO:0000313|EMBL:AID60110.1};	40S ribosomal protein S29	GO:0005829,cytosol; GO:0022627,cytosolic small ribosomal subunit; GO:0005886,plasma membrane; GO:0003735,structural constituent of ribosome; GO:0008270,zinc ion binding; GO:0006412,translation; GO:0003674,molecular_function; GO:0005198,structural molecule activity; GO:0005488,binding; GO:0043167,ion binding; GO:0043169,cation binding; GO:0046872,metal ion binding; GO:0046914,transition metal ion …	PF00253.24:Ribosomal protein S14p/S29e	--	--	--
BraA01g004350.3C	13.4348	7.961	8.0458	8.1822	9.0096	9.6194	5.1416	6.5121	5.8779	4.6148	6.8401	8.1325	10.454	10.1768	7.8541	A01	2110155	2117169	+	K13356 alcohol-forming fatty acyl-CoA reductase [EC:1.2.1.84] | (RefSeq) fatty acyl-CoA reductase 3 (A)	ko00073: Cutin, suberine and wax biosynthesis; ko04146: Peroxisome	hypothetical protein HID58_040371 [Brassica napus]	FACR3_ARATH RecName: Full=Fatty acyl-CoA reductase 3 {ECO:0000305}; EC=1.2.1.84 {ECO:0000269|PubMed:16980563, ECO:0000269|PubMed:19062129}; AltName: Full=Protein ECERIFERUM 4;	M4D4R6_BRARP RecName: Full=Fatty acyl-CoA reductase {ECO:0000256|RuleBase:RU363097}; EC=1.2.1.84 {ECO:0000256|RuleBase:RU363097};	Acyl-CoA reductase	GO:0005783,endoplasmic reticulum; GO:0043231,intracellular membrane-bounded organelle; GO:0102965,alcohol-forming fatty acyl-CoA reductase activity; GO:0080019,fatty-acyl-CoA reductase (alcohol-forming) activity; GO:0006629,lipid metabolic process; GO:0035336,long-chain fatty-acyl-CoA metabolic process; GO:0010345,suberin biosynthetic process; GO:0010025,wax biosynthetic process; GO:0003674,molec…	PF07993.15:Male sterility protein	--	--	--
BraA01g004360.3C	3.0738	3.3635	5.7728	10.6848	11.3799	9.1283	10.0684	7.8848	7.5246	5.6654	9.1427	8.993	11.3438	11.2109	12.1541	A01	2121494	2123939	+	K00913 inositol-1,3,4-trisphosphate 5/6-kinase / inositol-tetrakisphosphate 1-kinase [EC:2.7.1.159 2.7.1.134] | (RefSeq) inositol-tetrakisphosphate 1-kinase 2 (A)	ko00562: Inositol phosphate metabolism; ko01100: Metabolic pathways; ko04070: Phosphatidylinositol signaling system	hypothetical protein IGI04_000406 [Brassica rapa subsp. trilocularis]	ITPK2_ARATH RecName: Full=Inositol-tetrakisphosphate 1-kinase 2; EC=2.7.1.134 {ECO:0000269|PubMed:17698066}; AltName: Full=Inositol 1,3,4-trisphosphate 5/6-kinase 2; Short=AtItpk-2; Short=Inositol-triphosphate 5/6-kinase 2; Short=Ins(1,3,4)P(3) 5/6-kinase 2; EC=2.7.1.159 {ECO:0000269|PubMed:17698066};	M4D4R4_BRARP RecName: Full=Inositol-tetrakisphosphate 1-kinase {ECO:0000256|PIRNR:PIRNR038186}; EC=2.7.1.134 {ECO:0000256|PIRNR:PIRNR038186};	--	GO:0005524,ATP binding; GO:0047325,inositol tetrakisphosphate 1-kinase activity; GO:0052726,inositol-1,3,4-trisphosphate 5-kinase activity; GO:0052725,inositol-1,3,4-trisphosphate 6-kinase activity; GO:0000287,magnesium ion binding; GO:0052746,inositol phosphorylation; GO:0032957,inositol trisphosphate metabolic process; GO:0010214,seed coat development; GO:0000166,nucleotide binding; GO:0003674,…	PF05770.14:Inositol 1,3,4-trisphosphate 5/6-kinase ATP-grasp domain	--	--	--
BraA01g004390.3C	23.0313	46.889	10.5928	41.375	21.172	21.0307	13.5273	17.4667	9.2031	47.8841	39.8606	33.2332	19.0582	14.537	22.1069	A01	2135103	2136392	-	--	--	cilia- and flagella-associated protein 251 [Brassica rapa]	--	M4D4R2_BRARP SubName: Full=Uncharacterized protein {ECO:0000313|EnsemblPlants:Bra011466.1-P};	--	GO:0016021,integral component of membrane; GO:0005575,cellular_component; GO:0016020,membrane; GO:0031224,intrinsic component of membrane; GO:0110165,cellular anatomical entity	--	--	--	--
BraA01g004410.3C	0	0.4388	0.3982	4.6875	3.3193	0.2624	1.6542	0.4227	0.585	1.197	3.1648	27.9875	5.7995	1.2779	1.4228	A01	2140451	2140975	-	K13449 pathogenesis-related protein 1 | (RefSeq) pathogenesis-related protein 1 (A)	ko04016: MAPK signaling pathway - plant; ko04075: Plant hormone signal transduction; ko04626: Plant-pathogen interaction	pathogenesis-related protein 1 [Brassica rapa]	PRB1_ARATH RecName: Full=Pathogenesis-related protein 1 {ECO:0000303|PubMed:11725949}; Short=AtPRB1 {ECO:0000303|PubMed:11725949}; Flags: Precursor;	M4D4R0_BRARP RecName: Full=SCP domain-containing protein {ECO:0000259|SMART:SM00198};	Defense-related protein containing SCP domain	GO:0005615,extracellular space; GO:0098542,defense response to other organism; GO:0009617,response to bacterium; GO:0009723,response to ethylene; GO:0080027,response to herbivore; GO:0009753,response to jasmonic acid; GO:0009751,response to salicylic acid; GO:0009611,response to wounding; GO:0006950,response to stress; GO:0006952,defense response; GO:0008150,biological_process; GO:0009605,respons…	PF00188.29:Cysteine-rich secretory protein family	--	--	--
BraA01g004440.3C	19.9725	20.5985	11.859	19.7612	18.3943	20.2306	28.7936	26.3966	32.0598	25.4152	24.5597	22.4171	21.6139	19.7612	20.1799	A01	2147740	2148705	-	--	--	protein FAM133 [Brassica rapa]	--	M4D4Q8_BRARP SubName: Full=Uncharacterized protein {ECO:0000313|EnsemblPlants:Bra011462.1-P};	--	--	--	--	--	--
BraA01g004460.3C	5.0385	27.0162	41.9748	92.4018	79.2577	90.3728	62.4626	69.8691	40.3503	133.293	124.731	91.6673	28.5317	72.9263	57.1653	A01	2153991	2154239	-	--	--	uncharacterized protein LOC103845257 [Brassica rapa]	--	M4D4Q6_BRARP SubName: Full=Uncharacterized protein {ECO:0000313|EnsemblPlants:Bra011460.1-P};	--	--	--	--	--	--
BraA01g004470.3C	13.2904	13.4577	16.9711	28.3142	23.3284	20.0255	27.9615	30.7043	30.1003	19.7362	24.4654	25.3427	27.9478	28.2857	28.6247	A01	2156617	2161451	-	K17065 dynamin 1-like protein [EC:3.6.5.5] | (RefSeq) dynamin-related protein 3A isoform X1 (A)	--	dynamin-related protein 3A isoform X2 [Brassica rapa]	DRP3A_ARATH RecName: Full=Dynamin-related protein 3A; AltName: Full=Dynamin-like protein 2; AltName: Full=Dynamin-like protein 2a;	M4D4Q4_BRARP SubName: Full=Uncharacterized protein {ECO:0000313|EnsemblPlants:Bra011458.1-P};	Vacuolar sorting protein VPS1, dynamin, and related proteins	GO:0005737,cytoplasm; GO:0016020,membrane; GO:0005874,microtubule; GO:0005739,mitochondrion; GO:0005777,peroxisome; GO:0005525,GTP binding; GO:0003924,GTPase activity; GO:0042802,identical protein binding; GO:0008017,microtubule binding; GO:0007049,cell cycle; GO:0051301,cell division; GO:0000266,mitochondrial fission; GO:0016559,peroxisome fission; GO:0000166,nucleotide binding; GO:0003674,molec…	PF01031.23:Dynamin central region	--	--	--
BraA01g004480.3C	44.0285	29.1172	31.0649	101.998	97.8711	202.991	72.371	75.2014	78.7606	146.338	153.698	124.402	137.73	117.25	112.825	A01	2162465	2162956	+	--	--	costars family protein ST45-2 [Brassica rapa]	COSA_EUTHA RecName: Full=Costars family protein ST45-2;	A0A398AQK3_BRACM SubName: Full=(field mustard) hypothetical protein {ECO:0000313|EMBL:CAG7886397.1};	Uncharacterized conserved protein	--	PF14705.9:Costars	--	--	--
BraA01g004490.3C	0.5361	1.8903	3.5018	14.2897	33.214	70.6525	10.6616	12.0626	15.3748	13.4284	22.5762	34.5445	42.794	39.1446	29.7942	A01	2163717	2164929	+	--	--	hypothetical protein IGI04_000417 [Brassica rapa subsp. trilocularis]	--	A0A3N6R721_BRACR SubName: Full=Uncharacterized protein {ECO:0000313|EMBL:RQL96158.1};	Protease, Ulp1 family	GO:0016021,integral component of membrane; GO:0005575,cellular_component; GO:0016020,membrane; GO:0031224,intrinsic component of membrane; GO:0110165,cellular anatomical entity	PF08507.13:COPI associated protein	--	--	--
BraA01g004500.3C	2.2949	8.5691	6.4764	15.3333	13.1867	12.339	13.4732	14.6447	9.1727	15.0714	12.7524	13.4694	12.9065	13.0497	12.596	A01	2165193	2170475	-	K08596 sentrin-specific protease 7 [EC:3.4.22.68] | (RefSeq) probable ubiquitin-like-specific protease 2A isoform X2 (A)	--	probable ubiquitin-like-specific protease 2A isoform X2 [Brassica rapa]	ULP2A_ARATH RecName: Full=Probable ubiquitin-like-specific protease 2A; EC=3.4.22.-;	A0A8D9GUB4_BRACM SubName: Full=(field mustard) hypothetical protein {ECO:0000313|EMBL:CAG7886399.1};	Protease, Ulp1 family	GO:0070139,SUMO-specific endopeptidase activity; GO:0016926,protein desumoylation; GO:0003674,molecular_function; GO:0003824,catalytic activity; GO:0004175,endopeptidase activity; GO:0004197,cysteine-type endopeptidase activity; GO:0008233,peptidase activity; GO:0008234,cysteine-type peptidase activity; GO:0016787,hydrolase activity; GO:0019783,ubiquitin-like protein peptidase activity; GO:007013…	PF02902.22:Ulp1 protease family, C-terminal catalytic domain	--	--	--
BraA01g004520.3C	11.8168	32.2454	28.5078	105.825	145.929	131.554	155.131	163.117	213.741	117.813	124.428	126.547	174.211	158.425	170.645	A01	2172111	2181737	-	K01673 carbonic anhydrase [EC:4.2.1.1] | (RefSeq) beta carbonic anhydrase 5, chloroplastic (A)	ko00910: Nitrogen metabolism; ko01100: Metabolic pathways	unnamed protein product [Brassica rapa]	BCA5_ARATH RecName: Full=Beta carbonic anhydrase 5, chloroplastic; Short=AtbCA5; Short=AtbetaCA5; EC=4.2.1.1; AltName: Full=Beta carbonate dehydratase 5; Flags: Precursor;	A0A8D9GT43_BRACM RecName: Full=Carbonic anhydrase {ECO:0000256|ARBA:ARBA00012925}; EC=4.2.1.1 {ECO:0000256|ARBA:ARBA00012925};	--	GO:0009507,chloroplast; GO:0004089,carbonate dehydratase activity; GO:0008270,zinc ion binding; GO:0015976,carbon utilization; GO:0003674,molecular_function; GO:0003824,catalytic activity; GO:0016829,lyase activity; GO:0016835,carbon-oxygen lyase activity; GO:0016836,hydro-lyase activity; GO:0005488,binding; GO:0043167,ion binding; GO:0043169,cation binding; GO:0046872,metal ion binding; GO:00469…	PF00484.22:Carbonic anhydrase	--	--	--
BraA01g004540.3C	6.4281	6.5123	7.7305	9.8384	10.5403	7.9224	10.3617	9.9673	9.8224	11.6178	13.1297	12.2208	9.8268	10.4724	10.3196	A01	2186849	2191360	-	K17686 P-type Cu+ transporter [EC:7.2.2.8] | (RefSeq) copper-transporting ATPase PAA1, chloroplastic (A)	ko04016: MAPK signaling pathway - plant	copper-transporting ATPase PAA1, chloroplastic [Brassica rapa]	HMA6_ARATH RecName: Full=Copper-transporting ATPase PAA1, chloroplastic; EC=7.2.2.8; AltName: Full=Protein HEAVY METAL ATPASE 6; AltName: Full=Protein glucose insensitive root 1; Flags: Precursor;	M4D4P6_BRARP RecName: Full=HMA domain-containing protein {ECO:0000259|PROSITE:PS50846};	Cation transport ATPase	GO:0009507,chloroplast; GO:0009941,chloroplast envelope; GO:0031969,chloroplast membrane; GO:0009570,chloroplast stroma; GO:0016021,integral component of membrane; GO:0016020,membrane; GO:0005886,plasma membrane; GO:0009536,plastid; GO:0005524,ATP binding; GO:0016887,ATP hydrolysis activity; GO:0016531,copper chaperone activity; GO:0005507,copper ion binding; GO:0005375,copper ion transmembrane t…	PF00122.23:E1-E2 ATPase	--	--	--
BraA01g004550.3C	121.845	105.385	127.404	72.5932	76.2826	67.6156	58.0944	66.0163	64.193	65.5151	86.4139	80.2999	74.6587	77.0473	78.9247	A01	2192889	2195693	-	K01626 3-deoxy-7-phosphoheptulonate synthase [EC:2.5.1.54] | (RefSeq) phospho-2-dehydro-3-deoxyheptonate aldolase 2, chloroplastic (A)	ko00400: Phenylalanine, tyrosine and tryptophan biosynthesis; ko01100: Metabolic pathways; ko01110: Biosynthesis of secondary metabolites; ko01230: Biosynthesis of amino acids	phospho-2-dehydro-3-deoxyheptonate aldolase 2, chloroplastic [Brassica rapa]	AROG_ARATH RecName: Full=Phospho-2-dehydro-3-deoxyheptonate aldolase 2, chloroplastic; EC=2.5.1.54; AltName: Full=3-deoxy-D-arabino-heptulosonate 7-phosphate synthase 2; AltName: Full=DAHP synthase 2; AltName: Full=Phospho-2-keto-3-deoxyheptonate aldolase 2; Flags: Precursor;	A0A3P5Z1R4_BRACM RecName: Full=Phospho-2-dehydro-3-deoxyheptonate aldolase {ECO:0000256|RuleBase:RU363071}; EC=2.5.1.54 {ECO:0000256|RuleBase:RU363071};	--	GO:0009507,chloroplast; GO:0009534,chloroplast thylakoid; GO:0005886,plasma membrane; GO:0003849,3-deoxy-7-phosphoheptulonate synthase activity; GO:0009073,aromatic amino acid family biosynthetic process; GO:0008652,cellular amino acid biosynthetic process; GO:0009423,chorismate biosynthetic process; GO:0003674,molecular_function; GO:0003824,catalytic activity; GO:0016740,transferase activity; GO…	PF01474.19:Class-II DAHP synthetase family	--	--	--
BraA01g004560.3C	37.1556	30.4396	25.7495	7.947	7.7762	6.064	2.5977	3.2833	2.5287	7.2812	6.3218	7.4279	4.8563	3.732	4.6229	A01	2197705	2201243	+	K17508 protein phosphatase PTC7 [EC:3.1.3.16] | (RefSeq) probable protein phosphatase 2C 55 (A)	--	probable protein phosphatase 2C 62 isoform X1 [Brassica rapa]	P2C62_ARATH RecName: Full=Probable protein phosphatase 2C 62; Short=AtPP2C62; EC=3.1.3.16;	M4D4P4_BRARP RecName: Full=PPM-type phosphatase domain-containing protein {ECO:0000259|PROSITE:PS51746};	Serine/threonine protein phosphatase	GO:0009507,chloroplast; GO:0046872,metal ion binding; GO:0017018,myosin phosphatase activity; GO:0003674,molecular_function; GO:0005488,binding; GO:0043167,ion binding; GO:0043169,cation binding; GO:0003824,catalytic activity; GO:0004721,phosphoprotein phosphatase activity; GO:0004722,protein serine/threonine phosphatase activity; GO:0016787,hydrolase activity; GO:0016788,hydrolase activity, acti…	PF00481.24:Protein phosphatase 2C	--	--	--
BraA01g004580.3C	45.9231	37.2121	58.6404	8.9747	13.3004	15.308	5.042	6.9475	6.8682	11.3796	12.9735	13.6068	10.1439	9.0218	9.2759	A01	2203800	2205492	+	K00924 kinase [EC:2.7.1.-] | (RefSeq) aspartic proteinase-like protein 2 isoform X1 (A)	--	aspartic proteinase Asp1 [Brassica rapa]	ASP1_ORYSJ RecName: Full=Aspartic proteinase Asp1; Short=OSAP1; Short=OsAsp1; EC=3.4.23.-; AltName: Full=Nucellin-like protein; Flags: Precursor;	A0A3P6F7H1_BRAOL RecName: Full=Peptidase A1 domain-containing protein {ECO:0000259|PROSITE:PS51767};	Aspartyl protease	GO:0004190,aspartic-type endopeptidase activity; GO:0006508,proteolysis; GO:0003674,molecular_function; GO:0003824,catalytic activity; GO:0004175,endopeptidase activity; GO:0008233,peptidase activity; GO:0016787,hydrolase activity; GO:0070001,aspartic-type peptidase activity; GO:0140096,catalytic activity, acting on a protein; GO:0006807,nitrogen compound metabolic process; GO:0008150,biological_…	PF14543.9:Xylanase inhibitor N-terminal	--	--	--
BraA01g004600.3C	10.6682	7.62	8.7703	1.835	1.654	2.3051	4.2422	5.9403	8.6111	3.0331	2.0562	3.1086	3.0478	7.1953	3.2313	A01	2217018	2221123	+	K11406 histone deacetylase 4/5 [EC:3.5.1.98] | (RefSeq) histone deacetylase 5 (A)	--	hypothetical protein IGI04_000425 [Brassica rapa subsp. trilocularis]	HDA14_ARATH RecName: Full=Histone deacetylase 14, chloroplastic {ECO:0000303|PubMed:12466527}; EC=3.5.1.- {ECO:0000269|PubMed:29247559}; AltName: Full=N-acetylserotonin deacetylase {ECO:0000303|PubMed:29247559}; Flags: Precursor;	A0A398AIF5_BRACM RecName: Full=Hist_deacetyl domain-containing protein {ECO:0000259|Pfam:PF00850};	Histone deacetylase complex, catalytic component HDA1	GO:0009507,chloroplast; GO:0009570,chloroplast stroma; GO:0005737,cytoplasm; GO:0005829,cytosol; GO:0000118,histone deacetylase complex; GO:0005739,mitochondrion; GO:0005634,nucleus; GO:0043014,alpha-tubulin binding; GO:0048487,beta-tubulin binding; GO:0019213,deacetylase activity; GO:0004407,histone deacetylase activity; GO:0033558,protein lysine deacetylase activity; GO:0051721,protein phosphat…	PF00850.22:Histone deacetylase domain	--	--	--
BraA01g004610.3C	39.518	24.8904	20.8492	6.1305	12.2051	14.2061	9.8304	10.5341	12.9461	13.9587	12.5987	11.1213	11.2713	9.7457	10.8726	A01	2222273	2225781	+	K09422 transcription factor MYB, plant | (RefSeq) transcription factor MYB54 (A)	--	hypothetical protein IGI04_000426 [Brassica rapa subsp. trilocularis]	AB10I_ARATH RecName: Full=ABC transporter I family member 10; Short=ABC transporter ABCI.10; Short=AtABCI10; AltName: Full=Non-intrinsic ABC protein 13; AltName: Full=Protein EMBRYO DEFECTIVE 2751;	A0A7G2F4H4_ARATH SubName: Full=(thale cress) hypothetical protein {ECO:0000313|EMBL:CAD5329836.1};	Transcription factor, Myb superfamily	GO:0009941,chloroplast envelope; GO:0009706,chloroplast inner membrane; GO:0005524,ATP binding; GO:0009658,chloroplast organization; GO:0055076,transition metal ion homeostasis; GO:0055085,transmembrane transport; GO:0000166,nucleotide binding; GO:0003674,molecular_function; GO:0005488,binding; GO:0017076,purine nucleotide binding; GO:0030554,adenyl nucleotide binding; GO:0032553,ribonucleotide b…	PF00249.34:Myb-like DNA-binding domain	MYB	TF	MYB->MYB
BraA01g004620.3C	0.6917	2.134	0.9682	0.3564	0.2446	0.3223	0.0831	0.4672	0.4003	0.1378	0.1196	0.339	0.2968	0.1883	0.2039	A01	2227738	2230609	-	K01184 polygalacturonase [EC:3.2.1.15] | (RefSeq) probable polygalacturonase At3g15720 isoform X1 (A)	ko00040: Pentose and glucuronate interconversions; ko01100: Metabolic pathways	probable polygalacturonase isoform X1 [Brassica rapa]	PGLR_VITVI RecName: Full=Probable polygalacturonase; Short=PG {ECO:0000250|UniProtKB:Q7M1E7}; EC=3.2.1.15; AltName: Full=Pectinase {ECO:0000250|UniProtKB:Q7M1E7};	M4D4N6_BRARP SubName: Full=Uncharacterized protein {ECO:0000313|EnsemblPlants:Bra011440.1-P};	--	GO:0016021,integral component of membrane; GO:0004650,polygalacturonase activity; GO:0005975,carbohydrate metabolic process; GO:0003674,molecular_function; GO:0003824,catalytic activity; GO:0004553,hydrolase activity, hydrolyzing O-glycosyl compounds; GO:0016787,hydrolase activity; GO:0016798,hydrolase activity, acting on glycosyl bonds; GO:0008150,biological_process; GO:0008152,metabolic process…	PF00295.20:Glycosyl hydrolases family 28	--	--	--
BraA01g004630.3C	18.9054	30.5926	24.8673	42.8405	35.8456	38.5306	54.5102	47.7619	46.458	54.5139	45.8258	45.8888	36.8735	40.5214	45.7588	A01	2232071	2234939	+	K13416 brassinosteroid insensitive 1-associated receptor kinase 1 [EC:2.7.10.1 2.7.11.1] | (RefSeq) LRRII5; BRASSINOSTEROID INSENSITIVE 1-associated receptor kinase 1 (A)	ko04016: MAPK signaling pathway - plant; ko04075: Plant hormone signal transduction; ko04626: Plant-pathogen interaction	BRASSINOSTEROID INSENSITIVE 1-associated receptor kinase 1 [Brassica rapa]	BAK1_ARATH RecName: Full=BRASSINOSTEROID INSENSITIVE 1-associated receptor kinase 1 {ECO:0000303|PubMed:12150929}; Short=AtBAK1 {ECO:0000303|PubMed:12150929}; Short=BRI1-associated receptor kinase 1 {ECO:0000303|PubMed:12150929}; EC=2.7.10.1 {ECO:0000255|PROSITE-ProRule:PRU10027}; EC=2.7.11.1 {ECO:0000255|PROSITE-ProRule:PRU00159}; AltName: Full=Protein ELONGATED; AltName: Full=Somatic embryogene…	A0A816XK46_BRANA SubName: Full=(rape) hypothetical protein {ECO:0000313|EMBL:CAF2147215.1};	Serine/threonine protein kinase	GO:0010008,endosome membrane; GO:0016021,integral component of membrane; GO:0005886,plasma membrane; GO:0005524,ATP binding; GO:0042802,identical protein binding; GO:0106310,protein serine kinase activity; GO:0033612,receptor serine/threonine kinase binding; GO:0005102,signaling receptor binding; GO:0004675,transmembrane receptor protein serine/threonine kinase activity; GO:0004714,transmembrane …	PF00069.28:Protein kinase domain	--	--	--
BraA01g004650.3C	6.1263	8.7292	6.5755	4.9221	2.7253	4.104	4.1627	4.1248	2.1173	3.124	2.627	2.3024	3.6279	3.3574	2.596	A01	2238792	2240113	-	K09598 signal peptide peptidase-like 3 [EC:3.4.23.-] | (RefSeq) signal peptide peptidase-like 1 (A)	--	signal peptide peptidase-like 1 [Brassica rapa]	SIPL1_ARATH RecName: Full=Signal peptide peptidase-like 1; Short=AtSPPL1; EC=3.4.23.-;	M4D4N3_BRARP SubName: Full=Uncharacterized protein {ECO:0000313|EnsemblPlants:Bra011437.1-P};	Uncharacterized conserved protein	GO:0005768,endosome; GO:0010008,endosome membrane; GO:0005794,Golgi apparatus; GO:0030660,Golgi-associated vesicle membrane; GO:0071458,integral component of cytoplasmic side of endoplasmic reticulum membrane; GO:0071556,integral component of lumenal side of endoplasmic reticulum membrane; GO:0005802,trans-Golgi network; GO:0042500,aspartic endopeptidase activity, intramembrane cleaving; GO:00336…	PF04258.16:Signal peptide peptidase	--	--	--
BraA01g004680.3C	16.3844	18.6251	18.1475	15.8389	14.7386	12.4521	10.998	12.6409	13.7517	14.9491	13.7243	11.6662	13.7278	12.5722	12.3878	A01	2251103	2253093	+	--	--	protein TIC 22, chloroplastic [Brassica rapa]	TIC22_ARATH RecName: Full=Protein TIC 22, chloroplastic; AltName: Full=Translocon at the inner envelope membrane of chloroplasts 22; Short=AtTIC22; Flags: Precursor;	M4D4N0_BRARP SubName: Full=Uncharacterized protein {ECO:0000313|EnsemblPlants:Bra011434.1-P};	--	GO:0009507,chloroplast; GO:0009941,chloroplast envelope; GO:0031972,chloroplast intermembrane space; GO:0005886,plasma membrane; GO:0009536,plastid; GO:0015031,protein transport; GO:0006810,transport; GO:0008104,protein localization; GO:0008150,biological_process; GO:0009987,cellular process; GO:0033036,macromolecule localization; GO:0045184,establishment of protein localization; GO:0051179,local…	PF04278.15:Tic22-like family	--	--	--
BraA01g004700.3C	6.1738	20.4527	10.7104	9.9108	15.2407	9.9275	5.6998	9.6855	2.0634	3.0787	6.1515	3.172	15.3346	7.8971	7.4301	A01	2260889	2264695	+	K13460 disease resistance protein RPS5 | (RefSeq) disease resistance protein RPS5 (A)	ko04626: Plant-pathogen interaction	hypothetical protein IGI04_000436 [Brassica rapa subsp. trilocularis]	DRL29_ARATH RecName: Full=Probable disease resistance protein At4g33300;	M4D4M8_BRARP RecName: Full=RPW8 domain-containing protein {ECO:0000259|PROSITE:PS51153};	--	GO:0048046,apoplast; GO:0043531,ADP binding; GO:0005524,ATP binding; GO:0042742,defense response to bacterium; GO:0000166,nucleotide binding; GO:0003674,molecular_function; GO:0005488,binding; GO:0017076,purine nucleotide binding; GO:0030554,adenyl nucleotide binding; GO:0032553,ribonucleotide binding; GO:0032555,purine ribonucleotide binding; GO:0032559,adenyl ribonucleotide binding; GO:0036094,…	PF00931.25:NB-ARC domain	--	--	--
BraA01g004720.3C	33.0668	30.5829	42.7806	55.3818	63.9214	79.6152	44.7614	49.7431	47.1953	66.321	83.6567	63.3432	61.1237	55.2724	50.9224	A01	2268672	2270057	+	K15028 translation initiation factor 3 subunit K | (RefSeq) eukaryotic translation initiation factor 3 subunit K (A)	--	eukaryotic translation initiation factor 3 subunit K [Brassica rapa]	EIF3K_ARATH RecName: Full=Eukaryotic translation initiation factor 3 subunit K {ECO:0000255|HAMAP-Rule:MF_03010}; Short=eIF3k {ECO:0000255|HAMAP-Rule:MF_03010}; AltName: Full=eIF-3 p25 {ECO:0000255|HAMAP-Rule:MF_03010};	A0A398AQN3_BRACM RecName: Full=Eukaryotic translation initiation factor 3 subunit K {ECO:0000256|HAMAP-Rule:MF_03010}; Short=eIF3k {ECO:0000256|HAMAP-Rule:MF_03010}; AltName: Full=eIF-3 p25 {ECO:0000256|HAMAP-Rule:MF_03010};	Uncharacterized conserved protein	GO:0016282,eukaryotic 43S preinitiation complex; GO:0033290,eukaryotic 48S preinitiation complex; GO:0005852,eukaryotic translation initiation factor 3 complex; GO:0005886,plasma membrane; GO:0043022,ribosome binding; GO:0003723,RNA binding; GO:0003743,translation initiation factor activity; GO:0001732,formation of cytoplasmic translation initiation complex; GO:0006446,regulation of translational…	PF10075.12:CSN8/PSMD8/EIF3K family	--	--	--
BraA01g004730.3C	9.6001	10.5734	9.4408	11.5759	9.947	7.4417	13.8201	15.2726	14.4473	9.1876	7.158	9.8274	10.959	13.1333	13.2733	A01	2271769	2278367	+	K00921 1-phosphatidylinositol-3-phosphate 5-kinase [EC:2.7.1.150] | (RefSeq) 1-phosphatidylinositol-3-phosphate 5-kinase FAB1A isoform X1 (A)	ko00562: Inositol phosphate metabolism; ko01100: Metabolic pathways; ko04070: Phosphatidylinositol signaling system; ko04145: Phagosome	unnamed protein product [Brassica rapa]	FAB1A_ARATH RecName: Full=1-phosphatidylinositol-3-phosphate 5-kinase FAB1A; Short=Phosphatidylinositol 3-phosphate 5-kinase; EC=2.7.1.150 {ECO:0000305|PubMed:21173023}; AltName: Full=FYVE finger-containing phosphoinositide kinase; AltName: Full=PIKfyve; AltName: Full=Phosphatidylinositol 3-phosphate 5-kinase type III; Short=PIPkin-III; Short=Type III PIP kinase; AltName: Full=Protein FORMS APLOI…	A0A8D9GT66_BRACM RecName: Full=1-phosphatidylinositol-3-phosphate 5-kinase {ECO:0000256|ARBA:ARBA00012009}; EC=2.7.1.150 {ECO:0000256|ARBA:ARBA00012009};	Phosphatidylinositol-4-phosphate 5-kinase and related FYVE finger-containing proteins	GO:0005768,endosome; GO:0010008,endosome membrane; GO:0000285,1-phosphatidylinositol-3-phosphate 5-kinase activity; GO:0005524,ATP binding; GO:0046872,metal ion binding; GO:0010256,endomembrane system organization; GO:0046854,phosphatidylinositol phosphate biosynthetic process; GO:0016310,phosphorylation; GO:0009555,pollen development; GO:0007033,vacuole organization; GO:0003674,molecular_functio…	PF01504.21:Phosphatidylinositol-4-phosphate 5-Kinase	--	--	--
BraA01g004750.3C	10.4919	10.0433	15.6344	21.4147	22.8779	22.9621	19.1258	21.0749	21.5293	19.8284	22.0206	25.3957	26.5902	26.09	25.3367	A01	2284179	2288996	+	--	--	F-box/LRR-repeat protein 15 isoform X1 [Brassica rapa]	FBL15_ARATH RecName: Full=F-box/LRR-repeat protein 15;	A0A3P5Z1Q7_BRACM RecName: Full=F-box domain-containing protein {ECO:0000259|SMART:SM00256};	Leucine rich repeat proteins, some proteins contain F-box	GO:0019005,SCF ubiquitin ligase complex; GO:0010252,auxin homeostasis; GO:1905393,plant organ formation; GO:0031146,SCF-dependent proteasomal ubiquitin-dependent protein catabolic process; GO:0008150,biological_process; GO:0042592,homeostatic process; GO:0048878,chemical homeostasis; GO:0065007,biological regulation; GO:0065008,regulation of biological quality; GO:0009653,anatomical structure mor…	PF12799.10:Leucine Rich repeats (2 copies)	--	--	--
BraA01g004760.3C	9.5167	12.1659	8.7446	14.4416	12.8625	11.9381	17.2868	17.3151	15.484	15.4762	13.8161	13.6266	12.4489	14.3215	14.7975	A01	2289923	2302380	+	K10357 myosin V | (RefSeq) myosin-15 isoform X1 (A)	--	myosin-15 isoform X1 [Brassica rapa]	MYO15_ARATH RecName: Full=Myosin-15; AltName: Full=Myosin XI I; Short=AtXI-I;	M4D4M2_BRARP SubName: Full=Uncharacterized protein {ECO:0000313|EnsemblPlants:Bra011426.1-P};	Myosin class V heavy chain	GO:0015629,actin cytoskeleton; GO:0005737,cytoplasm; GO:0016459,myosin complex; GO:0031965,nuclear membrane; GO:0051015,actin filament binding; GO:0005524,ATP binding; GO:0005516,calmodulin binding; GO:0003774,cytoskeletal motor activity; GO:0000146,microfilament motor activity; GO:0007015,actin filament organization; GO:0030048,actin filament-based movement; GO:0007097,nuclear migration; GO:2000…	PF00063.24:Myosin head (motor domain)	--	--	--
BraA01g004770.3C	5.8485	9.6426	10.2826	25.8734	31.2995	20.163	36.4942	32.3164	39.0468	16.4824	18.2455	22.5816	36.1752	37.1991	32.0532	A01	2303170	2304984	-	--	--	putative 2-succinyl-6-hydroxy-2,4-cyclohexadiene-1-carboxylate synthase [Brassica rapa]	--	A0A398AQF4_BRACM SubName: Full=(field mustard) hypothetical protein {ECO:0000313|EMBL:CAG7886427.1};	Predicted hydrolase/acyltransferase (alpha/beta hydrolase superfamily)	GO:0003824,catalytic activity; GO:0003674,molecular_function	PF00561.23:alpha/beta hydrolase fold	--	--	--
BraA01g004780.3C	0.4451	0.6103	0.523	0.4024	0.2725	0.1014	0.2759	0.3756	0.3067	0.4191	0.4702	0.1925	0.14	0.1152	0.2748	A01	2305691	2308408	+	--	--	pentatricopeptide repeat-containing protein At4g33170 [Brassica rapa]	PP347_ARATH RecName: Full=Pentatricopeptide repeat-containing protein At4g33170;	M4D4M0_BRARP RecName: Full=DYW_deaminase domain-containing protein {ECO:0000259|Pfam:PF14432};	FOG: PPR repeat	GO:0008270,zinc ion binding; GO:0003674,molecular_function; GO:0005488,binding; GO:0043167,ion binding; GO:0043169,cation binding; GO:0046872,metal ion binding; GO:0046914,transition metal ion binding	PF13041.9:PPR repeat family	--	--	--
BraA01g004800.3C	7.4255	13.5908	16.92	298.021	269.928	213.489	494.68	446.784	477.513	211.113	134.322	239.118	411.776	392.039	464.332	A01	2314063	2319737	+	K14157 alpha-aminoadipic semialdehyde synthase [EC:1.5.1.8 1.5.1.9] | (RefSeq) alpha-aminoadipic semialdehyde synthase isoform X1 (A)	ko00310: Lysine degradation; ko01100: Metabolic pathways; ko01110: Biosynthesis of secondary metabolites	alpha-aminoadipic semialdehyde synthase isoform X2 [Brassica rapa]	AASS_ARATH RecName: Full=Alpha-aminoadipic semialdehyde synthase; AltName: Full=cAt-LKR/SDH; Short=LKR/SDH; Includes: RecName: Full=Lysine ketoglutarate reductase; Short=LKR; EC=1.5.1.8; Includes: RecName: Full=Saccharopine dehydrogenase; EC=1.5.1.9; AltName: Full=cAt-SDH; Short=SDH;	M4D4L8_BRARP SubName: Full=Uncharacterized protein {ECO:0000313|EnsemblPlants:Bra011422.1-P};	Lysine-ketoglutarate reductase/saccharopine dehydrogenase	GO:0005737,cytoplasm; GO:0047131,saccharopine dehydrogenase (NAD+, L-glutamate-forming) activity; GO:0047130,saccharopine dehydrogenase (NADP+, L-lysine-forming) activity; GO:0004753,saccharopine dehydrogenase activity; GO:0033512,L-lysine catabolic process to acetyl-CoA via saccharopine; GO:0019878,lysine biosynthetic process via aminoadipic acid; GO:0003674,molecular_function; GO:0003824,cataly…	PF16653.8:Saccharopine dehydrogenase C-terminal domain	--	--	--
BraA01g004850.3C	1.9328	2.3941	1.2296	1.3404	1.623	1.0355	1.3158	1.5664	1.9786	0.5776	0.7101	1.3419	1.1194	1.0524	0.651	A01	2325449	2327274	-	--	--	unnamed protein product [Brassica rapa]	--	A0A3P5Z1R6_BRACM SubName: Full=(field mustard) hypothetical protein {ECO:0000313|EMBL:CAG7886435.1};	--	GO:0008253,5'-nucleotidase activity; GO:0009264,deoxyribonucleotide catabolic process; GO:0003674,molecular_function; GO:0003824,catalytic activity; GO:0008252,nucleotidase activity; GO:0016787,hydrolase activity; GO:0016788,hydrolase activity, acting on ester bonds; GO:0016791,phosphatase activity; GO:0042578,phosphoric ester hydrolase activity; GO:0006139,nucleobase-containing compound metaboli…	PF06941.15:5' nucleotidase, deoxy (Pyrimidine), cytosolic type C protein (NT5C)	--	--	--
BraA01g004900.3C	4.3928	12.2868	10.0009	12.1018	17.9387	15.6682	7.895	9.7465	7.3984	11.8604	20.2158	20.6805	12.6035	14.5578	12.6938	A01	2344049	2344508	-	K17968 TRIAP1/MDM35 family protein | (RefSeq) uncharacterized protein At4g33100 (A)	--	uncharacterized protein At4g33100 [Brassica rapa]	Y4331_ARATH RecName: Full=Uncharacterized protein At4g33100;	M4D4K9_BRARP SubName: Full=Uncharacterized protein {ECO:0000313|EnsemblPlants:Bra011413.1-P};	Uncharacterized conserved protein	GO:0005758,mitochondrial intermembrane space; GO:0005634,nucleus; GO:0045332,phospholipid translocation; GO:0006810,transport; GO:0006869,lipid transport; GO:0008150,biological_process; GO:0009987,cellular process; GO:0010876,lipid localization; GO:0015748,organophosphate ester transport; GO:0015914,phospholipid transport; GO:0016043,cellular component organization; GO:0033036,macromolecule local…	PF05254.15:Uncharacterised protein family (UPF0203)	--	--	--
BraA01g004910.3C	25.1769	32.9813	49.1809	73.9442	98.5493	67.128	89.8227	88.6778	94.9692	26.9634	44.9406	53.7974	105.905	126.271	87.9463	A01	2345278	2349548	+	K08776 puromycin-sensitive aminopeptidase [EC:3.4.11.14] | (RefSeq) aminopeptidase M1 (A)	--	unnamed protein product [Brassica napus]	APM1_ARATH RecName: Full=Aminopeptidase M1; EC=3.4.11.2; AltName: Full=Alpha-aminoacylpeptide hydrolase;	A0A816XN10_BRANA RecName: Full=Aminopeptidase {ECO:0000256|RuleBase:RU364040}; EC=3.4.11.- {ECO:0000256|RuleBase:RU364040};	Puromycin-sensitive aminopeptidase and related aminopeptidases	GO:0005737,cytoplasm; GO:0005829,cytosol; GO:0005783,endoplasmic reticulum; GO:0005886,plasma membrane; GO:0004177,aminopeptidase activity; GO:0070006,metalloaminopeptidase activity; GO:0010013,N-1-naphthylphthalamic acid binding; GO:0042277,peptide binding; GO:0008270,zinc ion binding; GO:0009926,auxin polar transport; GO:0043171,peptide catabolic process; GO:0006508,proteolysis; GO:0003674,mole…	PF01433.23:Peptidase family M1 domain	--	--	--
BraA01g004920.3C	40.9321	61.9207	45.5875	33.2615	30.8553	27.3423	26.3688	23.9336	20.7643	27.3261	25.1965	26.3591	20.6276	26.0383	21.9137	A01	2350131	2354409	-	K08790 serine/threonine kinase 38 [EC:2.7.11.1] | (RefSeq) serine/threonine-protein kinase tricorner (A)	--	serine/threonine-protein kinase tricorner [Brassica rapa]	IRE_ARATH RecName: Full=Probable serine/threonine protein kinase IRE {ECO:0000305}; EC=2.7.11.1 {ECO:0000305}; AltName: Full=Protein INCOMPLETE ROOT HAIR ELONGATION {ECO:0000303|PubMed:12000677}; Short=AtIRE {ECO:0000303|PubMed:17237187};	M4D4K7_BRARP SubName: Full=Uncharacterized protein {ECO:0000313|EnsemblPlants:Bra011411.1-P};	NDR and related serine/threonine kinases	GO:0005524,ATP binding; GO:0016301,kinase activity; GO:0046872,metal ion binding; GO:0106310,protein serine kinase activity; GO:0004674,protein serine/threonine kinase activity; GO:0035556,intracellular signal transduction; GO:0018105,peptidyl-serine phosphorylation; GO:0040008,regulation of growth; GO:0009826,unidimensional cell growth; GO:0000166,nucleotide binding; GO:0003674,molecular_functio…	PF00069.28:Protein kinase domain	--	--	--
BraA01g004930.3C	22.5993	32.3615	21.5932	35.2487	29.6597	27.0906	47.1574	46.9813	46.3857	36.3685	35.9189	30.4157	36.194	35.9011	36.5527	A01	2356581	2359494	-	K12737 peptidyl-prolyl cis-trans isomerase SDCCAG10 [EC:5.2.1.8] | (RefSeq) peptidyl-prolyl cis-trans isomerase CYP57 (A)	--	peptidyl-prolyl cis-trans isomerase CYP57 [Brassica rapa]	CPY57_ARATH RecName: Full=Peptidyl-prolyl cis-trans isomerase CYP57; Short=PPIase CYP57; EC=5.2.1.8; AltName: Full=Cyclophilin of 57 kDa; AltName: Full=Cyclophilin-57;	M4D4K6_BRARP RecName: Full=PPIase cyclophilin-type domain-containing protein {ECO:0000259|PROSITE:PS50072};	Peptidyl-prolyl cis-trans isomerase	GO:0071013,catalytic step 2 spliceosome; GO:0005737,cytoplasm; GO:0009506,plasmodesma; GO:0003755,peptidyl-prolyl cis-trans isomerase activity; GO:0006457,protein folding; GO:0000413,protein peptidyl-prolyl isomerization; GO:0003674,molecular_function; GO:0003824,catalytic activity; GO:0016853,isomerase activity; GO:0016859,cis-trans isomerase activity; GO:0140096,catalytic activity, acting on a …	PF00160.24:Cyclophilin type peptidyl-prolyl cis-trans isomerase/CLD	--	--	--
BraA01g004940.3C	6.1258	33.0225	27.6061	14.0671	15.4122	3.1393	44.0096	29.7125	28.693	11.1551	10.3281	6.5249	13.5596	22.6938	20.9104	A01	2360475	2362602	+	--	--	hypothetical protein IGI04_000455, partial [Brassica rapa subsp. trilocularis]	IQM1_ARATH RecName: Full=IQ domain-containing protein IQM1 {ECO:0000305}; AltName: Full=IQ motif-containing protein 1 {ECO:0000303|Ref.6};	M4D4K5_BRARP SubName: Full=Uncharacterized protein {ECO:0000313|EnsemblPlants:Bra011409.1-P};	--	GO:0005737,cytoplasm; GO:0005634,nucleus; GO:0005516,calmodulin binding; GO:0010119,regulation of stomatal movement; GO:0003674,molecular_function; GO:0005488,binding; GO:0005515,protein binding; GO:0008150,biological_process; GO:0009987,cellular process; GO:0010118,stomatal movement; GO:0050789,regulation of biological process; GO:0050794,regulation of cellular process; GO:0065007,biological reg…	PF00612.30:IQ calmodulin-binding motif	--	--	--
BraA01g004950.3C	16.7895	111.852	60.5479	14.1884	12.1182	29.2436	17.8772	20.5072	15.23	7.2235	9.598	14.159	23.1369	25.4988	16.218	A01	2371033	2371467	+	K03676 glutaredoxin 3 | (RefSeq) glutaredoxin-C6-like (A)	--	glutaredoxin-C6 [Brassica rapa]	GRXC6_ARATH RecName: Full=Glutaredoxin-C6; Short=AtGrxC6; AltName: Full=Protein ROXY 21;	M4D4K4_BRARP RecName: Full=Glutaredoxin domain-containing protein {ECO:0000259|Pfam:PF00462};	Glutaredoxin and related proteins	GO:0005737,cytoplasm; GO:0097573,glutathione oxidoreductase activity; GO:0003674,molecular_function; GO:0003824,catalytic activity; GO:0015035,protein-disulfide reductase activity; GO:0015036,disulfide oxidoreductase activity; GO:0016491,oxidoreductase activity; GO:0016667,oxidoreductase activity, acting on a sulfur group of donors; GO:0140096,catalytic activity, acting on a protein; GO:0005575,c…	PF00462.27:Glutaredoxin	--	--	--
BraA01g004960.3C	69.0532	44.9831	50.6697	32.9338	23.6967	37.2453	27.3903	26.6782	24.5072	33.663	23.4409	35.7083	22.589	25.8561	31.8333	A01	2374791	2376708	-	K06118 UDP-sulfoquinovose synthase [EC:3.13.1.1] | (RefSeq) UDP-sulfoquinovose synthase, chloroplastic (A)	ko00520: Amino sugar and nucleotide sugar metabolism; ko00561: Glycerolipid metabolism; ko01100: Metabolic pathways; ko01250: Biosynthesis of nucleotide sugars	UDP-sulfoquinovose synthase, chloroplastic [Brassica rapa]	SQD1_ARATH RecName: Full=UDP-sulfoquinovose synthase, chloroplastic; EC=3.13.1.1; AltName: Full=Sulfite:UDP-glucose sulfotransferase; AltName: Full=Sulfolipid biosynthesis protein; Flags: Precursor;	M4D4K3_BRARP RecName: Full=Epimerase domain-containing protein {ECO:0000259|Pfam:PF01370};	UDP-glucose 4-epimerase/UDP-sulfoquinovose synthase	GO:0009507,chloroplast; GO:0005886,plasma membrane; GO:0008146,sulfotransferase activity; GO:0046507,UDPsulfoquinovose synthase activity; GO:0008270,zinc ion binding; GO:0016036,cellular response to phosphate starvation; GO:0009247,glycolipid biosynthetic process; GO:0046506,sulfolipid biosynthetic process; GO:0003674,molecular_function; GO:0003824,catalytic activity; GO:0016740,transferase activ…	PF01370.24:NAD dependent epimerase/dehydratase family	--	--	--
BraA01g004970.3C	0.7739	3.3821	0.7582	1.7879	6.3956	3.2123	10.8744	40.3186	44.1017	2.917	2.1706	5.284	20.3406	51.2917	5.0888	A01	2378267	2380469	+	K14709 solute carrier family 39 (zinc transporter), member 1/2/3 | (RefSeq) zinc transporter 9 isoform X2 (A)	--	zinc transporter 9 isoform X2 [Brassica rapa]	ZIP9_ARATH RecName: Full=Zinc transporter 9; AltName: Full=ZRT/IRT-like protein 9;	A0A398AIJ9_BRACM SubName: Full=Uncharacterized protein {ECO:0000313|EMBL:RID77591.1};	Fe2+/Zn2+ regulated transporter	GO:0016021,integral component of membrane; GO:0016020,membrane; GO:0005886,plasma membrane; GO:0005385,zinc ion transmembrane transporter activity; GO:0010043,response to zinc ion; GO:0071577,zinc ion transmembrane transport; GO:0003674,molecular_function; GO:0005215,transporter activity; GO:0008324,cation transmembrane transporter activity; GO:0015075,ion transmembrane transporter activity; GO:0…	PF02535.25:ZIP Zinc transporter	--	--	--
BraA01g004980.3C	2484.19	5058.71	1361.02	336.292	285.897	245.719	279.483	290.627	176.225	718.557	339.919	550.923	120.342	178.547	197.167	A01	2382325	2386609	+	K00281 glycine dehydrogenase [EC:1.4.4.2] | (RefSeq) glycine dehydrogenase (decarboxylating) 1, mitochondrial (A)	ko00260: Glycine, serine and threonine metabolism; ko00630: Glyoxylate and dicarboxylate metabolism; ko01100: Metabolic pathways; ko01110: Biosynthesis of secondary metabolites; ko01200: Carbon metabolism	glycine dehydrogenase (decarboxylating) 1, mitochondrial [Brassica rapa]	GCSP1_ARATH RecName: Full=Glycine dehydrogenase (decarboxylating) 1, mitochondrial; EC=1.4.4.2; AltName: Full=Glycine cleavage system P protein 1; AltName: Full=Glycine decarboxylase 1; AltName: Full=Glycine decarboxylase P-protein 1; Short=AtGLDP1; AltName: Full=Glycine dehydrogenase (aminomethyl-transferring) 1; Flags: Precursor;	A0A3P5Z509_BRACM RecName: Full=Glycine cleavage system P protein {ECO:0000256|RuleBase:RU364056}; EC=1.4.4.2 {ECO:0000256|RuleBase:RU364056};	Glycine dehydrogenase (decarboxylating)	GO:0048046,apoplast; GO:0009507,chloroplast; GO:0009941,chloroplast envelope; GO:0009570,chloroplast stroma; GO:0009534,chloroplast thylakoid; GO:0005829,cytosol; GO:0005960,glycine cleavage complex; GO:0005739,mitochondrion; GO:0005886,plasma membrane; GO:0016594,glycine binding; GO:0004375,glycine dehydrogenase (decarboxylating) activity; GO:0003729,mRNA binding; GO:0030170,pyridoxal phosphate …	PF02347.19:Glycine cleavage system P-protein	--	--	--
BraA01g004990.3C	11.2016	6.1579	15.2503	72.4138	92.4054	98.5636	48.3508	48.7774	54.498	41.1307	54.8621	61.1436	67.7539	84.8101	72.6885	A01	2387271	2388596	-	K06268 serine/threonine-protein phosphatase 2B regulatory subunit | (RefSeq) calcineurin B-like protein 10 (A)	--	hypothetical protein IGI04_000464 [Brassica rapa subsp. trilocularis]	CNBLA_ARATH RecName: Full=Calcineurin B-like protein 10; AltName: Full=SOS3-like calcium binding protein 8; Short=SCaBP8;	M4D4K0_BRARP SubName: Full=Uncharacterized protein {ECO:0000313|EnsemblPlants:Bra011404.1-P};	Ca2+/calmodulin-dependent protein phosphatase (calcineurin subunit B), EF-Hand superfamily protein	GO:0005737,cytoplasm; GO:0005768,endosome; GO:0009705,plant-type vacuole membrane; GO:0005886,plasma membrane; GO:0005509,calcium ion binding; GO:0019900,kinase binding; GO:0019722,calcium-mediated signaling; GO:0042538,hyperosmotic salinity response; GO:0050801,ion homeostasis; GO:0043266,regulation of potassium ion transport; GO:0003674,molecular_function; GO:0005488,binding; GO:0043167,ion bin…	PF00036.35:EF hand	--	--	--
BraA01g005110.3C	13.7798	17.9183	24.8021	29.2972	43.6519	68.9773	17.3095	15.7624	17.3234	22.2108	31.4455	40.256	40.1065	47.033	28.4894	A01	2433901	2434931	-	--	--	CXXC motif containing zinc binding protein [Brassica rapa]	--	A0A398APQ5_BRACM SubName: Full=(field mustard) hypothetical protein {ECO:0000313|EMBL:CAG7886456.1};	Uncharacterized conserved protein	--	PF05907.16:CXXC motif containing zinc binding protein, eukaryotic	--	--	--
BraA01g005120.3C	2.0752	3.4058	4.5963	5.3272	4.3413	2.6104	7.2117	5.523	5.111	2.2878	2.2622	3.3241	4.214	5.2415	4.6207	A01	2437214	2444079	+	--	--	uncharacterized protein LOC103850279 [Brassica rapa]	--	M4D4J2_BRARP SubName: Full=Uncharacterized protein {ECO:0000313|EnsemblPlants:Bra011396.1-P};	--	GO:0016021,integral component of membrane; GO:0005575,cellular_component; GO:0016020,membrane; GO:0031224,intrinsic component of membrane; GO:0110165,cellular anatomical entity	PF07699.16:Tyrosine-protein kinase ephrin type A/B receptor-like	--	--	--
BraA01g005130.3C	5.247	6.4578	13.473	17.9016	18.0167	20.7495	11.0836	15.203	12.339	19.5213	29.2666	22.4201	24.0198	23.5279	21.4478	A01	2444886	2448605	-	K14304 nuclear pore complex protein Nup85 | (RefSeq) nuclear pore complex protein NUP85 (A)	ko03013: Nucleocytoplasmic transport	nuclear pore complex protein NUP85 [Brassica rapa]	NUP85_ARATH RecName: Full=Nuclear pore complex protein NUP85; AltName: Full=Nuclear pore complex protein NUP75 {ECO:0000303|PubMed:21189294}; AltName: Full=Nucleoporin 75; AltName: Full=Nucleoporin 85;	M4D4J1_BRARP RecName: Full=Nuclear pore complex protein Nup85 {ECO:0000256|RuleBase:RU365073};	Nuclear pore complex component (sc Nup85)	GO:0005635,nuclear envelope; GO:0031080,nuclear pore outer ring; GO:0017056,structural constituent of nuclear pore; GO:0006406,mRNA export from nucleus; GO:0045893,positive regulation of DNA-templated transcription; GO:0006606,protein import into nucleus; GO:0009737,response to abscisic acid; GO:0003674,molecular_function; GO:0005198,structural molecule activity; GO:0006403,RNA localization; GO:0…	PF07575.16:Nup85 Nucleoporin	--	--	--
BraA01g005160.3C	2.8116	3.3516	2.7738	0.5621	0.1567	0.2203	0.2524	0.2129	0.5962	0.3768	0.7152	0.2896	0.1183	0.1788	0.2322	A01	2462816	2467248	+	K09338 homeobox-leucine zipper protein | (RefSeq) homeobox-leucine zipper protein ATHB-8 (A)	--	homeobox-leucine zipper protein ATHB-8 [Brassica rapa]	ATHB8_ARATH RecName: Full=Homeobox-leucine zipper protein ATHB-8; AltName: Full=HD-ZIP protein ATHB-8; AltName: Full=Homeodomain transcription factor ATHB-8;	A0A3P5Z281_BRACM SubName: Full=(field mustard) hypothetical protein {ECO:0000313|EMBL:CAG7886461.1};	--	GO:0005634,nucleus; GO:0003700,DNA-binding transcription factor activity; GO:0008289,lipid binding; GO:0000976,transcription cis-regulatory region binding; GO:0030154,cell differentiation; GO:0010014,meristem initiation; GO:0045597,positive regulation of cell differentiation; GO:0008284,positive regulation of cell population proliferation; GO:0010072,primary shoot apical meristem specification; G…	PF01852.22:START domain	HB-HD-ZIP	TF	HB->HB-HD-ZIP
BraA01g005170.3C	2.4589	3.465	3.314	12.4652	10.8914	8.0274	5.135	2.8866	2.5861	2.395	3.1173	2.8637	6.1025	9.2724	1.7713	A01	2469753	2470244	-	--	--	lachrymatory-factor synthase [Brassica rapa]	LFS_ALLCE RecName: Full=Lachrymatory-factor synthase; Flags: Precursor;	A0A398AQS4_BRACM SubName: Full=(field mustard) hypothetical protein {ECO:0000313|EMBL:CAG7886462.1};	--	GO:0005773,vacuole; GO:0043086,negative regulation of catalytic activity; GO:0008150,biological_process; GO:0044092,negative regulation of molecular function; GO:0050790,regulation of catalytic activity; GO:0065007,biological regulation; GO:0065009,regulation of molecular function; GO:0005575,cellular_component; GO:0005622,intracellular anatomical structure; GO:0005737,cytoplasm; GO:0043226,organ…	PF10604.12:Polyketide cyclase / dehydrase and lipid transport	--	--	--
BraA01g005240.3C	2.013	4.4072	4.6654	0.5661	0.2526	0.1997	0.1716	0.5146	0.3815	0.74	0.9879	0.8168	1.8999	0.2593	0.7819	A01	2518757	2519446	-	K09286 EREBP-like factor | (RefSeq) ethylene-responsive transcription factor ERF043 (A)	--	ethylene-responsive transcription factor ERF043 [Brassica rapa]	ERF43_ARATH RecName: Full=Ethylene-responsive transcription factor ERF043;	M4D4H9_BRARP RecName: Full=AP2/ERF domain-containing protein {ECO:0000259|PROSITE:PS51032};	--	GO:0005634,nucleus; GO:0003700,DNA-binding transcription factor activity; GO:0000976,transcription cis-regulatory region binding; GO:0009873,ethylene-activated signaling pathway; GO:0003674,molecular_function; GO:0140110,transcription regulator activity; GO:0001067,transcription regulatory region nucleic acid binding; GO:0003676,nucleic acid binding; GO:0003677,DNA binding; GO:0003690,double-stra…	PF00847.23:AP2 domain	AP2/ERF-ERF	TF	AP2/ERF->AP2/ERF-ERF
BraA01g005250.3C	1.4307	1.2918	0.8466	0.0608	0.1018	0.5007	0.0615	0.0346	0.0683	0.3671	0.6968	0.1568	0.1317	0.209	0.0646	A01	2525110	2528382	-	--	--	VAN3-binding protein isoform X1 [Brassica rapa]	VAB_ARATH RecName: Full=VAN3-binding protein {ECO:0000303|PubMed:19363154}; AltName: Full=Protein FORKED 1;	A0A398AJ75_BRACM SubName: Full=(field mustard) hypothetical protein {ECO:0000313|EMBL:CAG7886470.1};	--	GO:0009734,auxin-activated signaling pathway; GO:0010305,leaf vascular tissue pattern formation; GO:0010087,phloem or xylem histogenesis; GO:0006892,post-Golgi vesicle-mediated transport; GO:0009733,response to auxin; GO:0007154,cell communication; GO:0007165,signal transduction; GO:0008150,biological_process; GO:0009719,response to endogenous stimulus; GO:0009725,response to hormone; GO:0009755,…	PF05703.14:Auxin canalisation	--	--	--
BraA01g005310.3C	27.4886	38.8674	18.1249	59.8126	57.82	62.3357	85.4285	79.6184	79.2699	107.312	81.0251	67.752	61.9835	55.6099	68.4012	A01	2542786	2546833	-	--	--	TOM1-like protein 9 isoform X1 [Brassica rapa]	TOL9_ARATH RecName: Full=TOM1-like protein 9 {ECO:0000305};	A0A3P5ZD30_BRACM SubName: Full=(field mustard) hypothetical protein {ECO:0000313|EMBL:CAG7886474.1};	Cytosolic sorting protein GGA2/TOM1	GO:0005737,cytoplasm; GO:0016020,membrane; GO:0035091,phosphatidylinositol binding; GO:0043130,ubiquitin binding; GO:0043328,protein transport to vacuole involved in ubiquitin-dependent protein catabolic process via the multivesicular body sorting pathway; GO:0003674,molecular_function; GO:0005488,binding; GO:0005543,phospholipid binding; GO:0008289,lipid binding; GO:0005515,protein binding; GO:0…	PF00790.22:VHS domain	--	--	--
BraA01g005350.3C	19.4796	27.0063	30.2406	34.0235	26.6721	34.7599	26.6405	32.4006	32.1942	46.9227	56.2328	41.2767	37.5263	32.8856	32.1842	A01	2560871	2563123	-	K11090 lupus La protein | (RefSeq) la protein 1 (A)	--	la protein 1 [Brassica rapa]	LA1_ARATH RecName: Full=La protein 1; Short=AtLa1;	M4D4H1_BRARP SubName: Full=Uncharacterized protein {ECO:0000313|EnsemblPlants:Bra011375.1-P};	FOG: RRM domain	GO:0005730,nucleolus; GO:0005654,nucleoplasm; GO:0005634,nucleus; GO:0009505,plant-type cell wall; GO:1990904,ribonucleoprotein complex; GO:0003729,mRNA binding; GO:0003723,RNA binding; GO:0009793,embryo development ending in seed dormancy; GO:0034470,ncRNA processing; GO:0042254,ribosome biogenesis; GO:0006364,rRNA processing; GO:0008033,tRNA processing; GO:0003674,molecular_function; GO:0003676…	PF08777.14:RNA binding motif	--	--	--
BraA01g005360.3C	7.7221	3.067	1.6179	0.0202	0	0	0	0	0	0	0	0	0.0218	0	0	A01	2571247	2574351	-	K13430 serine/threonine-protein kinase PBS1 [EC:2.7.11.1] | (RefSeq) serine/threonine-protein kinase CDG1 (A)	ko04626: Plant-pathogen interaction	proline-rich receptor-like protein kinase PERK14 [Brassica rapa]	PEK14_ARATH RecName: Full=Proline-rich receptor-like protein kinase PERK14; EC=2.7.11.1; AltName: Full=Proline-rich extensin-like receptor kinase 14; Short=AtPERK14;	A0A8D9LTU4_BRACM SubName: Full=(field mustard) hypothetical protein {ECO:0000313|EMBL:CAG7886482.1};	Serine/threonine protein kinase	GO:0016021,integral component of membrane; GO:0005886,plasma membrane; GO:0005524,ATP binding; GO:0106310,protein serine kinase activity; GO:0004674,protein serine/threonine kinase activity; GO:0006468,protein phosphorylation; GO:0000166,nucleotide binding; GO:0003674,molecular_function; GO:0005488,binding; GO:0017076,purine nucleotide binding; GO:0030554,adenyl nucleotide binding; GO:0032553,rib…	PF07714.20:Protein tyrosine and serine/threonine kinase	--	--	--
BraA01g005380.3C	5.1061	8.27	9.2904	27.2661	33.3878	29.5694	28.1162	28.9552	23.4997	17.2331	15.415	19.8413	28.3125	35.5512	22.8185	A01	2586713	2587558	-	--	--	two-on-two hemoglobin-3 [Brassica rapa]	GLB3_ARATH RecName: Full=Two-on-two hemoglobin-3; Short=AtGLB3; AltName: Full=2-on-2 hemoglobin-3;	A0A398APU5_BRACM SubName: Full=Uncharacterized protein {ECO:0000313|EMBL:RID77630.1};	--	GO:0020037,heme binding; GO:0046872,metal ion binding; GO:0019825,oxygen binding; GO:0005344,oxygen carrier activity; GO:0015671,oxygen transport; GO:0009733,response to auxin; GO:0001666,response to hypoxia; GO:0003674,molecular_function; GO:0005488,binding; GO:0046906,tetrapyrrole binding; GO:0097159,organic cyclic compound binding; GO:1901363,heterocyclic compound binding; GO:0043167,ion bindi…	PF01152.24:Bacterial-like globin	--	--	--
BraA01g005390.3C	12.3403	13.3979	5.4359	8.4036	6.5915	7.1112	15.7247	15.2134	14.158	11.282	7.6545	6.8521	7.148	6.6613	7.6523	A01	2588519	2590171	+	--	--	uncharacterized protein LOC103850595 [Brassica rapa]	--	M4D4G7_BRARP SubName: Full=Uncharacterized protein {ECO:0000313|EnsemblPlants:Bra011371.1-P};	--	GO:0016021,integral component of membrane; GO:0005575,cellular_component; GO:0016020,membrane; GO:0031224,intrinsic component of membrane; GO:0110165,cellular anatomical entity	--	--	--	--
BraA01g005470.3C	27.5509	36.7312	27.4203	77.2409	71.0583	105.323	73.1588	75.1176	75.869	118.893	100.189	92.8017	83.8918	63.9766	85.2811	A01	2657327	2658869	+	--	--	troponin T, slow skeletal muscle [Brassica rapa]	--	M4D4F7_BRARP SubName: Full=Uncharacterized protein {ECO:0000313|EnsemblPlants:Bra011361.1-P};	MAM33, mitochondrial matrix glycoprotein	--	--	--	--	--
BraA01g005490.3C	53.4036	49.5772	42.1215	19.9283	26.4868	25.4673	23.4653	26.2146	25.4531	18.2056	17.503	20.5975	20.0462	23.221	19.7971	A01	2661495	2662987	-	K16283 E3 ubiquitin-protein ligase SDIR1 [EC:2.3.2.27] | (RefSeq) E3 ubiquitin-protein ligase SDIR1 isoform X1 (A)	--	LOW QUALITY PROTEIN: E3 ubiquitin-protein ligase At1g63170 [Brassica rapa]	RING1_ARATH RecName: Full=E3 ubiquitin-protein ligase At1g12760; EC=2.3.2.27; AltName: Full=RING finger protein At1g12760; AltName: Full=RING-type E3 ubiquitin transferase At1g12760 {ECO:0000305};	M4D4F5_BRARP RecName: Full=RING-type domain-containing protein {ECO:0000259|PROSITE:PS50089};	FOG: Predicted E3 ubiquitin ligase	GO:0016021,integral component of membrane; GO:0046872,metal ion binding; GO:0004842,ubiquitin-protein transferase activity; GO:0003674,molecular_function; GO:0005488,binding; GO:0043167,ion binding; GO:0043169,cation binding; GO:0003824,catalytic activity; GO:0016740,transferase activity; GO:0019787,ubiquitin-like protein transferase activity; GO:0140096,catalytic activity, acting on a protein; G…	PF13639.9:Ring finger domain	--	--	--
BraA01g005500.3C	110.171	77.0637	126.404	53.0796	92.6834	130.839	24.2269	41.1614	36.3039	59.4561	62.6523	69.0667	62.6858	69.8949	69.0023	A01	2664198	2665226	-	--	--	unnamed protein product [Brassica napus]	PNSB3_ARATH RecName: Full=Photosynthetic NDH subunit of subcomplex B 3, chloroplastic {ECO:0000303|PubMed:21785130}; Short=Protein PnsB3 {ECO:0000303|PubMed:21785130}; AltName: Full=NDH-DEPENDENT CYCLIC ELECTRON FLOW 4 {ECO:0000303|PubMed:18785996}; Flags: Precursor;	A0A3P5Z1X6_BRACM SubName: Full=(field mustard) hypothetical protein {ECO:0000313|EMBL:CAG7886497.1};	--	GO:0009535,chloroplast thylakoid membrane; GO:0005829,cytosol; GO:0010598,NAD(P)H dehydrogenase complex (plastoquinone); GO:0051537,2 iron, 2 sulfur cluster binding; GO:0009055,electron transfer activity; GO:0046872,metal ion binding; GO:0022900,electron transport chain; GO:0140647,P450-containing electron transport chain; GO:0009773,photosynthetic electron transport in photosystem I; GO:0003674,…	PF00111.30:2Fe-2S iron-sulfur cluster binding domain	--	--	--
BraA01g005510.3C	4.5889	4.7189	4.5644	1.6229	1.5153	1.908	0.6102	1.2864	1.4837	1.0626	2.5109	0.9724	1.5526	1.2532	1.1227	A01	2666553	2668459	+	--	--	protein TIFY 8 [Brassica rapa]	TIF8_ARATH RecName: Full=Protein TIFY 8 {ECO:0000303|PubMed:17499004};	M4D4F3_BRARP RecName: Full=Tify domain-containing protein {ECO:0000259|PROSITE:PS51320};	--	GO:0005634,nucleus; GO:0031347,regulation of defense response; GO:2000022,regulation of jasmonic acid mediated signaling pathway; GO:0009611,response to wounding; GO:0006950,response to stress; GO:0006952,defense response; GO:0008150,biological_process; GO:0048583,regulation of response to stimulus; GO:0050789,regulation of biological process; GO:0050896,response to stimulus; GO:0065007,biologica…	PF06200.17:tify domain	Tify	TF	Tify
BraA01g005530.3C	19.9697	27.1831	17.0209	17.7662	20.2836	15.5175	20.8504	22.7978	20.5547	15.5028	13.583	14.3533	17.1992	17.4675	15.5363	A01	2672476	2677376	-	K21776 protein lin-54 | (RefSeq) transcriptional corepressor LEUNIG_HOMOLOG-like isoform X4 (A)	--	transcriptional corepressor LEUNIG isoform X3 [Brassica rapa]	LEUNG_ARATH RecName: Full=Transcriptional corepressor LEUNIG {ECO:0000303|PubMed:11058164}; AltName: Full=Protein ROTUNDA2 {ECO:0000303|PubMed:15208345};	A0A3P5ZNE0_BRACM SubName: Full=(field mustard) hypothetical protein {ECO:0000313|EMBL:CAG7886501.1};	WD40 repeat-containing protein	GO:0005634,nucleus; GO:0003714,transcription corepressor activity; GO:0030154,cell differentiation; GO:0006974,cellular response to DNA damage stimulus; GO:0071217,cellular response to external biotic stimulus; GO:0009908,flower development; GO:0010393,galacturonan metabolic process; GO:0010073,meristem maintenance; GO:0080001,mucilage extrusion from seed coat; GO:0048359,mucilage metabolic proce…	PF00400.35:WD domain, G-beta repeat	LUG	TR	LUG
BraA01g005560.3C	27.9411	35.4627	68.5038	50.7672	71.7117	58.6522	34.3744	34.3248	33.1933	32.511	37.0188	52.0916	58.6014	62.482	53.156	A01	2696198	2697365	+	K03661 V-type H+-transporting ATPase 21kDa proteolipid subunit | (RefSeq) V-type proton ATPase subunit c''2 (A)	ko00190: Oxidative phosphorylation; ko01100: Metabolic pathways; ko04145: Phagosome	V-type proton ATPase subunit c''2 isoform X2 [Eutrema salsugineum]	VATO2_ARATH RecName: Full=V-type proton ATPase subunit c''2; Short=V-ATPase subunit c''2; AltName: Full=Vacuolar H(+)-ATPase subunit c'' isoform 2; AltName: Full=Vacuolar proton pump subunit c''2;	A0A397YCK4_BRACM SubName: Full=(field mustard) hypothetical protein {ECO:0000313|EMBL:CAG7886504.1};	Vacuolar H+-ATPase V0 sector, subunit c''	GO:0005789,endoplasmic reticulum membrane; GO:0000139,Golgi membrane; GO:0016021,integral component of membrane; GO:0033179,proton-transporting V-type ATPase, V0 domain; GO:0005773,vacuole; GO:0046961,proton-transporting ATPase activity, rotational mechanism; GO:0003674,molecular_function; GO:0005215,transporter activity; GO:0008324,cation transmembrane transporter activity; GO:0009678,pyrophosph…	PF00137.24:ATP synthase subunit C	--	--	--
BraA01g005590.3C	45.2921	48.3232	65.5995	145.877	126.564	135.159	107.834	115.704	134.714	101.122	148.939	135.169	158.265	143.874	158.349	A01	2712330	2713691	+	K00417 ubiquinol-cytochrome c reductase subunit 7 | (RefSeq) cytochrome b-c1 complex subunit 7-1 (A)	ko00190: Oxidative phosphorylation; ko01100: Metabolic pathways	cytochrome b-c1 complex subunit 7-1 [Brassica rapa]	QCR71_ARATH RecName: Full=Cytochrome b-c1 complex subunit 7-1, mitochondrial; AltName: Full=Complex III subunit 7-1; AltName: Full=Complex III subunit VII; AltName: Full=Ubiquinol-cytochrome c oxidoreductase subunit 7-1;	A0A816XNG6_BRANA RecName: Full=Cytochrome b-c1 complex subunit 7 {ECO:0000256|PIRNR:PIRNR000022};	Ubiquinol cytochrome c reductase, subunit QCR7	GO:0005750,mitochondrial respiratory chain complex III; GO:0005739,mitochondrion; GO:0000325,plant-type vacuole; GO:0005886,plasma membrane; GO:0006122,mitochondrial electron transport, ubiquinol to cytochrome c; GO:0006091,generation of precursor metabolites and energy; GO:0006119,oxidative phosphorylation; GO:0008150,biological_process; GO:0008152,metabolic process; GO:0009060,aerobic respirati…	PF02271.19:Ubiquinol-cytochrome C reductase complex 14kD subunit	--	--	--
BraA01g005600.3C	0.3292	0.2962	0.7678	0.7891	1.0401	1.6447	1.015	0.489	1.1684	1.2263	1.8778	1.072	1.3591	2.5464	2.4008	A01	2718051	2720330	+	--	--	uncharacterized protein LOC103850912 [Brassica rapa]	--	A0A3P5Z1Z6_BRACM SubName: Full=(field mustard) hypothetical protein {ECO:0000313|EMBL:CAG7886508.1};	--	--	PF04862.15:Protein of unknown function (DUF642)	--	--	--
BraA01g005610.3C	1.3295	2.4143	1.61	5.0802	4.8131	6.1174	3.5886	4.3429	3.0191	7.4142	5.9172	6.6839	4.138	3.1342	3.9036	A01	2720874	2722457	-	--	--	pentatricopeptide repeat-containing protein At4g32450, mitochondrial [Brassica napus]	PP346_ARATH RecName: Full=Pentatricopeptide repeat-containing protein At4g32450, mitochondrial; Flags: Precursor;	A0A398AIP7_BRACM RecName: Full=DYW_deaminase domain-containing protein {ECO:0000259|Pfam:PF14432};	FOG: PPR repeat	GO:0043231,intracellular membrane-bounded organelle; GO:0005739,mitochondrion; GO:0003723,RNA binding; GO:0008270,zinc ion binding; GO:0009451,RNA modification; GO:0003674,molecular_function; GO:0003676,nucleic acid binding; GO:0005488,binding; GO:0097159,organic cyclic compound binding; GO:1901363,heterocyclic compound binding; GO:0043167,ion binding; GO:0043169,cation binding; GO:0046872,metal …	PF14432.9:DYW family of nucleic acid deaminases	--	--	--
BraA01g005620.3C	4.3105	6.1045	9.0317	12.4276	14.7056	12.0527	8.5613	10.1496	8.4046	11.0376	11.7924	17.801	12.5972	16.2673	12.5723	A01	2723387	2725560	-	--	--	hypothetical protein F2Q69_00033017 [Brassica cretica]	--	M4D4E4_BRARP RecName: Full=ENT domain-containing protein {ECO:0000259|PROSITE:PS51138};	--	GO:0043231,intracellular membrane-bounded organelle; GO:0005634,nucleus; GO:0003723,RNA binding; GO:0008270,zinc ion binding; GO:0009451,RNA modification; GO:0003674,molecular_function; GO:0003676,nucleic acid binding; GO:0005488,binding; GO:0097159,organic cyclic compound binding; GO:1901363,heterocyclic compound binding; GO:0043167,ion binding; GO:0043169,cation binding; GO:0046872,metal ion bi…	PF05641.15:Agenet domain	--	--	--
BraA01g005630.3C	0.8695	1.053	1.1177	0.7243	0.4133	0.4357	0.4085	0.8229	0.4919	0.6606	1.0655	0.4513	0.6929	0.675	0.6084	A01	2729338	2731656	-	--	--	pentatricopeptide repeat-containing protein At4g32430, mitochondrial isoform X1 [Brassica rapa]	PP345_ARATH RecName: Full=Pentatricopeptide repeat-containing protein At4g32430, mitochondrial; Flags: Precursor;	M4D4E3_BRARP SubName: Full=Uncharacterized protein {ECO:0000313|EnsemblPlants:Bra011347.1-P};	FOG: PPR repeat	GO:0043231,intracellular membrane-bounded organelle; GO:0005739,mitochondrion; GO:0003723,RNA binding; GO:1905639,positive regulation of mitochondrial mRNA catabolic process; GO:0009451,RNA modification; GO:0003674,molecular_function; GO:0003676,nucleic acid binding; GO:0005488,binding; GO:0097159,organic cyclic compound binding; GO:1901363,heterocyclic compound binding; GO:0000957,mitochondrial …	PF13041.9:PPR repeat family	--	--	--
BraA01g005640.3C	11.2569	11.8031	9.1341	9.8314	5.8244	7.3141	11.3874	12.1854	11.0818	17.7271	15.348	10.8722	10.055	7.2837	10.5563	A01	2732258	2736512	+	K09566 peptidyl-prolyl isomerase G (cyclophilin G) [EC:5.2.1.8] | (RefSeq) peptidyl-prolyl cis-trans isomerase CYP95 isoform X2 (A)	--	hypothetical protein HID58_000528, partial [Brassica napus]	CYP95_ARATH RecName: Full=Peptidyl-prolyl cis-trans isomerase CYP95; Short=AtCYP95; Short=PPIase CYP95; EC=5.2.1.8; AltName: Full=Cyclophilin-like protein CypRS92;	M4D4E2_BRARP RecName: Full=PPIase cyclophilin-type domain-containing protein {ECO:0000259|PROSITE:PS50072};	Cyclophilin type peptidyl-prolyl cis-trans isomerase	GO:0005737,cytoplasm; GO:0005634,nucleus; GO:0016018,cyclosporin A binding; GO:0003755,peptidyl-prolyl cis-trans isomerase activity; GO:0006457,protein folding; GO:0000413,protein peptidyl-prolyl isomerization; GO:0003674,molecular_function; GO:0005488,binding; GO:0033218,amide binding; GO:0042277,peptide binding; GO:0003824,catalytic activity; GO:0016853,isomerase activity; GO:0016859,cis-trans …	PF00160.24:Cyclophilin type peptidyl-prolyl cis-trans isomerase/CLD	--	--	--
BraA01g005670.3C	71.4103	81.5049	83.02	171.862	197.53	184.305	166.536	186.182	185.718	228.192	216.124	194.952	243.236	203.807	207.967	A01	2746081	2747136	-	K15285 solute carrier family 35, member E3 | (RefSeq) GDP-mannose transporter GONST5 isoform X2 (A)	--	probable sugar phosphate/phosphate translocator At4g32390 [Brassica rapa]	PT432_ARATH RecName: Full=Probable sugar phosphate/phosphate translocator At4g32390;	A0A3P6FGS8_BRAOL RecName: Full=TPT domain-containing protein {ECO:0000259|Pfam:PF03151};	Glucose-6-phosphate/phosphate and phosphoenolpyruvate/phosphate antiporter	GO:0005768,endosome; GO:0005794,Golgi apparatus; GO:0000138,Golgi trans cisterna; GO:0016021,integral component of membrane; GO:0005886,plasma membrane; GO:0005802,trans-Golgi network; GO:0015297,antiporter activity; GO:0008643,carbohydrate transport; GO:0003674,molecular_function; GO:0005215,transporter activity; GO:0015291,secondary active transmembrane transporter activity; GO:0022804,active t…	PF03151.19:Triose-phosphate Transporter family	--	--	--
BraA01g005700.3C	5.7662	7.2418	5.733	3.5437	2.2748	3.0761	2.5609	3.043	2.5917	3.7082	2.7863	4.48	3.4125	2.8543	3.7866	A01	2753419	2755987	-	--	--	uncharacterized protein LOC103851047 [Brassica rapa]	--	A0A398AIR1_BRACM SubName: Full=Uncharacterized protein {ECO:0000313|EMBL:RID77667.1};	Spindle pole body protein	GO:0015031,protein transport; GO:0006810,transport; GO:0008104,protein localization; GO:0008150,biological_process; GO:0009987,cellular process; GO:0033036,macromolecule localization; GO:0045184,establishment of protein localization; GO:0051179,localization; GO:0051234,establishment of localization; GO:0051641,cellular localization; GO:0070727,cellular macromolecule localization; GO:0071702,organ…	PF03398.17:Regulator of Vps4 activity in the MVB pathway	--	--	--
BraA01g005710.3C	379.985	338.998	383.482	114.156	70.218	195.254	84.6574	116.033	59.5564	186.82	149.027	188.939	107.22	127.95	129.164	A01	2757093	2758514	+	--	--	uncharacterized protein LOC103851057 [Brassica rapa]	--	A0A3P5Z204_BRACM SubName: Full=(field mustard) hypothetical protein {ECO:0000313|EMBL:CAG7886519.1};	--	--	PF14559.9:Tetratricopeptide repeat	--	--	--
BraA01g005720.3C	63.2419	76.1868	44.5229	39.4859	26.2808	34.3809	32.8501	39.5758	33.7626	57.5652	47.0187	41.3146	34.9293	31.4083	32.6087	A01	2759370	2761351	-	--	--	protein WVD2-like 5 isoform X3 [Brassica rapa]	WDL5_ARATH RecName: Full=Protein WVD2-like 5 {ECO:0000305};	A0A398APZ1_BRACM RecName: Full=TPX2 domain-containing protein {ECO:0000259|Pfam:PF06886};	--	GO:0005737,cytoplasm; GO:0005874,microtubule; GO:0008017,microtubule binding; GO:0071369,cellular response to ethylene stimulus; GO:0001578,microtubule bundle formation; GO:0003674,molecular_function; GO:0005488,binding; GO:0005515,protein binding; GO:0008092,cytoskeletal protein binding; GO:0015631,tubulin binding; GO:0008150,biological_process; GO:0009719,response to endogenous stimulus; GO:000…	PF06886.14:Targeting protein for Xklp2 (TPX2) domain	--	--	--
BraA01g005730.3C	12.8389	9.811	11.0342	8.1535	11.6587	8.0886	3.4037	4.3168	2.6297	7.1039	8.1086	6.9422	5.1804	5.1263	5.1928	A01	2765296	2767740	-	K13430 serine/threonine-protein kinase PBS1 [EC:2.7.11.1] | (RefSeq) serine/threonine-protein kinase CDG1 (A)	ko04626: Plant-pathogen interaction	G-type lectin S-receptor-like serine/threonine-protein kinase SD2-5 isoform X2 [Brassica rapa]	SD25_ARATH RecName: Full=G-type lectin S-receptor-like serine/threonine-protein kinase SD2-5; EC=2.7.11.1; AltName: Full=S-domain-2 (SD2) receptor kinase 5; Short=SD2-5; Flags: Precursor;	M4D4D3_BRARP SubName: Full=Uncharacterized protein {ECO:0000313|EnsemblPlants:Bra011337.1-P};	--	GO:0016021,integral component of membrane; GO:0005886,plasma membrane; GO:0005524,ATP binding; GO:0005516,calmodulin binding; GO:0030246,carbohydrate binding; GO:0004672,protein kinase activity; GO:0106310,protein serine kinase activity; GO:0004674,protein serine/threonine kinase activity; GO:0031625,ubiquitin protein ligase binding; GO:0046777,protein autophosphorylation; GO:0000166,nucleotide b…	PF01453.27:D-mannose binding lectin	--	--	--
BraA01g005740.3C	4.9307	5.3469	2.9444	5.9087	5.0033	4.7229	2.2905	2.1844	3.406	11.741	11.8315	9.7136	5.8042	5.3513	5.2974	A01	2768665	2771163	-	K13417 somatic embryogenesis receptor kinase 4 [EC:2.7.10.1 2.7.11.1] | (RefSeq) LRRII4; somatic embryogenesis receptor kinase 4 isoform X1 (A)	ko04626: Plant-pathogen interaction	G-type lectin S-receptor-like serine/threonine-protein kinase SD2-5 [Brassica rapa]	SD25_ARATH RecName: Full=G-type lectin S-receptor-like serine/threonine-protein kinase SD2-5; EC=2.7.11.1; AltName: Full=S-domain-2 (SD2) receptor kinase 5; Short=SD2-5; Flags: Precursor;	A0A398AIT5_BRACM RecName: Full=Receptor-like serine/threonine-protein kinase {ECO:0000256|PIRNR:PIRNR000641}; EC=2.7.11.1 {ECO:0000256|PIRNR:PIRNR000641};	--	GO:0016021,integral component of membrane; GO:0005886,plasma membrane; GO:0005524,ATP binding; GO:0005516,calmodulin binding; GO:0030246,carbohydrate binding; GO:0004672,protein kinase activity; GO:0106310,protein serine kinase activity; GO:0004674,protein serine/threonine kinase activity; GO:0031625,ubiquitin protein ligase binding; GO:0046777,protein autophosphorylation; GO:0000166,nucleotide b…	PF00069.28:Protein kinase domain	--	--	--
BraA01g005750.3C	9.2724	8.2552	9.8711	0.5968	0.363	1.9135	0	0	0.1828	1.4729	1.1243	1.0623	0.8223	0.497	0.5764	A01	2781493	2782759	-	--	--	uncharacterized protein LOC103851128 [Brassica rapa]	--	A0A3P5Z580_BRACM SubName: Full=(field mustard) hypothetical protein {ECO:0000313|EMBL:CAG7886523.1};	--	GO:0005634,nucleus; GO:0003712,transcription coregulator activity; GO:0003674,molecular_function; GO:0140110,transcription regulator activity; GO:0005575,cellular_component; GO:0005622,intracellular anatomical structure; GO:0043226,organelle; GO:0043227,membrane-bounded organelle; GO:0043229,intracellular organelle; GO:0043231,intracellular membrane-bounded organelle; GO:0110165,cellular anatomic…	--	--	--	--
BraA01g005780.3C	15.5792	14.6303	9.5507	0	0.0626	0.1979	0	0	0	0.5643	0.0612	0.1157	0	0	0	A01	2790495	2791531	-	K14484 auxin-responsive protein IAA | (RefSeq) auxin-responsive protein IAA29 isoform X1 (A)	ko04075: Plant hormone signal transduction	auxin-responsive protein IAA29 isoform X1 [Brassica rapa]	IAA29_ARATH RecName: Full=Auxin-responsive protein IAA29; AltName: Full=Indoleacetic acid-induced protein 29;	A0A398AQZ2_BRACM RecName: Full=Auxin-responsive protein {ECO:0000256|RuleBase:RU004549};	--	GO:0005634,nucleus; GO:0003700,DNA-binding transcription factor activity; GO:0009734,auxin-activated signaling pathway; GO:0009733,response to auxin; GO:0010583,response to cyclopentenone; GO:0010218,response to far red light; GO:0009635,response to herbicide; GO:0010114,response to red light; GO:0003674,molecular_function; GO:0140110,transcription regulator activity; GO:0007154,cell communicatio…	PF02309.19:AUX/IAA family	AUX/IAA	TR	AUX/IAA
BraA01g005810.3C	14.5949	14.5831	15.1612	41.2684	50.5899	22.5632	118.747	108.375	123.096	15.353	19.9834	22.1605	41.232	64.5148	43.0535	A01	2800093	2802143	-	K16279 E3 ubiquitin-protein ligase KEG [EC:2.7.11.1 2.3.2.27] | (RefSeq) E3 ubiquitin-protein ligase KEG isoform X1 (A)	--	E3 ubiquitin-protein ligase KEG [Brassica rapa]	KEG_ARATH RecName: Full=E3 ubiquitin-protein ligase KEG; EC=2.3.2.27; EC=2.7.11.1; AltName: Full=Protein KEEP ON GOING; AltName: Full=RING finger protein KEG; AltName: Full=RING-type E3 ubiquitin transferase KEG {ECO:0000305};	A0A398AIT2_BRACM RecName: Full=Protein kinase domain-containing protein {ECO:0000259|PROSITE:PS50011};	MEKK and related serine/threonine protein kinases	GO:0005769,early endosome; GO:0005802,trans-Golgi network; GO:0005524,ATP binding; GO:0046872,metal ion binding; GO:0004672,protein kinase activity; GO:0043621,protein self-association; GO:0106310,protein serine kinase activity; GO:0004674,protein serine/threonine kinase activity; GO:0004842,ubiquitin-protein transferase activity; GO:0009738,abscisic acid-activated signaling pathway; GO:0006952,d…	PF07714.20:Protein tyrosine and serine/threonine kinase	--	--	--
BraA01g005820.3C	3075.21	3160.77	1786.33	728.374	675.387	709.387	460.837	487.945	400.67	844.441	658.887	660.064	365.158	401.865	412.904	A01	2804238	2804774	-	K02109 F-type H+-transporting ATPase subunit b | (RefSeq) ATP synthase subunit b', chloroplastic (A)	ko00190: Oxidative phosphorylation; ko00195: Photosynthesis; ko01100: Metabolic pathways	ATP synthase subunit b', chloroplastic [Brassica rapa]	ATPF2_SPIOL RecName: Full=ATP synthase subunit b', chloroplastic; AltName: Full=ATP synthase F(0) sector subunit b'; AltName: Full=ATPase subunit II; Flags: Precursor;	M4D4C5_BRARP SubName: Full=Uncharacterized protein {ECO:0000313|EnsemblPlants:Bra011329.1-P};	--	GO:0009535,chloroplast thylakoid membrane; GO:0016021,integral component of membrane; GO:0045263,proton-transporting ATP synthase complex, coupling factor F(o); GO:0005524,ATP binding; GO:0015078,proton transmembrane transporter activity; GO:0015986,proton motive force-driven ATP synthesis; GO:0000166,nucleotide binding; GO:0003674,molecular_function; GO:0005488,binding; GO:0017076,purine nucleot…	PF00430.21:ATP synthase B/B' CF(0)	--	--	--
BraA01g005830.3C	13.8856	13.8105	9.1302	67.6262	43.2381	43.1224	49.5271	39.2406	37.9973	47.9949	51.1732	39.7755	27.2573	21.0183	19.7955	A01	2805785	2808306	-	--	--	golgin subfamily A member 6-like protein 7 [Brassica rapa]	--	M4D4C4_BRARP SubName: Full=Uncharacterized protein {ECO:0000313|EnsemblPlants:Bra011328.1-P};	--	GO:0007131,reciprocal meiotic recombination; GO:0000003,reproduction; GO:0000280,nuclear division; GO:0006139,nucleobase-containing compound metabolic process; GO:0006259,DNA metabolic process; GO:0006310,DNA recombination; GO:0006725,cellular aromatic compound metabolic process; GO:0006807,nitrogen compound metabolic process; GO:0006996,organelle organization; GO:0007049,cell cycle; GO:0007127,m…	--	--	--	--
BraA01g005840.3C	8.3285	10.2503	14.7005	21.3252	22.4921	17.9966	15.6283	15.5407	15.2348	16.6281	21.2316	18.9128	19.558	19.9981	19.1324	A01	2809509	2814225	+	K24265 bifunctional damage-control phosphatase, subfamily II, fusion protein | (RefSeq) pantothenate kinase 2 (A)	--	pantothenate kinase 2 [Brassica rapa]	PANK2_ARATH RecName: Full=Pantothenate kinase 2 {ECO:0000303|PubMed:16897480}; Short=AtPANK2 {ECO:0000303|PubMed:16897480}; AltName: Full=Pantothenic acid kinase 2 {ECO:0000303|PubMed:16897480}; Includes: RecName: Full=Pantothenate kinase {ECO:0000303|PubMed:16897480}; EC=2.7.1.33 {ECO:0000269|PubMed:16897480}; Includes: RecName: Full=4'-phosphopantetheine phosphatase {ECO:0000303|PubMed:27322068…	M4D4C3_BRARP RecName: Full=Pantothenate kinase 2 {ECO:0000256|PIRNR:PIRNR036939}; EC=2.7.1.33 {ECO:0000256|PIRNR:PIRNR036939};	Pantothenate kinase PanK and related proteins	GO:0005829,cytosol; GO:0005634,nucleus; GO:0005524,ATP binding; GO:0016787,hydrolase activity; GO:0046872,metal ion binding; GO:0004594,pantothenate kinase activity; GO:0015937,coenzyme A biosynthetic process; GO:0016310,phosphorylation; GO:0000166,nucleotide binding; GO:0003674,molecular_function; GO:0005488,binding; GO:0017076,purine nucleotide binding; GO:0030554,adenyl nucleotide binding; GO:…	PF03630.17:Fumble	--	--	--
BraA01g005850.3C	27.8699	30.1443	22.6743	47.0302	43.8062	53.4936	43.0736	44.5651	41.9756	63.6731	68.2598	51.1541	52.3733	42.0488	58.3699	A01	2814552	2818345	-	--	--	PX domain-containing protein EREL1 isoform X1 [Brassica rapa]	EREL1_ARATH RecName: Full=PX domain-containing protein EREL1 {ECO:0000305}; AltName: Full=Protein EREX-like 1 {ECO:0000303|PubMed:27288222};	M4D4C2_BRARP RecName: Full=PX domain-containing protein {ECO:0000259|PROSITE:PS50195};	--	GO:0005737,cytoplasm; GO:0005829,cytosol; GO:0010008,endosome membrane; GO:0035091,phosphatidylinositol binding; GO:0015031,protein transport; GO:0003674,molecular_function; GO:0005488,binding; GO:0005543,phospholipid binding; GO:0008289,lipid binding; GO:0006810,transport; GO:0008104,protein localization; GO:0008150,biological_process; GO:0009987,cellular process; GO:0033036,macromolecule locali…	PF00787.27:PX domain	--	--	--
BraA01g005860.3C	8.3801	13.1347	19.0433	74.6496	87.7224	147.885	55.0151	69.5506	63.8594	73.6981	92.4683	98.3632	105.943	94.0387	101.776	A01	2820280	2821251	+	K08515 vesicle-associated membrane protein 7 | (RefSeq) vesicle-associated membrane protein 711 (A)	ko04130: SNARE interactions in vesicular transport	vesicle-associated membrane protein 711 [Brassica rapa]	VA711_ARATH RecName: Full=Vesicle-associated membrane protein 711 {ECO:0000303|PubMed:11115874}; Short=AtVAMP711 {ECO:0000303|PubMed:11115874}; AltName: Full=v-SNARE synaptobrevin 7C {ECO:0000303|Ref.1}; Short=AtVAMP7C {ECO:0000303|Ref.1};	A0A398AJC3_BRACM SubName: Full=Uncharacterized protein {ECO:0000313|EMBL:RID77685.1};	Synaptobrevin/VAMP-like protein	GO:0016021,integral component of membrane; GO:0000325,plant-type vacuole; GO:0005886,plasma membrane; GO:0005774,vacuolar membrane; GO:0061025,membrane fusion; GO:0015031,protein transport; GO:0009737,response to abscisic acid; GO:0009651,response to salt stress; GO:0010118,stomatal movement; GO:0016192,vesicle-mediated transport; GO:0008150,biological_process; GO:0009987,cellular process; GO:001…	PF00957.24:Synaptobrevin	--	--	--
BraA01g005870.3C	11.9994	12.2081	17.3302	32.4411	46.7305	54.6249	20.581	25.7942	22.9997	28.9829	46.9124	39.6826	39.3363	40.7119	35.8239	A01	2822300	2824340	+	K23568 ER membrane protein complex subunit 7 | (RefSeq) ER membrane protein complex subunit 7 homolog (A)	--	ER membrane protein complex subunit 7 homolog [Brassica rapa]	Y4213_ARATH RecName: Full=ER membrane protein complex subunit 7 homolog; Flags: Precursor;	A0A6J0KX66_RAPSA SubName: Full=ER membrane protein complex subunit 7 homolog {ECO:0000313|RefSeq:XP_018451699.1};	Predicted membrane protein	GO:0072546,EMC complex; GO:0005783,endoplasmic reticulum; GO:0005886,plasma membrane; GO:0030246,carbohydrate binding; GO:0003674,molecular_function; GO:0005488,binding; GO:0005575,cellular_component; GO:0005622,intracellular anatomical structure; GO:0005737,cytoplasm; GO:0005789,endoplasmic reticulum membrane; GO:0012505,endomembrane system; GO:0016020,membrane; GO:0016021,integral component of …	PF09430.13:ER membrane protein complex subunit 7, beta-sandwich domain	--	--	--
BraA01g005920.3C	16.898	26.8509	16.3835	15.3082	15.3453	8.2786	18.1451	19.1316	17.9017	14.65	13.6512	12.2494	13.7646	13.7332	13.2782	A01	2837501	2839745	+	K23002 RNA polymerase II-associated protein 3 | (RefSeq) RNA polymerase II-associated protein 3 isoform X1 (A)	--	protein PHOX4 [Brassica rapa]	PHOX4_ARATH RecName: Full=Protein PHOX4 {ECO:0000303|PubMed:20856808};	M4D4B6_BRARP RecName: Full=PB1 domain-containing protein {ECO:0000259|PROSITE:PS51745};	Myosin assembly protein/sexual cycle protein and related proteins	GO:0000325,plant-type vacuole; GO:0005575,cellular_component; GO:0005622,intracellular anatomical structure; GO:0005737,cytoplasm; GO:0005773,vacuole; GO:0043226,organelle; GO:0043227,membrane-bounded organelle; GO:0043229,intracellular organelle; GO:0043231,intracellular membrane-bounded organelle; GO:0110165,cellular anatomical entity	PF00564.27:PB1 domain	--	--	--
BraA01g005930.3C	69.2765	53.3049	79.0812	107.245	132.105	172.409	90.2212	92.9763	91.0282	109.238	114.011	119.359	127.747	108.155	104.237	A01	2840723	2842955	-	K22827 calcium uptake protein 1, mitochondrial | (RefSeq) calcium uptake protein, mitochondrial isoform X1 (A)	--	calcium uptake protein, mitochondrial isoform X1 [Brassica rapa]	MICU_ARATH RecName: Full=Calcium uptake protein, mitochondrial {ECO:0000250|UniProtKB:Q9BPX6}; AltName: Full=Mitochondrial calcium uniporter {ECO:0000303|PubMed:26530087}; Flags: Precursor;	M4D4B5_BRARP SubName: Full=Uncharacterized protein {ECO:0000313|EnsemblPlants:Bra011319.1-P};	Ca2+ binding protein, contains EF-hand motifs	GO:0005758,mitochondrial intermembrane space; GO:0005739,mitochondrion; GO:1990246,uniplex complex; GO:0005509,calcium ion binding; GO:0036444,calcium import into the mitochondrion; GO:0006816,calcium ion transport; GO:0051560,mitochondrial calcium ion homeostasis; GO:0051562,negative regulation of mitochondrial calcium ion concentration; GO:0003674,molecular_function; GO:0005488,binding; GO:0043…	PF00036.35:EF hand	--	--	--
BraA01g005940.3C	3.4986	3.1759	6.0785	7.4676	7.038	6.9492	4.4853	6.7396	6.8281	8.799	11.8381	8.8013	7.7426	7.2496	8.4026	A01	2843458	2847743	-	--	--	neurochondrin [Brassica rapa]	--	M4D4B4_BRARP SubName: Full=Uncharacterized protein {ECO:0000313|EnsemblPlants:Bra011318.1-P};	Neurochondrin/leucine-rich protein (Neurochondrin)	--	PF05536.14:Neurochondrin	--	--	--
BraA01g005970.3C	337.439	524.825	471.489	400.906	222.739	202.006	341.859	379.488	340.887	276.615	263.07	252.718	326.765	338.586	294.562	A01	2856674	2857285	-	--	--	uncharacterized protein LOC103851358 [Brassica rapa]	--	M4D4B1_BRARP SubName: Full=Uncharacterized protein {ECO:0000313|EnsemblPlants:Bra011315.1-P};	--	--	--	--	--	--
BraA01g005980.3C	28.3347	23.9242	34.8311	24.4497	24.5294	18.1597	15.4442	16.4844	21.1098	19.3472	22.1214	23.2488	25.0023	24.6716	25.7057	A01	2872476	2878074	+	K00811 aspartate aminotransferase, chloroplastic [EC:2.6.1.1] | (RefSeq) aspartate aminotransferase, chloroplastic (A)	ko00220: Arginine biosynthesis; ko00250: Alanine, aspartate and glutamate metabolism; ko00270: Cysteine and methionine metabolism; ko00330: Arginine and proline metabolism; ko00350: Tyrosine metabolism; ko00360: Phenylalanine metabolism; ko00400: Phenylalanine, tyrosine and tryptophan biosynthesis; ko00950: Isoquinoline alkaloid biosynthesis; ko00960: Tropane, piperidine and pyridine alkaloid bio…	hypothetical protein HID58_000562 [Brassica napus]	AAT5_ARATH RecName: Full=Aspartate aminotransferase, chloroplastic; EC=2.6.1.1; AltName: Full=Transaminase A; Flags: Precursor;	A0A0D3A2Q4_BRAOL RecName: Full=Aspartate aminotransferase {ECO:0000256|RuleBase:RU000480}; EC=2.6.1.1 {ECO:0000256|RuleBase:RU000480};	Aspartate aminotransferase/Glutamic oxaloacetic transaminase AAT1/GOT2	GO:0009501,amyloplast; GO:0009507,chloroplast; GO:0004069,L-aspartate:2-oxoglutarate aminotransferase activity; GO:0030170,pyridoxal phosphate binding; GO:0006103,2-oxoglutarate metabolic process; GO:0006531,aspartate metabolic process; GO:0009058,biosynthetic process; GO:0006536,glutamate metabolic process; GO:0003674,molecular_function; GO:0003824,catalytic activity; GO:0008483,transaminase act…	PF00155.24:Aminotransferase class I and II	--	--	--
BraA01g005990.3C	15.0486	20.478	23.9651	30.8755	44.4456	78.6277	25.1205	20.5095	23.1559	35.8065	53.4696	42.1875	48.4817	54.1001	37.0976	A01	2878522	2880086	-	K02924 large subunit ribosomal protein L39e | (RefSeq) 60S ribosomal protein L39-1 (A)	ko03010: Ribosome	unnamed protein product [Brassica rapa]	RL391_ARATH RecName: Full=60S ribosomal protein L39-1;	M4D4A9_BRARP SubName: Full=Uncharacterized protein {ECO:0000313|EnsemblPlants:Bra011313.1-P};	60s ribosomal protein L39	GO:0022625,cytosolic large ribosomal subunit; GO:0005886,plasma membrane; GO:0005773,vacuole; GO:0003729,mRNA binding; GO:0003735,structural constituent of ribosome; GO:0006412,translation; GO:0003674,molecular_function; GO:0003676,nucleic acid binding; GO:0003723,RNA binding; GO:0005488,binding; GO:0097159,organic cyclic compound binding; GO:1901363,heterocyclic compound binding; GO:0005198,stru…	--	--	--	--
BraA01g006080.3C	6.5626	4.9256	5.1379	1.6769	1.1735	2.6673	0.6646	1.6064	0.9602	2.149	1.2193	1.9654	1.7442	1.0165	2.061	A01	2942706	2943893	-	--	--	hypothetical protein BRARA_A00592 [Brassica rapa]	PP344_ARATH RecName: Full=Pentatricopeptide repeat-containing protein At4g31850, chloroplastic; AltName: Full=Protein PROTON GRADIENT REGULATION 3; Flags: Precursor;	A0A398AL52_BRACM SubName: Full=Uncharacterized protein {ECO:0000313|EMBL:RID77708.1};	FOG: PPR repeat	GO:0009507,chloroplast; GO:0003729,mRNA binding; GO:0032544,plastid translation; GO:0043489,RNA stabilization; GO:0006412,translation; GO:0003674,molecular_function; GO:0003676,nucleic acid binding; GO:0003723,RNA binding; GO:0005488,binding; GO:0097159,organic cyclic compound binding; GO:1901363,heterocyclic compound binding; GO:0006518,peptide metabolic process; GO:0006807,nitrogen compound met…	PF13041.9:PPR repeat family	--	--	--
BraA01g006090.3C	2.1821	1.7864	1.3046	0.277	0.309	0.5863	0.2053	0.2518	0.2489	0.5943	0.5439	0.6662	0.3399	0.2961	0.5298	A01	2949044	2951158	-	--	--	hypothetical protein IGI04_000580 [Brassica rapa subsp. trilocularis]	PP344_ARATH RecName: Full=Pentatricopeptide repeat-containing protein At4g31850, chloroplastic; AltName: Full=Protein PROTON GRADIENT REGULATION 3; Flags: Precursor;	M4D4A0_BRARP SubName: Full=Uncharacterized protein {ECO:0000313|EnsemblPlants:Bra011304.1-P};	FOG: PPR repeat	GO:0009507,chloroplast; GO:0003729,mRNA binding; GO:0032544,plastid translation; GO:0043489,RNA stabilization; GO:0006412,translation; GO:0003674,molecular_function; GO:0003676,nucleic acid binding; GO:0003723,RNA binding; GO:0005488,binding; GO:0097159,organic cyclic compound binding; GO:1901363,heterocyclic compound binding; GO:0006518,peptide metabolic process; GO:0006807,nitrogen compound met…	PF13041.9:PPR repeat family	--	--	--
BraA01g006120.3C	0.6202	0.6377	0.6269	2.2528	2.0602	1.642	2.618	2.9946	3.5423	2.4011	1.253	1.6947	2.8046	3.8432	3.0634	A01	2960688	2964047	+	--	--	BTB/POZ domain-containing protein NPY1 isoform X1 [Brassica rapa]	NPY1_ARATH RecName: Full=BTB/POZ domain-containing protein NPY1; AltName: Full=Protein ENHANCER OF PINOID; AltName: Full=Protein MACCHI-BOU 4; AltName: Full=Protein NAKED PINS IN YUC MUTANTS 1;	A0A3P5ZD98_BRACM SubName: Full=(field mustard) hypothetical protein {ECO:0000313|EMBL:CAG7886560.1};	--	GO:0005770,late endosome; GO:0005886,plasma membrane; GO:0045176,apical protein localization; GO:0010540,basipetal auxin transport; GO:0048825,cotyledon development; GO:0009908,flower development; GO:0010229,inflorescence development; GO:0009911,positive regulation of flower development; GO:0016567,protein ubiquitination; GO:0008104,protein localization; GO:0008150,biological_process; GO:0009987,…	PF03000.17:NPH3 family	--	--	--
BraA01g006130.3C	2.6771	8.3071	6.7049	2.7025	5.2516	2.7439	1.862	2.0469	3.1273	1.9351	1.8756	1.3503	2.3937	2.8598	1.131	A01	2966565	2967891	-	K18835 WRKY transcription factor 2 | (RefSeq) probable WRKY transcription factor 10 (A)	ko04626: Plant-pathogen interaction	WRKY transcription factor 18 [Brassica rapa]	WRK18_ARATH RecName: Full=WRKY transcription factor 18; AltName: Full=WRKY DNA-binding protein 18; Short=AtWRKY18;	M4D495_BRARP RecName: Full=WRKY domain-containing protein {ECO:0000259|PROSITE:PS50811};	--	GO:0005634,nucleus; GO:0003700,DNA-binding transcription factor activity; GO:0042802,identical protein binding; GO:0043565,sequence-specific DNA binding; GO:0042742,defense response to bacterium; GO:0050832,defense response to fungus; GO:0031347,regulation of defense response; GO:0002237,response to molecule of bacterial origin; GO:0009751,response to salicylic acid; GO:0003674,molecular_function…	PF03106.18:WRKY DNA -binding domain	WRKY	TF	WRKY
BraA01g006150.3C	21.2057	22.5535	25.7872	12.716	11.9053	11.612	10.8112	10.0491	10.5931	12.9275	12.0518	13.9989	12.3181	11.0673	10.6676	A01	2975597	2977846	-	K03715 1,2-diacylglycerol 3-beta-galactosyltransferase [EC:2.4.1.46] | (RefSeq) monogalactosyldiacylglycerol synthase 1, chloroplastic isoform X2 (A)	ko00561: Glycerolipid metabolism; ko01100: Metabolic pathways	monogalactosyldiacylglycerol synthase 1, chloroplastic isoform X1 [Brassica rapa]	MGDG1_ARATH RecName: Full=Monogalactosyldiacylglycerol synthase 1, chloroplastic {ECO:0000305}; Short=AtMGD1 {ECO:0000303|PubMed:11553816}; EC=2.4.1.46 {ECO:0000269|PubMed:20023301, ECO:0000269|PubMed:26935252}; AltName: Full=MGDG synthase type A {ECO:0000303|PubMed:11553816}; AltName: Full=Protein EMBRYO DEFECTIVE 2797 {ECO:0000305}; Flags: Precursor;	A0A3P5Z5B3_BRACM RecName: Full=Monogalactosyldiacylglycerol synthase {ECO:0000256|ARBA:ARBA00012615}; EC=2.4.1.46 {ECO:0000256|ARBA:ARBA00012615};	--	GO:0009941,chloroplast envelope; GO:0009706,chloroplast inner membrane; GO:0005886,plasma membrane; GO:0009536,plastid; GO:0046509,1,2-diacylglycerol 3-beta-galactosyltransferase activity; GO:0035250,UDP-galactosyltransferase activity; GO:0008194,UDP-glycosyltransferase activity; GO:0009793,embryo development ending in seed dormancy; GO:0009247,glycolipid biosynthetic process; GO:0010027,thylakoi…	PF06925.14:Monogalactosyldiacylglycerol (MGDG) synthase	--	--	--
BraA01g006160.3C	12.123	15.3585	15.1573	12.5137	9.8541	6.7594	18.6268	15.5142	16.3817	10.1171	10.282	7.8857	9.2906	8.0835	9.746	A01	2980023	2981942	+	K17506 protein phosphatase 1L [EC:3.1.3.16] | (RefSeq) probable protein phosphatase 2C 59 (A)	--	probable protein phosphatase 2C 59 [Brassica rapa]	P2C59_ARATH RecName: Full=Probable protein phosphatase 2C 59; Short=AtPP2C59; EC=3.1.3.16; AltName: Full=HopW1-1-interacting protein 2; AltName: Full=Protein phosphatase 2C WIN2; Short=PP2C WIN2;	A0A3P5ZNK1_BRACM RecName: Full=Protein-serine/threonine phosphatase {ECO:0000256|ARBA:ARBA00013081}; EC=3.1.3.16 {ECO:0000256|ARBA:ARBA00013081};	Serine/threonine protein phosphatase	GO:0005886,plasma membrane; GO:0046872,metal ion binding; GO:0017018,myosin phosphatase activity; GO:0004722,protein serine/threonine phosphatase activity; GO:0042742,defense response to bacterium; GO:0035970,peptidyl-threonine dephosphorylation; GO:0006470,protein dephosphorylation; GO:0003674,molecular_function; GO:0005488,binding; GO:0043167,ion binding; GO:0043169,cation binding; GO:0003824,c…	PF00481.24:Protein phosphatase 2C	--	--	--
BraA01g006170.3C	13.2216	13.2604	18.5047	16.0094	21.1876	20.9963	8.8441	12.126	10.9486	13.8081	19.0125	18.4782	14.7122	13.2792	13.6062	A01	2982423	2984199	-	K07942 ADP-ribosylation factor-like protein 1 | (RefSeq) ADP-ribosylation factor 1 (A)	--	unnamed protein product [Brassica napus]	ARF1_BRARP RecName: Full=ADP-ribosylation factor 1;	A0A3P5ZMM2_BRACM SubName: Full=(field mustard) hypothetical protein {ECO:0000313|EMBL:CAG7886566.1};	GTP-binding ADP-ribosylation factor-like protein ARL1	GO:0005794,Golgi apparatus; GO:0005525,GTP binding; GO:0003924,GTPase activity; GO:0006886,intracellular protein transport; GO:0016192,vesicle-mediated transport; GO:0000166,nucleotide binding; GO:0003674,molecular_function; GO:0005488,binding; GO:0017076,purine nucleotide binding; GO:0019001,guanyl nucleotide binding; GO:0032553,ribonucleotide binding; GO:0032555,purine ribonucleotide binding; G…	PF00025.24:ADP-ribosylation factor family	--	--	--
BraA01g006190.3C	49.453	40.6148	80.3106	205.828	232.457	301.172	122.324	147.389	134.223	210.162	258.041	238.455	305.936	254.108	254.63	A01	2992536	2993966	+	K03134 transcription initiation factor TFIID subunit 10 | (RefSeq) transcription initiation factor TFIID subunit 10 (A)	ko03022: Basal transcription factors	transcription initiation factor TFIID subunit 10 [Brassica rapa]	TAF10_ARATH RecName: Full=Transcription initiation factor TFIID subunit 10; AltName: Full=Protein SALT TOLERANCE DURING GERMINATION 1; AltName: Full=TBP-associated factor 10; Short=AtTAF10; AltName: Full=TBP-associated factor II 15;	A0A398AIW7_BRACM RecName: Full=Transcription initiation factor TFIID subunit 10 {ECO:0000256|PIRNR:PIRNR017246};	Transcription initiation factor TFIID, subunit TAF10 (also component of histone acetyltransferase SAGA)	GO:0000124,SAGA complex; GO:0005669,transcription factor TFIID complex; GO:1990841,promoter-specific chromatin binding; GO:0016573,histone acetylation; GO:0006367,transcription initiation at RNA polymerase II promoter; GO:0003674,molecular_function; GO:0003682,chromatin binding; GO:0005488,binding; GO:0006473,protein acetylation; GO:0006475,internal protein amino acid acetylation; GO:0006807,nitr…	PF03540.16:Transcription initiation factor TFIID 23-30kDa subunit	--	--	--
BraA01g006200.3C	2.436	0.616	1.8631	0.1044	0	0.0409	0	0.0396	0	0	0	0	0	0	0	A01	2994307	2995791	-	K22703 hydroxy-3-indolylmethylglucosinolate O-methyltransferase [EC:2.1.1.-] | (RefSeq) indole glucosinolate O-methyltransferase 4 (A)	--	indole glucosinolate O-methyltransferase 4 [Brassica rapa]	IGMT4_ARATH RecName: Full=Indole glucosinolate O-methyltransferase 4 {ECO:0000305}; EC=2.1.1.- {ECO:0000305};	M4D488_BRARP SubName: Full=Uncharacterized protein {ECO:0000313|EnsemblPlants:Bra011292.1-P};	Hydroxyindole-O-methyltransferase and related SAM-dependent methyltransferases	GO:0008171,O-methyltransferase activity; GO:0046983,protein dimerization activity; GO:0008757,S-adenosylmethionine-dependent methyltransferase activity; GO:0019438,aromatic compound biosynthetic process; GO:0032259,methylation; GO:0003674,molecular_function; GO:0003824,catalytic activity; GO:0008168,methyltransferase activity; GO:0016740,transferase activity; GO:0016741,transferase activity, tran…	PF00891.21:O-methyltransferase domain	--	--	--
BraA01g006210.3C	26.2412	25.9443	60.7949	55.2483	57.798	75.1985	35.4385	37.8979	45.3893	66.6109	114.175	78.9617	67.3351	61.832	59.6307	A01	2996805	2998095	+	K02991 small subunit ribosomal protein S6e | (RefSeq) 40S ribosomal protein S6-1 (A)	ko03010: Ribosome	40S ribosomal protein S6-1 [Brassica rapa]	RS61_ARATH RecName: Full=40S ribosomal protein S6-1;	A0A398AIY9_BRACM RecName: Full=40S ribosomal protein S6 {ECO:0000256|PIRNR:PIRNR002129};	40S ribosomal protein S6	GO:0022626,cytosolic ribosome; GO:0022627,cytosolic small ribosomal subunit; GO:0005730,nucleolus; GO:0005886,plasma membrane; GO:0009506,plasmodesma; GO:0042788,polysomal ribosome; GO:0003729,mRNA binding; GO:0003735,structural constituent of ribosome; GO:0006412,translation; GO:0003674,molecular_function; GO:0003676,nucleic acid binding; GO:0003723,RNA binding; GO:0005488,binding; GO:0097159,or…	PF01092.22:Ribosomal protein S6e	--	--	--
BraA01g006220.3C	2.8994	4.2844	3.4782	4.4607	5.9461	5.2192	3.9711	5.0921	5.4157	4.6988	4.4248	5.0566	2.8744	2.8212	2.6402	A01	2998911	3001535	+	K11855 ubiquitin carboxyl-terminal hydrolase 36/42 [EC:3.4.19.12] | (RefSeq) ubiquitin carboxyl-terminal hydrolase 18 (A)	--	ubiquitin carboxyl-terminal hydrolase 18 [Brassica rapa]	UBP18_ARATH RecName: Full=Ubiquitin carboxyl-terminal hydrolase 18; EC=3.4.19.12; AltName: Full=Deubiquitinating enzyme 18; Short=AtUBP18; AltName: Full=Ubiquitin thioesterase 18; AltName: Full=Ubiquitin-specific-processing protease 18;	M4D486_BRARP SubName: Full=Uncharacterized protein {ECO:0000313|EnsemblPlants:Bra011290.1-P};	Ubiquitin carboxyl-terminal hydrolase	GO:0005829,cytosol; GO:0016021,integral component of membrane; GO:0005634,nucleus; GO:0004843,cysteine-type deubiquitinase activity; GO:0004197,cysteine-type endopeptidase activity; GO:0046872,metal ion binding; GO:0016579,protein deubiquitination; GO:0006511,ubiquitin-dependent protein catabolic process; GO:0003674,molecular_function; GO:0003824,catalytic activity; GO:0008233,peptidase activity;…	PF00443.32:Ubiquitin carboxyl-terminal hydrolase	--	--	--
BraA01g006230.3C	0.2743	1.003	0.7963	0	0	0	0	0	0	0	0	0.0274	0	0	0	A01	3009989	3012088	+	--	--	putative B3 domain-containing protein REM4 isoform X1 [Brassica rapa]	REM4_ARATH RecName: Full=Putative B3 domain-containing protein REM4; AltName: Full=Protein REPRODUCTIVE MERISTEM 4;	M4D484_BRARP SubName: Full=Uncharacterized protein {ECO:0000313|EnsemblPlants:Bra011288.1-P};	--	GO:0005634,nucleus; GO:0003677,DNA binding; GO:0003674,molecular_function; GO:0003676,nucleic acid binding; GO:0005488,binding; GO:0097159,organic cyclic compound binding; GO:1901363,heterocyclic compound binding; GO:0005575,cellular_component; GO:0005622,intracellular anatomical structure; GO:0043226,organelle; GO:0043227,membrane-bounded organelle; GO:0043229,intracellular organelle; GO:0043231…	PF02362.24:B3 DNA binding domain	B3	TF	B3->B3
BraA01g006240.3C	1.3691	1.6638	0.9755	0.4557	0.4599	0.8675	0.307	0.1233	0.0731	0.8947	0.4024	1.163	0.3994	0.2485	0.0922	A01	3014121	3018591	+	--	--	hypothetical protein IGI04_000597 [Brassica rapa subsp. trilocularis]	REM3_ARATH RecName: Full=B3 domain-containing protein REM3; AltName: Full=Protein REPRODUCTIVE MERISTEM 3;	M4D482_BRARP SubName: Full=Uncharacterized protein {ECO:0000313|EnsemblPlants:Bra011286.1-P};	--	GO:0005634,nucleus; GO:0003677,DNA binding; GO:0009561,megagametogenesis; GO:0009555,pollen development; GO:0003674,molecular_function; GO:0003676,nucleic acid binding; GO:0005488,binding; GO:0097159,organic cyclic compound binding; GO:1901363,heterocyclic compound binding; GO:0007275,multicellular organism development; GO:0008150,biological_process; GO:0009553,embryo sac development; GO:0032501,…	PF02362.24:B3 DNA binding domain	B3	TF	B3->B3
BraA01g006290.3C	4.0733	2.7925	4.1224	1.2589	0.7544	1.0161	0.4937	0.7258	0.7808	1.3414	1.5369	1.065	1.078	0.9896	1.2975	A01	3031336	3033947	+	K20887 xyloglucan glycosyltransferase 4 [EC:2.4.1.-] | (RefSeq) xyloglucan glycosyltransferase 4 (A)	--	unnamed protein product [Brassica rapa]	CSLC5_ARATH RecName: Full=Probable xyloglucan glycosyltransferase 5 {ECO:0000303|PubMed:11027699}; EC=2.4.1.- {ECO:0000250|UniProtKB:Q9LJP4}; AltName: Full=Cellulose synthase-like protein C5 {ECO:0000303|PubMed:11027699}; Short=AtCslC5 {ECO:0000303|PubMed:11027699};	A0A3P5Z2J1_BRACM RecName: Full=Glyco_trans_2-like domain-containing protein {ECO:0000259|Pfam:PF13632};	--	GO:0005794,Golgi apparatus; GO:0000139,Golgi membrane; GO:0016021,integral component of membrane; GO:0016757,glycosyltransferase activity; GO:0042803,protein homodimerization activity; GO:0071555,cell wall organization; GO:0099402,plant organ development; GO:0048868,pollen tube development; GO:0003674,molecular_function; GO:0003824,catalytic activity; GO:0016740,transferase activity; GO:0005488,b…	PF13632.9:Glycosyl transferase family group 2	--	--	--
BraA01g006320.3C	25.2151	57.2627	37.4198	23.3493	25.6373	16.5365	40.9777	31.3225	45.4542	15.194	19.3294	15.6137	27.3219	21.9487	25.2324	A01	3053567	3054947	+	K13425 WRKY transcription factor 22 | (RefSeq) WRKY22; WRKY transcription factor 22 (A)	ko04016: MAPK signaling pathway - plant; ko04626: Plant-pathogen interaction	probable WRKY transcription factor 11 isoform X1 [Brassica rapa]	WRK11_ARATH RecName: Full=Probable WRKY transcription factor 11; AltName: Full=WRKY DNA-binding protein 11;	A0A816XL86_BRANA SubName: Full=(rape) hypothetical protein {ECO:0000313|EMBL:CAF2147595.1};	--	GO:0005634,nucleus; GO:0005516,calmodulin binding; GO:0003700,DNA-binding transcription factor activity; GO:0000976,transcription cis-regulatory region binding; GO:0042742,defense response to bacterium; GO:0009682,induced systemic resistance; GO:2000022,regulation of jasmonic acid mediated signaling pathway; GO:0009617,response to bacterium; GO:0003674,molecular_function; GO:0005488,binding; GO:0…	PF03106.18:WRKY DNA -binding domain	WRKY	TF	WRKY
BraA01g006330.3C	0.771	1.7443	2.8159	6.1264	5.8901	6.4574	3.6874	4.0803	4.7455	3.2442	4.0216	6.0958	6.4451	6.5967	6.1004	A01	3057502	3059535	+	K07195 exocyst complex component 7 | (RefSeq) exocyst complex component EXO70A1 (A)	--	exocyst complex component EXO70A1 [Brassica rapa]	E70A1_ARATH RecName: Full=Exocyst complex component EXO70A1 {ECO:0000303|PubMed:16942608}; Short=AtExo70a1 {ECO:0000303|PubMed:16942608}; AltName: Full=Exocyst subunit Exo70 family protein A1 {ECO:0000303|PubMed:16942608};	M4D477_BRARP RecName: Full=Exocyst subunit Exo70 family protein {ECO:0000256|RuleBase:RU365026};	Exocyst component protein and related proteins	GO:0031410,cytoplasmic vesicle; GO:0005856,cytoskeleton; GO:0005829,cytosol; GO:0000145,exocyst; GO:0005576,extracellular region; GO:0009524,phragmoplast; GO:0005886,plasma membrane; GO:0005546,phosphatidylinositol-4,5-bisphosphate binding; GO:0006887,exocytosis; GO:0090059,protoxylem development; GO:0060178,regulation of exocyst localization; GO:2000652,regulation of secondary cell wall biogenes…	PF03081.18:Exo70 exocyst complex subunit	--	--	--
BraA01g006340.3C	3.9304	2.8741	4.1019	0.5076	0.3397	0.4774	0.1026	0.7786	0.2281	0.5615	0.4152	0.6278	0.3572	0.4069	0.2696	A01	3060262	3062349	-	K11818 aromatic aldoxime N-monooxygenase [EC:1.14.14.45] | (RefSeq) cytochrome P450 83B1 (A)	ko00380: Tryptophan metabolism; ko00966: Glucosinolate biosynthesis; ko01100: Metabolic pathways; ko01110: Biosynthesis of secondary metabolites; ko01210: 2-Oxocarboxylic acid metabolism	cytochrome P450 71B2 isoform X1 [Brassica rapa]	C71B2_ARATH RecName: Full=Cytochrome P450 71B2; EC=1.14.-.-;	M4D476_BRARP SubName: Full=Uncharacterized protein {ECO:0000313|EnsemblPlants:Bra011280.1-P};	Cytochrome P450 CYP2 subfamily	GO:0005576,extracellular region; GO:0016021,integral component of membrane; GO:0020037,heme binding; GO:0005506,iron ion binding; GO:0004497,monooxygenase activity; GO:0016705,oxidoreductase activity, acting on paired donors, with incorporation or reduction of molecular oxygen; GO:0010286,heat acclimation; GO:0003674,molecular_function; GO:0005488,binding; GO:0046906,tetrapyrrole binding; GO:0097…	PF00067.25:Cytochrome P450	--	--	--
BraA01g006370.3C	90.8575	29.3242	86.8928	4.3722	5.3389	7.4664	3.8056	6.4179	2.0073	8.2792	6.7177	6.0187	3.904	5.9927	5.8655	A01	3074358	3076087	-	K11818 aromatic aldoxime N-monooxygenase [EC:1.14.14.45] | (RefSeq) cytochrome P450 83B1 (A)	ko00380: Tryptophan metabolism; ko00966: Glucosinolate biosynthesis; ko01100: Metabolic pathways; ko01110: Biosynthesis of secondary metabolites; ko01210: 2-Oxocarboxylic acid metabolism	unnamed protein product [Brassica napus]	C71B2_ARATH RecName: Full=Cytochrome P450 71B2; EC=1.14.-.-;	M4D472_BRARP SubName: Full=Uncharacterized protein {ECO:0000313|EnsemblPlants:Bra011276.1-P};	Cytochrome P450 CYP2 subfamily	GO:0005576,extracellular region; GO:0016021,integral component of membrane; GO:0020037,heme binding; GO:0005506,iron ion binding; GO:0004497,monooxygenase activity; GO:0016705,oxidoreductase activity, acting on paired donors, with incorporation or reduction of molecular oxygen; GO:0010286,heat acclimation; GO:0003674,molecular_function; GO:0005488,binding; GO:0046906,tetrapyrrole binding; GO:0097…	PF00067.25:Cytochrome P450	--	--	--
BraA01g006380.3C	8.1366	8.2862	4.376	2.4423	1.9281	1.5808	2.4126	2.3071	2.8202	2.5385	3.2024	2.1917	1.5745	1.351	1.8512	A01	3077789	3081001	-	K17301 coatomer subunit beta | (RefSeq) coatomer subunit beta-1 (A)	--	coatomer subunit beta-1 [Brassica rapa]	COPB1_ARATH RecName: Full=Coatomer subunit beta-1; AltName: Full=Beta-coat protein 1; Short=Beta-COP 1;	A0A398AJ06_BRACM RecName: Full=Coatomer subunit beta {ECO:0000256|PIRNR:PIRNR005727}; AltName: Full=Beta-coat protein {ECO:0000256|PIRNR:PIRNR005727};	Vesicle coat complex COPI, beta subunit	GO:0030126,COPI vesicle coat; GO:0000139,Golgi membrane; GO:0005886,plasma membrane; GO:0009506,plasmodesma; GO:0005198,structural molecule activity; GO:0006888,endoplasmic reticulum to Golgi vesicle-mediated transport; GO:0006891,intra-Golgi vesicle-mediated transport; GO:0006886,intracellular protein transport; GO:0003674,molecular_function; GO:0006810,transport; GO:0008150,biological_process; …	PF01602.23:Adaptin N terminal region	--	--	--
BraA01g006440.3C	8.4567	10.6124	9.1745	15.0204	13.9922	15.2787	17.1741	18.4851	14.8774	16.3847	18.6169	16.6896	17.3427	17.2836	17.1253	A01	3098868	3102062	-	--	--	protein KAKU4 [Brassica rapa]	KAKU4_ARATH RecName: Full=Protein KAKU4 {ECO:0000303|PubMed:24824484};	M4D467_BRARP SubName: Full=Uncharacterized protein {ECO:0000313|EnsemblPlants:Bra011271.1-P};	--	GO:0005768,endosome; GO:0005794,Golgi apparatus; GO:0005635,nuclear envelope; GO:0005637,nuclear inner membrane; GO:0005886,plasma membrane; GO:0005802,trans-Golgi network; GO:0071763,nuclear membrane organization; GO:0006996,organelle organization; GO:0006997,nucleus organization; GO:0006998,nuclear envelope organization; GO:0008150,biological_process; GO:0009987,cellular process; GO:0010256,end…	--	--	--	--
BraA01g006450.3C	13.2582	14.8657	18.9659	26.6338	31.6063	35.8961	26.3871	25.1572	26.1604	31.4714	31.3641	31.4657	33.4309	30.3752	28.0729	A01	3103279	3104888	+	K14816 pre-60S factor REI1 | (RefSeq) cytoplasmic 60S subunit biogenesis factor REI1 homolog 1 (A)	--	cytoplasmic 60S subunit biogenesis factor REI1 homolog 1 [Brassica rapa]	REIL1_ARATH RecName: Full=Cytoplasmic 60S subunit biogenesis factor REI1 homolog 1 {ECO:0000305}; AltName: Full=Protein REI1-LIKE 1 {ECO:0000303|PubMed:24038679}; AltName: Full=pre-60S factor REI1 homolog 1 {ECO:0000305};	M4D466_BRARP RecName: Full=C2H2-type domain-containing protein {ECO:0000259|PROSITE:PS50157};	C2H2-type Zn-finger protein	GO:0005737,cytoplasm; GO:0030687,preribosome, large subunit precursor; GO:0003676,nucleic acid binding; GO:0008270,zinc ion binding; GO:0042273,ribosomal large subunit biogenesis; GO:0003674,molecular_function; GO:0005488,binding; GO:0097159,organic cyclic compound binding; GO:1901363,heterocyclic compound binding; GO:0043167,ion binding; GO:0043169,cation binding; GO:0046872,metal ion binding; G…	PF12756.10:C2H2 type zinc-finger (2 copies)	--	--	--
BraA01g006460.3C	15.9372	17.9807	18.9066	34.9343	31.4787	29.1693	44.5298	39.1492	41.0653	28.5005	33.5113	30.2329	32.5755	38.9987	36.3116	A01	3105403	3106479	-	--	--	uncharacterized protein LOC103851878 [Brassica rapa]	--	M4D465_BRARP SubName: Full=Uncharacterized protein {ECO:0000313|EnsemblPlants:Bra011269.1-P};	--	--	PF07800.15:Protein of unknown function (DUF1644)	--	--	--
BraA01g006470.3C	61.6975	56.6387	98.8327	153.179	185.963	130.085	90.3099	103.365	103.952	91.385	102.657	130.248	114.472	140.184	127.92	A01	3107735	3111135	-	K08869 aarF domain-containing kinase | (RefSeq) protein ACTIVITY OF BC1 COMPLEX KINASE 3, chloroplastic (A)	--	protein ACTIVITY OF BC1 COMPLEX KINASE 1, chloroplastic [Brassica rapa]	AB1K1_ARATH RecName: Full=Protein ACTIVITY OF BC1 COMPLEX KINASE 1, chloroplastic {ECO:0000303|PubMed:23673981}; Short=ABC1-LIKE KINASE 1 {ECO:0000303|PubMed:23673981}; EC=2.7.-.- {ECO:0000255|PROSITE-ProRule:PRU00159}; EC=2.7.11.1 {ECO:0000269|PubMed:24267661}; AltName: Full=Protein ABC1-LIKE KINASE RELATED TO CHLOROPHYLL DEGRADATION AND OXIDATIVE STRESS 1 {ECO:0000303|PubMed:22447966}; Short=At…	A0A078GNY1_BRANA SubName: Full=(rape) hypothetical protein {ECO:0000313|EMBL:CAF2147637.1}; SubName: Full=BnaA01g05840D protein {ECO:0000313|EMBL:CDY28265.1};	Predicted unusual protein kinase	GO:0009507,chloroplast; GO:0005886,plasma membrane; GO:0010287,plastoglobule; GO:0005524,ATP binding; GO:0004672,protein kinase activity; GO:0106310,protein serine kinase activity; GO:0004674,protein serine/threonine kinase activity; GO:0006995,cellular response to nitrogen starvation; GO:0015996,chlorophyll catabolic process; GO:0009767,photosynthetic electron transport chain; GO:0080177,plastog…	PF03109.19:ABC1 atypical kinase-like domain	--	--	--
BraA01g006480.3C	3.5845	11.4267	21.1822	2.7084	2.7882	8.9399	4.0001	3.9055	5.2649	21.3672	13.8603	36.3915	1.5788	1.6698	5.0905	A01	3113511	3113885	-	--	--	flowering-promoting factor 1-like protein 1 [Brassica rapa]	FLP1_ARATH RecName: Full=Flowering-promoting factor 1-like protein 1; AltName: Full=FPF1-like protein 1;	A0A398AJ17_BRACM SubName: Full=(field mustard) hypothetical protein {ECO:0000313|EMBL:CAG7886599.1};	--	GO:0009909,regulation of flower development; GO:0010228,vegetative to reproductive phase transition of meristem; GO:0000003,reproduction; GO:0003006,developmental process involved in reproduction; GO:0007275,multicellular organism development; GO:0008150,biological_process; GO:0009791,post-embryonic development; GO:0009908,flower development; GO:0022414,reproductive process; GO:0032501,multicellu…	--	--	--	--
BraA01g006530.3C	4.4722	9.5448	14.0931	4.3403	4.1843	3.6324	5.1295	4.2626	4.3792	9.3942	7.3012	10.1588	7.486	10.6129	6.7211	A01	3134161	3135305	-	--	--	selenoprotein H isoform X1 [Brassica rapa]	--	M4D459_BRARP SubName: Full=Uncharacterized protein {ECO:0000313|EnsemblPlants:Bra011263.1-P};	--	GO:0005794,Golgi apparatus; GO:0005575,cellular_component; GO:0005622,intracellular anatomical structure; GO:0005737,cytoplasm; GO:0012505,endomembrane system; GO:0043226,organelle; GO:0043227,membrane-bounded organelle; GO:0043229,intracellular organelle; GO:0043231,intracellular membrane-bounded organelle; GO:0110165,cellular anatomical entity	PF10262.12:Rdx family	--	--	--
BraA01g006560.3C	15.786	20.5014	20.6336	34.9698	36.6188	31.1391	38.7258	41.8538	52.2028	29.5853	33.9017	31.514	43.7008	43.0617	46.2571	A01	3141626	3144635	-	--	--	uncharacterized protein LOC103851944 [Brassica rapa]	--	M4D456_BRARP SubName: Full=Uncharacterized protein {ECO:0000313|EnsemblPlants:Bra011260.1-P};	--	GO:0016021,integral component of membrane; GO:0005575,cellular_component; GO:0016020,membrane; GO:0031224,intrinsic component of membrane; GO:0110165,cellular anatomical entity	PF08614.14:Autophagy protein 16 (ATG16)	--	--	--
BraA01g006600.3C	0.7206	0.3368	1.528	1.7704	1.7834	3.0213	4.1553	2.5954	3.6562	1.5504	2.5537	2.001	3.8331	3.2694	4.1256	A01	3160960	3162290	-	K22596 gamma-glutamylcyclotransferase, plant [EC:4.3.2.9] | (RefSeq) gamma-glutamylcyclotransferase 2-2 (A)	ko00480: Glutathione metabolism; ko01100: Metabolic pathways	gamma-glutamylcyclotransferase 2-2 [Brassica rapa]	GCT22_ARATH RecName: Full=Gamma-glutamylcyclotransferase 2-2 {ECO:0000305}; Short=AtGGCT2;2 {ECO:0000303|PubMed:25716890}; EC=4.3.2.9 {ECO:0000269|PubMed:25716890}; AltName: Full=Gamma-glutamyl cyclotransferase 2;2 {ECO:0000303|PubMed:25716890};	M4D452_BRARP RecName: Full=Gamma-glutamylcyclotransferase {ECO:0000256|RuleBase:RU363081}; EC=4.3.2.9 {ECO:0000256|RuleBase:RU363081};	Predicted cation transporter	GO:0005737,cytoplasm; GO:0003839,gamma-glutamylcyclotransferase activity; GO:0006751,glutathione catabolic process; GO:0003674,molecular_function; GO:0003824,catalytic activity; GO:0016829,lyase activity; GO:0016840,carbon-nitrogen lyase activity; GO:0016842,amidine-lyase activity; GO:0006518,peptide metabolic process; GO:0006575,cellular modified amino acid metabolic process; GO:0006749,glutathi…	PF04752.15:ChaC-like protein	--	--	--
BraA01g006630.3C	2.5211	6.4027	7.5559	28.4397	35.3575	34.9618	21.9755	22.2095	19.4124	15.9724	15.1092	26.8717	19.5037	23.869	19.1752	A01	3172543	3174007	+	K17609 nucleoredoxin [EC:1.8.1.8] | (RefSeq) probable nucleoredoxin 3 (A)	--	probable nucleoredoxin 3 [Brassica rapa]	NRX3_ARATH RecName: Full=Probable nucleoredoxin 3; Short=AtNrx3; EC=1.8.1.8;	M4D450_BRARP RecName: Full=Thioredoxin domain-containing protein {ECO:0000259|PROSITE:PS51352};	Thioredoxin, nucleoredoxin and related proteins	GO:0004791,thioredoxin-disulfide reductase activity; GO:0003674,molecular_function; GO:0003824,catalytic activity; GO:0015035,protein-disulfide reductase activity; GO:0015036,disulfide oxidoreductase activity; GO:0016209,antioxidant activity; GO:0016491,oxidoreductase activity; GO:0016667,oxidoreductase activity, acting on a sulfur group of donors; GO:0016668,oxidoreductase activity, acting on a …	PF13905.9:Thioredoxin-like	--	--	--
BraA01g006640.3C	5.3143	6.1382	7.0618	4.2708	2.4489	1.9619	2.1968	2.7442	2.6512	4.9346	5.5799	4.0505	3.6845	3.658	4.2222	A01	3174231	3180813	-	K03165 DNA topoisomerase III [EC:5.6.2.1] | (RefSeq) DNA topoisomerase 3-alpha isoform X1 (A)	ko03440: Homologous recombination	DNA topoisomerase 1 isoform X1 [Brassica rapa]	TOP3A_ARATH RecName: Full=DNA topoisomerase 3-alpha; EC=5.6.2.1 {ECO:0000255|PROSITE-ProRule:PRU10131};	A0A816XKE4_BRANA RecName: Full=DNA topoisomerase {ECO:0000256|ARBA:ARBA00012891}; EC=5.6.2.1 {ECO:0000256|ARBA:ARBA00012891}; AltName: Full=Omega-protein {ECO:0000256|ARBA:ARBA00032877}; AltName: Full=Relaxing enzyme {ECO:0000256|ARBA:ARBA00032235}; AltName: Full=Swivelase {ECO:0000256|ARBA:ARBA00030003}; AltName: Full=Untwisting enzyme {ECO:0000256|ARBA:ARBA00031985};	DNA topoisomerase III alpha	GO:0005694,chromosome; GO:0005634,nucleus; GO:0003677,DNA binding; GO:0003916,DNA topoisomerase activity; GO:0003917,DNA topoisomerase type I (single strand cut, ATP-independent) activity; GO:0008270,zinc ion binding; GO:0007059,chromosome segregation; GO:0006281,DNA repair; GO:0006265,DNA topological change; GO:0051321,meiotic cell cycle; GO:0000278,mitotic cell cycle; GO:0000712,resolution of m…	PF01131.23:DNA topoisomerase	--	--	--
BraA01g006650.3C	18.3095	24.9182	9.5326	13.6998	10.3924	6.723	21.6812	18.2993	18.5987	15.2644	12.4288	8.9246	9.3973	7.6309	10.6425	A01	3181367	3183509	+	--	--	calcium homeostasis endoplasmic reticulum protein [Brassica rapa]	--	M4D448_BRARP SubName: Full=Uncharacterized protein {ECO:0000313|EnsemblPlants:Bra011252.1-P};	Splicing factor 3a, subunit 1	GO:0048471,perinuclear region of cytoplasm; GO:0003723,RNA binding; GO:0006874,cellular calcium ion homeostasis; GO:0006397,mRNA processing; GO:0003674,molecular_function; GO:0003676,nucleic acid binding; GO:0005488,binding; GO:0097159,organic cyclic compound binding; GO:1901363,heterocyclic compound binding; GO:0006873,cellular ion homeostasis; GO:0006875,cellular metal ion homeostasis; GO:00081…	PF04818.16:CID domain	--	--	--
BraA01g006670.3C	43.0748	68.4085	44.3651	67.4008	60.227	42.2265	102.629	92.3714	101.561	69.1318	64.0082	54.3878	58.1205	61.6149	62.0814	A01	3187647	3188965	+	K04424 sterile alpha motif and leucine zipper containing kinase AZK [EC:2.7.11.25] | (RefSeq) probable serine/threonine-protein kinase SIS8 (A)	--	serine/threonine-protein kinase STY13 [Brassica rapa]	STY13_ARATH RecName: Full=Serine/threonine-protein kinase STY13 {ECO:0000305}; EC=2.7.11.1 {ECO:0000269|PubMed:16429265}; AltName: Full=AtSTYPK {ECO:0000303|PubMed:17291444}; AltName: Full=Serine/threonine/tyrosine-protein kinase 13 {ECO:0000303|PubMed:16429265};	A0A398AR70_BRACM SubName: Full=(field mustard) hypothetical protein {ECO:0000313|EMBL:CAG7886616.1};	Tyrosine kinase specific for activated (GTP-bound) p21cdc42Hs	GO:0005737,cytoplasm; GO:0005524,ATP binding; GO:0004672,protein kinase activity; GO:0106310,protein serine kinase activity; GO:0004674,protein serine/threonine kinase activity; GO:0004712,protein serine/threonine/tyrosine kinase activity; GO:0004713,protein tyrosine kinase activity; GO:0006468,protein phosphorylation; GO:0045995,regulation of embryonic development; GO:0010344,seed oilbody biogen…	PF07714.20:Protein tyrosine and serine/threonine kinase	--	--	--
BraA01g006690.3C	39.9295	51.0906	47.3527	62.5804	53.0491	48.5796	59.0112	57.3634	50.8137	85.1024	62.746	70.3796	40.7777	48.7571	45.7336	A01	3198282	3199128	+	--	--	uncharacterized protein LOC103852081 [Brassica rapa]	--	A0A398ALB4_BRACM SubName: Full=(field mustard) hypothetical protein {ECO:0000313|EMBL:CAG7886618.1};	--	GO:0016021,integral component of membrane; GO:0005575,cellular_component; GO:0016020,membrane; GO:0031224,intrinsic component of membrane; GO:0110165,cellular anatomical entity	PF06749.15:Protein of unknown function (DUF1218)	--	--	--
BraA01g006720.3C	0.6191	0.7427	1.2516	0.5397	0.4013	0.7932	0.2954	0.3066	0.581	0.8593	1.2754	0.3013	0.6086	0.5665	0.3584	A01	3221601	3224484	-	K03801 lipoyl(octanoyl) transferase [EC:2.3.1.181] | (RefSeq) octanoyltransferase LIP2p, chloroplastic (A)	ko00785: Lipoic acid metabolism; ko01100: Metabolic pathways; ko01240: Biosynthesis of cofactors	hypothetical protein HID58_000622 [Brassica napus]	LIP2P_ARATH RecName: Full=Octanoyltransferase LIP2p, chloroplastic {ECO:0000305}; EC=2.3.1.181 {ECO:0000255|HAMAP-Rule:MF_00013, ECO:0000269|PubMed:11602263}; AltName: Full=Lipoate-protein ligase 2p {ECO:0000305}; AltName: Full=Lipoyl-[acyl-carrier-protein]-protein-N-lipoyltransferase 2p {ECO:0000305}; AltName: Full=Plastidial lipoyltransferase 2 {ECO:0000303|PubMed:11602263}; Flags: Precursor;	M4D440_BRARP RecName: Full=Lipoyl(octanoyl) transferase {ECO:0000256|ARBA:ARBA00012334}; EC=2.3.1.181 {ECO:0000256|ARBA:ARBA00012334};	Lipoyltransferase	GO:0009507,chloroplast; GO:0005739,mitochondrion; GO:0033819,lipoyl(octanoyl) transferase activity; GO:0009249,protein lipoylation; GO:0003674,molecular_function; GO:0003824,catalytic activity; GO:0016415,octanoyltransferase activity; GO:0016740,transferase activity; GO:0016746,acyltransferase activity; GO:0016747,acyltransferase activity, transferring groups other than amino-acyl groups; GO:0140…	PF00847.23:AP2 domain	AP2/ERF-ERF	TF	AP2/ERF->AP2/ERF-ERF
BraA01g006750.3C	0.3823	0.365	0.2293	0.976	1.4601	0.8396	2.0447	1.4604	3.6629	1.9627	1.9731	1.6681	1.1339	1.5263	3.1864	A01	3230996	3233189	-	--	--	calmodulin-binding protein 60 F isoform X1 [Brassica rapa]	CB60F_ARATH RecName: Full=Calmodulin-binding protein 60 F {ECO:0000303|PubMed:11782485};	M4D437_BRARP SubName: Full=Uncharacterized protein {ECO:0000313|EnsemblPlants:Bra011241.1-P};	--	GO:0005634,nucleus; GO:0005516,calmodulin binding; GO:0003700,DNA-binding transcription factor activity; GO:0043565,sequence-specific DNA binding; GO:0080142,regulation of salicylic acid biosynthetic process; GO:0003674,molecular_function; GO:0005488,binding; GO:0005515,protein binding; GO:0140110,transcription regulator activity; GO:0003676,nucleic acid binding; GO:0003677,DNA binding; GO:009715…	PF07887.14:Calmodulin binding protein-like N-terminal domain	--	--	--
BraA01g006770.3C	0.1204	0	0.1967	1.2601	2.4301	2.3765	1.3795	1.2825	1.3268	1.8742	1.3457	1.1633	0.7389	0.7514	0.753	A01	3235588	3237720	-	K01285 lysosomal Pro-X carboxypeptidase [EC:3.4.16.2] | (RefSeq) lysosomal Pro-X carboxypeptidase (A)	--	lysosomal Pro-X carboxypeptidase [Brassica rapa]	EDA2_ARATH RecName: Full=Probable serine protease EDA2; EC=3.4.-.-; AltName: Full=Protein EMBRYO SAC DEVELOPMENT ARREST 2; Flags: Precursor;	M4D435_BRARP SubName: Full=Uncharacterized protein {ECO:0000313|EnsemblPlants:Bra011239.1-P};	Prolylcarboxypeptidase (angiotensinase C)	GO:0005576,extracellular region; GO:0008239,dipeptidyl-peptidase activity; GO:0008236,serine-type peptidase activity; GO:0009561,megagametogenesis; GO:0006508,proteolysis; GO:0003674,molecular_function; GO:0003824,catalytic activity; GO:0008233,peptidase activity; GO:0008238,exopeptidase activity; GO:0016787,hydrolase activity; GO:0140096,catalytic activity, acting on a protein; GO:0017171,serine…	PF05577.15:Serine carboxypeptidase S28	--	--	--
BraA01g006790.3C	0.5009	3.1841	3.6963	7.106	7.5708	4.8538	10.1496	11.2757	11.8158	6.3068	6.7109	6.423	6.6182	6.0907	7.5069	A01	3243080	3245344	+	K12126 phytochrome-interacting factor 3 | (RefSeq) transcription factor PIF3 (A)	ko04075: Plant hormone signal transduction; ko04712: Circadian rhythm - plant	transcription factor bHLH69 [Brassica rapa]	LRL2_ARATH RecName: Full=Transcription factor LRL2 {ECO:0000305}; AltName: Full=Basic helix-loop-helix protein 69 {ECO:0000303|PubMed:12679534}; Short=AtbHLH69 {ECO:0000303|PubMed:12679534}; Short=bHLH 69 {ECO:0000303|PubMed:12679534}; AltName: Full=Protein DEFECTIVE REGION OF POLLEN 2 {ECO:0000303|PubMed:28585562}; AltName: Full=Protein LJRHL1- LIKE 2 {ECO:0000303|PubMed:19675148}; Short=AtLRL2 …	A0A078GSV3_BRANA SubName: Full=(rape) hypothetical protein {ECO:0000313|EMBL:CAF2147688.1}; SubName: Full=BnaA01g06170D protein {ECO:0000313|EMBL:CDY28232.1};	--	GO:0005634,nucleus; GO:0003700,DNA-binding transcription factor activity; GO:0000981,DNA-binding transcription factor activity, RNA polymerase II-specific; GO:0046983,protein dimerization activity; GO:0000978,RNA polymerase II cis-regulatory region sequence-specific DNA binding; GO:0055046,microgametogenesis; GO:0048235,pollen sperm cell differentiation; GO:0006357,regulation of transcription by …	PF00010.29:Helix-loop-helix DNA-binding domain	bHLH	TF	bHLH
BraA01g006800.3C	109.076	168.006	88.1855	331.622	257.68	288.636	448.218	433.67	459.258	185.786	183.748	196.392	304.372	301.781	310.21	A01	3260617	3261942	-	K07198 5'-AMP-activated protein kinase, catalytic alpha subunit [EC:2.7.11.11] | (RefSeq) CBL-interacting serine/threonine-protein kinase 20 (A)	--	CBL-interacting serine/threonine-protein kinase 6 [Brassica rapa]	CIPK6_ARATH RecName: Full=CBL-interacting serine/threonine-protein kinase 6; EC=2.7.11.1; AltName: Full=SNF1-related kinase 3.14; AltName: Full=SOS2-like protein kinase PKS4; AltName: Full=SOS3-interacting protein 3;	M4D432_BRARP RecName: Full=Non-specific serine/threonine protein kinase {ECO:0000256|ARBA:ARBA00012513}; EC=2.7.11.1 {ECO:0000256|ARBA:ARBA00012513};	Serine/threonine protein kinase	GO:0005783,endoplasmic reticulum; GO:0005524,ATP binding; GO:0106310,protein serine kinase activity; GO:0004674,protein serine/threonine kinase activity; GO:0010540,basipetal auxin transport; GO:0042538,hyperosmotic salinity response; GO:0006468,protein phosphorylation; GO:0051592,response to calcium ion; GO:0009651,response to salt stress; GO:0009414,response to water deprivation; GO:0007165,sig…	PF00069.28:Protein kinase domain	--	--	--
BraA01g006810.3C	31.4183	25.3554	37.5069	15.4257	17.2692	16.3768	8.5055	12.5613	6.8842	17.3979	16.7599	19.1609	10.826	13.6662	15.4842	A01	3276523	3278612	+	K10255 acyl-lipid omega-6 desaturase (Delta-12 desaturase) [EC:1.14.19.23 1.14.19.45] | (RefSeq) omega-6 fatty acid desaturase, chloroplastic (A)	--	omega-6 fatty acid desaturase, chloroplastic [Brassica rapa]	FAD6C_BRANA RecName: Full=Omega-6 fatty acid desaturase, chloroplastic {ECO:0000303|PubMed:8066133}; EC=1.14.19.23 {ECO:0000269|PubMed:8066133}; Flags: Precursor;	A0A078GNV4_BRANA SubName: Full=(rape) hypothetical protein {ECO:0000313|EMBL:CAF2147695.1}; SubName: Full=BnaA01g06190D protein {ECO:0000313|EMBL:CDY28230.1}; SubName: Full=Chloroplastic omega-6 fatty acid desaturase {ECO:0000313|EMBL:QYL33782.1};	--	GO:0031969,chloroplast membrane; GO:0102873,1-18:1-2-16:0-digalactosyldiacylglycerol desaturase activity; GO:0102834,1-18:1-2-16:0-monogalactosyldiacylglycerol acyl-lipid omega-6 desaturase activity; GO:0102850,1-18:1-2-16:0-phosphatidylglycerol omega-6 desaturase activity; GO:0102836,1-18:1-2-16:1-monogalactosyldiacylglyceroldesaturase activity; GO:0102838,1-18:1-2-16:2-monogalactosyldiacylglyce…	PF00487.27:Fatty acid desaturase	--	--	--
BraA01g006840.3C	50.0748	48.3373	62.8297	41.4932	36.0559	25.3736	24.1537	26.9276	27.2712	29.0101	35.7704	34.4888	33.9366	34.7697	37.5433	A01	3282956	3285575	+	K01255 leucyl aminopeptidase [EC:3.4.11.1] | (RefSeq) leucine aminopeptidase 2, chloroplastic (A)	ko00480: Glutathione metabolism; ko01100: Metabolic pathways	leucine aminopeptidase 2, chloroplastic [Brassica rapa]	AMPL2_ARATH RecName: Full=Leucine aminopeptidase 2, chloroplastic; EC=3.4.11.1; AltName: Full=Leucyl aminopeptidase 2; Short=AtLAP2 {ECO:0000303|PubMed:22493451}; AltName: Full=Proline aminopeptidase 2; EC=3.4.11.5; AltName: Full=Prolyl aminopeptidase 2; Flags: Precursor;	A0A078GSU8_BRANA SubName: Full=(rape) hypothetical protein {ECO:0000313|EMBL:CAF2147702.1}; SubName: Full=BnaA01g06220D protein {ECO:0000313|EMBL:CDY28227.1};	Predicted aminopeptidase of the M17 family	GO:0009507,chloroplast; GO:0009570,chloroplast stroma; GO:0005737,cytoplasm; GO:0005886,plasma membrane; GO:0005773,vacuole; GO:0004177,aminopeptidase activity; GO:0000287,magnesium ion binding; GO:0030145,manganese ion binding; GO:0070006,metalloaminopeptidase activity; GO:0008233,peptidase activity; GO:0010150,leaf senescence; GO:0006508,proteolysis; GO:0003674,molecular_function; GO:0003824,ca…	PF00883.24:Cytosol aminopeptidase family, catalytic domain	--	--	--
BraA01g006850.3C	7.8608	10.8413	12.9865	17.5763	17.1744	21.1374	13.1176	13.9693	14.172	12.6873	15.3443	18.03	23.086	22.0628	19.2292	A01	3285891	3287715	-	--	--	unnamed protein product [Brassica napus]	--	A0A3P5ZDG5_BRACM SubName: Full=(field mustard) hypothetical protein {ECO:0000313|EMBL:CAG7886637.1};	--	GO:0003824,catalytic activity; GO:0003674,molecular_function	PF03372.26:Endonuclease/Exonuclease/phosphatase family	--	--	--
BraA01g006880.3C	4.2554	9.095	2.5302	1.6731	4.0564	1.7104	7.6818	5.9505	3.8809	3.6937	5.0378	3.111	1.89	2.7485	1.7001	A01	3301491	3303260	+	K07297 adiponectin receptor | (RefSeq) heptahelical transmembrane protein 2 (A)	--	heptahelical transmembrane protein 2 [Brassica rapa]	HHP2_ARATH RecName: Full=Heptahelical transmembrane protein 2; AltName: Full=PAQR family protein HHP2;	M4D424_BRARP SubName: Full=Uncharacterized protein {ECO:0000313|EnsemblPlants:Bra011228.1-P};	Predicted membrane proteins, contain hemolysin III domain	GO:0016021,integral component of membrane; GO:0038023,signaling receptor activity; GO:0009725,response to hormone; GO:0009744,response to sucrose; GO:0003674,molecular_function; GO:0060089,molecular transducer activity; GO:0008150,biological_process; GO:0009719,response to endogenous stimulus; GO:0010033,response to organic substance; GO:0042221,response to chemical; GO:0050896,response to stimul…	PF03006.23:Haemolysin-III related	--	--	--
BraA01g006900.3C	9.5083	20.8501	8.6288	24.3386	12.6644	20.7816	27.0817	24.0398	27.2514	8.1449	10.2793	10.2981	27.0037	17.7689	15.5219	A01	3304313	3306559	+	--	--	myosin-binding protein 7 isoform X1 [Brassica rapa]	MYOB7_ARATH RecName: Full=Myosin-binding protein 7 {ECO:0000303|PubMed:23995081};	M4D422_BRARP RecName: Full=GTD-binding domain-containing protein {ECO:0000259|PROSITE:PS51775};	--	GO:0016021,integral component of membrane; GO:0030133,transport vesicle; GO:0017022,myosin binding; GO:0080115,myosin XI tail binding; GO:0003674,molecular_function; GO:0005488,binding; GO:0005515,protein binding; GO:0008092,cytoskeletal protein binding; GO:0032029,myosin tail binding; GO:0032036,myosin heavy chain binding; GO:0005575,cellular_component; GO:0016020,membrane; GO:0031224,intrinsic …	PF04576.18:Zein-binding	--	--	--
BraA01g006910.3C	8.4861	7.6967	8.0447	6.7028	5.5777	4.9229	4.4858	5.6821	4.6866	5.728	3.8246	5.3675	5.4462	4.9978	5.8947	A01	3306951	3309590	-	K17710 pentatricopeptide repeat domain-containing protein 1 | (RefSeq) pentatricopeptide repeat-containing protein At5g25630 (A)	--	pentatricopeptide repeat-containing protein At4g30825, chloroplastic [Brassica rapa]	PP342_ARATH RecName: Full=Pentatricopeptide repeat-containing protein At4g30825, chloroplastic; Flags: Precursor;	M4D421_BRARP SubName: Full=Uncharacterized protein {ECO:0000313|EnsemblPlants:Bra011225.1-P};	FOG: PPR repeat	GO:0009570,chloroplast stroma; GO:0005675,transcription factor TFIIH holo complex; GO:0003677,DNA binding; GO:0003729,mRNA binding; GO:0006281,DNA repair; GO:0000079,regulation of cyclin-dependent protein serine/threonine kinase activity; GO:0006357,regulation of transcription by RNA polymerase II; GO:0003674,molecular_function; GO:0003676,nucleic acid binding; GO:0005488,binding; GO:0097159,orga…	PF01535.23:PPR repeat	--	--	--
BraA01g006980.3C	22.247	21.367	33.877	25.1158	30.2893	19.1511	23.3988	27.0806	25.7617	11.8327	14.0823	19.0051	26.3637	36.9907	25.9586	A01	3323074	3325694	-	K16297 serine carboxypeptidase-like clade II [EC:3.4.16.-] | (RefSeq) serine carboxypeptidase-like 29 (A)	--	serine carboxypeptidase-like 29 [Brassica rapa]	SCP29_ARATH RecName: Full=Serine carboxypeptidase-like 29; EC=3.4.16.-; Flags: Precursor;	A0A3P5ZEV8_BRACM RecName: Full=Carboxypeptidase {ECO:0000256|RuleBase:RU361156}; EC=3.4.16.- {ECO:0000256|RuleBase:RU361156};	Serine carboxypeptidases (lysosomal cathepsin A)	GO:0005576,extracellular region; GO:0000325,plant-type vacuole; GO:0004185,serine-type carboxypeptidase activity; GO:0006508,proteolysis; GO:0003674,molecular_function; GO:0003824,catalytic activity; GO:0004180,carboxypeptidase activity; GO:0008233,peptidase activity; GO:0008236,serine-type peptidase activity; GO:0008238,exopeptidase activity; GO:0016787,hydrolase activity; GO:0017171,serine hydr…	PF00450.25:Serine carboxypeptidase	--	--	--
BraA01g006990.3C	5.6488	7.4684	7.9491	19.3758	20.2071	15.3216	33.6243	34.5405	35.014	14.1596	13.2452	16.6159	17.492	22.6072	24.3333	A01	3342455	3346177	+	K08330 autophagy-related protein 11 | (RefSeq) autophagy-related protein 11 (A)	ko04136: Autophagy - other	autophagy-related protein 11 [Brassica rapa]	ATG11_ARATH RecName: Full=Autophagy-related protein 11 {ECO:0000303|PubMed:24563201};	A0A3P5ZDH8_BRACM SubName: Full=(field mustard) hypothetical protein {ECO:0000313|EMBL:CAG7886647.1};	--	GO:1990316,Atg1/ULK1 kinase complex; GO:0005776,autophagosome; GO:0031410,cytoplasmic vesicle; GO:0019898,extrinsic component of membrane; GO:0034045,phagophore assembly site membrane; GO:0009506,plasmodesma; GO:0060090,molecular adaptor activity; GO:0042803,protein homodimerization activity; GO:0019901,protein kinase binding; GO:0000045,autophagosome assembly; GO:0006914,autophagy; GO:0000422,au…	PF04108.15:Autophagy protein ATG17-like domain	--	--	--
BraA01g007000.3C	6.5244	5.1734	9.7305	17.4298	16.4071	12.9178	29.7795	25.5646	26.8891	16.5151	16.867	18.0564	23.7654	20.872	24.9965	A01	3346685	3348845	-	--	--	uncharacterized protein LOC103852376 [Brassica rapa]	--	A0A078GSN4_BRANA SubName: Full=(rape) hypothetical protein {ECO:0000313|EMBL:CAF2147715.1}; SubName: Full=BnaA01g06350D protein {ECO:0000313|EMBL:CDY28214.1};	--	--	--	--	--	--
BraA01g007020.3C	2.865	2.9461	1.4023	0.4299	0.7763	0.5777	1.1379	1.0932	0.4829	0.8234	0.6699	0.7384	0.7757	0.586	1.0005	A01	3355342	3357637	+	--	--	AUGMIN subunit 8 [Brassica rapa]	AUG8_ARATH RecName: Full=AUGMIN subunit 8 {ECO:0000303|PubMed:22505726}; AltName: Full=QWRF motif-containing protein 8 {ECO:0000303|PubMed:20978221}; AltName: Full=ROP1 enhancer 2 {ECO:0000303|PubMed:23735294};	A0A398ALE4_BRACM SubName: Full=Uncharacterized protein {ECO:0000313|EMBL:RID77798.1};	--	GO:0005737,cytoplasm; GO:0005880,nuclear microtubule; GO:0008017,microtubule binding; GO:0051301,cell division; GO:0051225,spindle assembly; GO:0003674,molecular_function; GO:0005488,binding; GO:0005515,protein binding; GO:0008092,cytoskeletal protein binding; GO:0015631,tubulin binding; GO:0008150,biological_process; GO:0009987,cellular process; GO:0000226,microtubule cytoskeleton organization; …	PF04484.15:QWRF family	--	--	--
BraA01g007180.3C	535.487	754.82	496.48	46.5283	37.1759	122.873	11.053	40.0417	19.8897	28.4547	40.71	15.5657	17.1032	18.8842	14.9396	A01	3426650	3426957	-	--	--	UPF0057 membrane protein At4g30650 [Brassica rapa]	RC23_ARATH RecName: Full=UPF0057 membrane protein At4g30650;	A0A398AJ53_BRACM SubName: Full=(field mustard) hypothetical protein {ECO:0000313|EMBL:CAG7886664.1};	Stress responsive protein	GO:0016021,integral component of membrane; GO:0050832,defense response to fungus; GO:0006950,response to stress; GO:0006952,defense response; GO:0008150,biological_process; GO:0009605,response to external stimulus; GO:0009607,response to biotic stimulus; GO:0009620,response to fungus; GO:0043207,response to external biotic stimulus; GO:0044419,biological process involved in interspecies interacti…	PF01679.20:Proteolipid membrane potential modulator	--	--	--
BraA01g007230.3C	41.9938	62.4206	46.1402	56.4559	56.8789	38.1919	96.008	88.6543	91.0793	50.9372	52.534	54.5562	58.9975	65.2277	62.5211	A01	3451830	3456471	+	K13431 signal recognition particle receptor subunit alpha | (RefSeq) signal recognition particle receptor subunit alpha (A)	ko03060: Protein export	signal recognition particle receptor subunit alpha [Brassica rapa]	SR54C_ARATH RecName: Full=Signal recognition particle 54 kDa protein, chloroplastic; Short=54 chloroplast protein; Short=54CP; Short=SRP54; Short=cpSRP54; AltName: Full=FFC; Flags: Precursor;	A0A078GRV3_BRANA SubName: Full=(rape) hypothetical protein {ECO:0000313|EMBL:CAF2147759.1}; SubName: Full=BnaA01g06530D protein {ECO:0000313|EMBL:CDY28196.1};	Signal recognition particle receptor, alpha subunit	GO:0009507,chloroplast; GO:0009570,chloroplast stroma; GO:0005886,plasma membrane; GO:0032991,protein-containing complex; GO:0005786,signal recognition particle, endoplasmic reticulum targeting; GO:0008312,7S RNA binding; GO:0005525,GTP binding; GO:0003924,GTPase activity; GO:0019904,protein domain specific binding; GO:0070208,protein heterotrimerization; GO:0006614,SRP-dependent cotranslational …	PF04086.16:Signal recognition particle, alpha subunit, N-terminal	--	--	--
BraA01g007240.3C	52.0659	98.2701	134.193	98.202	120.919	54.7064	271.503	165.089	196.415	52.7358	53.5797	67.2538	87.9456	122.892	106.531	A01	3462720	3463937	-	K22314 glucosinolate gamma-glutamyl hydrolase [EC:3.4.19.16] | (RefSeq) gamma-glutamyl peptidase 1 (A)	--	gamma-glutamyl peptidase 1 [Brassica rapa]	GGP1_ARATH RecName: Full=Gamma-glutamyl peptidase 1 {ECO:0000305}; EC=3.4.19.16 {ECO:0000269|PubMed:21712415};	M4D3Z7_BRARP RecName: Full=GATase domain-containing protein {ECO:0000259|Pfam:PF00117};	Predicted glutamine synthetase	GO:0005829,cytosol; GO:0005886,plasma membrane; GO:0099503,secretory vesicle; GO:0034722,gamma-glutamyl-peptidase activity; GO:0008233,peptidase activity; GO:0010120,camalexin biosynthetic process; GO:0019760,glucosinolate metabolic process; GO:0006508,proteolysis; GO:0003674,molecular_function; GO:0003824,catalytic activity; GO:0008234,cysteine-type peptidase activity; GO:0008242,omega peptidase…	PF00117.31:Glutamine amidotransferase class-I	--	--	--
BraA01g007250.3C	0.9866	0.5073	1.8922	0.0478	0.0799	0.2247	0.1207	0.2172	0.0537	0.3363	0.2085	0.3693	0.181	0.1915	0.1523	A01	3471492	3475976	+	K13418 somatic embryogenesis receptor kinase 1 [EC:2.7.10.1 2.7.11.1] | (RefSeq) somatic embryogenesis receptor kinase 1 (A)	--	hypothetical protein BRARA_A00695 [Brassica rapa]	Y4052_ARATH RecName: Full=Probable LRR receptor-like serine/threonine-protein kinase At4g30520; EC=2.7.11.1; Flags: Precursor;	M4D3Z6_BRARP RecName: Full=Protein kinase domain-containing protein {ECO:0000259|PROSITE:PS50011};	--	GO:0016021,integral component of membrane; GO:0005886,plasma membrane; GO:0005524,ATP binding; GO:0015026,coreceptor activity; GO:0042802,identical protein binding; GO:0106310,protein serine kinase activity; GO:0004674,protein serine/threonine kinase activity; GO:0004713,protein tyrosine kinase activity; GO:0004714,transmembrane receptor protein tyrosine kinase activity; GO:0048653,anther develop…	PF07714.20:Protein tyrosine and serine/threonine kinase	--	--	--
BraA01g007270.3C	6.4366	5.9763	3.5568	1.7434	2.6127	4.4195	0.991	0.8666	1.1626	2.6295	2.3768	1.6282	1.5924	1.6842	1.91	A01	3481731	3483333	-	--	--	hypothetical protein HID58_000658 [Brassica napus]	--	M4D3Z4_BRARP SubName: Full=Uncharacterized protein {ECO:0000313|EnsemblPlants:Bra011198.1-P};	Predicted membrane protein	GO:0005789,endoplasmic reticulum membrane; GO:0016021,integral component of membrane; GO:0005773,vacuole; GO:0006624,vacuolar protein processing; GO:0006508,proteolysis; GO:0006807,nitrogen compound metabolic process; GO:0008150,biological_process; GO:0008152,metabolic process; GO:0010467,gene expression; GO:0016485,protein processing; GO:0019538,protein metabolic process; GO:0043170,macromolecul…	PF05620.14:SRP-independent targeting protein 2/TMEM208	--	--	--
BraA01g007290.3C	9.6854	39.5598	7.5168	1.2626	0.7041	2.3194	0.319	0.4483	0.7977	0.5554	0.2582	0.4066	1.794	0.7228	0.7545	A01	3489284	3489778	+	--	--	hypothetical protein BRARA_A00697, partial [Brassica rapa]	--	A0A398AJ76_BRACM SubName: Full=Uncharacterized protein {ECO:0000313|EMBL:RID77817.1}; Flags: Fragment;	--	--	--	--	--	--
BraA01g007320.3C	0	0	0.1608	1.2019	1.6756	0.0589	0.2024	0.1707	0.6187	0.8561	1.9117	0.7742	1.7349	1.6629	0.532	A01	3498769	3500084	+	--	--	tetraspanin-9 [Brassica rapa]	TET9_ARATH RecName: Full=Tetraspanin-9;	A0A398AJ83_BRACM SubName: Full=(field mustard) hypothetical protein {ECO:0000313|EMBL:CAG7886680.1};	--	GO:0016021,integral component of membrane; GO:0009506,plasmodesma; GO:0009734,auxin-activated signaling pathway; GO:0007154,cell communication; GO:0007165,signal transduction; GO:0008150,biological_process; GO:0009719,response to endogenous stimulus; GO:0009725,response to hormone; GO:0009733,response to auxin; GO:0009755,hormone-mediated signaling pathway; GO:0009987,cellular process; GO:0010033…	PF00335.23:Tetraspanin family	--	--	--
BraA01g007360.3C	17.8113	25.0888	10.6465	14.6385	12.5375	15.5933	25.0908	21.5933	21.1651	19.8423	14.0248	12.3352	16.635	13.89	15.4655	A01	3524054	3524536	+	K10664 E3 ubiquitin-protein ligase ATL6/9/15/31/42/55 [EC:2.3.2.27] | (RefSeq) LOW QUALITY PROTEIN: RING-H2 finger protein ATL57 (A)	--	RING-H2 finger protein ATL14 [Brassica rapa]	ATL14_ARATH RecName: Full=RING-H2 finger protein ATL14; EC=2.3.2.27 {ECO:0000305}; AltName: Full=RING-type E3 ubiquitin transferase ATL14 {ECO:0000305};	M4D3Y3_BRARP RecName: Full=RING-type domain-containing protein {ECO:0000259|PROSITE:PS50089};	FOG: Predicted E3 ubiquitin ligase	GO:0016021,integral component of membrane; GO:0046872,metal ion binding; GO:0016740,transferase activity; GO:0071456,cellular response to hypoxia; GO:0016567,protein ubiquitination; GO:0003674,molecular_function; GO:0005488,binding; GO:0043167,ion binding; GO:0043169,cation binding; GO:0003824,catalytic activity; GO:0001666,response to hypoxia; GO:0006950,response to stress; GO:0008150,biological…	PF13639.9:Ring finger domain	--	--	--
BraA01g007370.3C	11.7568	19.2977	18.9738	42.9355	45.9032	48.3049	53.8003	59.074	45.9893	51.0489	40.8017	49.0065	57.0187	57.6004	64.2017	A01	3525823	3529539	+	K05391 cyclic nucleotide gated channel, plant | (RefSeq) cyclic nucleotide-gated ion channel 17 (A)	ko04626: Plant-pathogen interaction	cyclic nucleotide-gated ion channel 17 [Brassica rapa]	CNG17_ARATH RecName: Full=Cyclic nucleotide-gated ion channel 17 {ECO:0000303|PubMed:11500563}; AltName: Full=Cyclic nucleotide- and calmodulin-regulated ion channel 17 {ECO:0000303|PubMed:11500563};	A0A398AQD5_BRACM RecName: Full=Cyclic nucleotide-binding domain-containing protein {ECO:0000259|PROSITE:PS50042};	K+-channel ERG and related proteins, contain PAS/PAC sensor domain	GO:0016021,integral component of membrane; GO:0005886,plasma membrane; GO:0005516,calmodulin binding; GO:0030552,cAMP binding; GO:0030553,cGMP binding; GO:0005249,voltage-gated potassium channel activity; GO:0003674,molecular_function; GO:0005488,binding; GO:0005515,protein binding; GO:0000166,nucleotide binding; GO:0017076,purine nucleotide binding; GO:0030551,cyclic nucleotide binding; GO:00305…	PF00520.34:Ion transport protein	--	--	--
BraA01g007380.3C	5.1108	10.9364	6.6052	4.2826	5.2266	2.0173	8.4079	8.0767	9.6689	5.2777	4.9067	4.7998	6.7904	5.8115	5.3616	A01	3533019	3535893	-	K03695 ATP-dependent Clp protease ATP-binding subunit ClpB | (RefSeq) chaperone protein ClpB1 (A)	--	protein SMAX1-LIKE 2 [Brassica rapa]	SMXL2_ARATH RecName: Full=Protein SMAX1-LIKE 2 {ECO:0000303|PubMed:23893171}; Short=AtSMXL2 {ECO:0000303|PubMed:23893171};	A0A398AJ96_BRACM RecName: Full=Clp R domain-containing protein {ECO:0000259|PROSITE:PS51903};	Chaperone HSP104 and related ATP-dependent Clp proteases	GO:0007623,circadian rhythm; GO:1902347,response to strigolactone; GO:0008150,biological_process; GO:0048511,rhythmic process; GO:0010033,response to organic substance; GO:0014070,response to organic cyclic compound; GO:0033993,response to lipid; GO:0042221,response to chemical; GO:0050896,response to stimulus; GO:1901700,response to oxygen-containing compound	PF02861.23:Clp amino terminal domain, pathogenicity island component	--	--	--
BraA01g007430.3C	0.0528	0.0543	0.0492	0.3681	0.2053	0.1082	0.465	0.2091	0.4651	0.8327	0.6022	1.138	2.4905	4.5305	0.4399	A01	3558674	3559802	+	K08235 xyloglucan:xyloglucosyl transferase [EC:2.4.1.207] | (RefSeq) probable xyloglucan endotransglucosylase/hydrolase protein 18 (A)	--	probable xyloglucan endotransglucosylase/hydrolase protein 18 [Brassica rapa]	XTH18_ARATH RecName: Full=Probable xyloglucan endotransglucosylase/hydrolase protein 18; Short=At-XTH18; Short=XTH-18; EC=2.4.1.207; Flags: Precursor;	A0A398AJB0_BRACM RecName: Full=Xyloglucan endotransglucosylase/hydrolase {ECO:0000256|RuleBase:RU361120}; EC=2.4.1.207 {ECO:0000256|RuleBase:RU361120};	--	GO:0048046,apoplast; GO:0005794,Golgi apparatus; GO:0004553,hydrolase activity, hydrolyzing O-glycosyl compounds; GO:0030247,polysaccharide binding; GO:0016762,xyloglucan:xyloglucosyl transferase activity; GO:0042546,cell wall biogenesis; GO:0071555,cell wall organization; GO:0071456,cellular response to hypoxia; GO:0010411,xyloglucan metabolic process; GO:0003674,molecular_function; GO:0003824,c…	PF00722.24:Glycosyl hydrolases family 16	--	--	--
BraA01g007440.3C	57.5253	93.0195	162.845	384.326	405.585	221.831	665.078	631.739	784.364	437.795	430.552	629.54	1228.4	1168.08	1047.69	A01	3566088	3567130	+	K08235 xyloglucan:xyloglucosyl transferase [EC:2.4.1.207] | (RefSeq) xyloglucan endotransglucosylase/hydrolase protein 24 (A)	--	xyloglucan endotransglucosylase/hydrolase protein 24 [Brassica rapa]	XTH24_ARATH RecName: Full=Xyloglucan endotransglucosylase/hydrolase protein 24; Short=At-XTH24; Short=XTH-24; EC=2.4.1.207; AltName: Full=Endo-xyloglucan transferase; AltName: Full=Meristem protein 5; Short=MERI-5 protein; Short=MERI5 protein; AltName: Full=Xyloglucan endo-1,4-beta-D-glucanase; Flags: Precursor;	A0A078GSK1_BRANA RecName: Full=Xyloglucan endotransglucosylase/hydrolase {ECO:0000256|RuleBase:RU361120}; EC=2.4.1.207 {ECO:0000256|RuleBase:RU361120};	--	GO:0048046,apoplast; GO:0005737,cytoplasm; GO:0005794,Golgi apparatus; GO:0009505,plant-type cell wall; GO:0005886,plasma membrane; GO:0099503,secretory vesicle; GO:0004553,hydrolase activity, hydrolyzing O-glycosyl compounds; GO:0030247,polysaccharide binding; GO:0016762,xyloglucan:xyloglucosyl transferase activity; GO:0042546,cell wall biogenesis; GO:0009828,plant-type cell wall loosening; GO:0…	PF00722.24:Glycosyl hydrolases family 16	--	--	--
BraA01g007450.3C	10.6525	16.7702	21.1596	29.3929	32.1936	31.1789	25.3492	28.2277	27.7979	21.6125	29.8642	27.9227	36.8984	31.9	34.3791	A01	3567868	3569025	+	K22943 protein YIPF6 | (RefSeq) protein YIPF6 homolog (A)	--	protein YIPF6 homolog [Brassica rapa]	YIP4B_ARATH RecName: Full=Protein YIP4b {ECO:0000303|PubMed:23832588}; AltName: Full=YPT/RAB GTPase-interacting protein 4b {ECO:0000303|PubMed:23832588}; Short=YIP4b {ECO:0000303|PubMed:23832588};	A0A078GU44_BRANA RecName: Full=Protein YIP {ECO:0000256|RuleBase:RU361264};	Uncharacterized conserved protein	GO:0005768,endosome; GO:0005794,Golgi apparatus; GO:0016021,integral component of membrane; GO:0005886,plasma membrane; GO:0005802,trans-Golgi network; GO:0032588,trans-Golgi network membrane; GO:0042803,protein homodimerization activity; GO:0006888,endoplasmic reticulum to Golgi vesicle-mediated transport; GO:0045489,pectin biosynthetic process; GO:0099402,plant organ development; GO:0052324,pla…	PF04893.20:Yip1 domain	--	--	--
BraA01g007460.3C	3.5741	5.2153	5.7755	11.7502	12.0562	12.2996	19.9135	19.6393	18.3005	16.2958	12.7393	16.4325	16.9981	17.3003	14.2399	A01	3572744	3577245	+	K08900 mitochondrial chaperone BCS1 | (RefSeq) protein HYPER-SENSITIVITY-RELATED 4 (A)	--	hypothetical protein HID58_000676 [Brassica napus]	AATPE_ARATH RecName: Full=AAA-ATPase At4g30250; EC=3.6.1.- {ECO:0000250|UniProtKB:Q9FLD5}; Flags: Precursor;	A0A7G2F6V4_ARATH SubName: Full=(thale cress) hypothetical protein {ECO:0000313|EMBL:CAD5329520.1};	AAA+-type ATPase	GO:0005524,ATP binding; GO:0016887,ATP hydrolysis activity; GO:0006950,response to stress; GO:0000166,nucleotide binding; GO:0003674,molecular_function; GO:0005488,binding; GO:0017076,purine nucleotide binding; GO:0030554,adenyl nucleotide binding; GO:0032553,ribonucleotide binding; GO:0032555,purine ribonucleotide binding; GO:0032559,adenyl ribonucleotide binding; GO:0035639,purine ribonucleosid…	PF14363.9:Domain associated at C-terminal with AAA	--	--	--
BraA01g007470.3C	10.626	3.6423	4.021	0.4632	0.2296	0.1815	0.26	0.1169	0.1156	0.7762	0.842	1.1668	0.5014	0.7071	0.4921	A01	3579023	3579781	-	--	--	uncharacterized protein LOC103852831 [Brassica rapa]	--	A0A3P5ZDM1_BRACM SubName: Full=(field mustard) hypothetical protein {ECO:0000313|EMBL:CAG7886702.1};	--	--	--	--	--	--
BraA01g007480.3C	28.6979	40.238	38.4452	53.0883	41.5899	37.9373	44.6609	41.6839	43.9154	22.2557	20.8935	32.6716	29.0619	32.4936	27.4914	A01	3586759	3590380	-	K00327 NADPH-ferrihemoprotein reductase [EC:1.6.2.4] | (RefSeq) NADPH--cytochrome P450 reductase 2 (A)	--	NADPH--cytochrome P450 reductase 2 [Brassica rapa]	NCPR2_ARATH RecName: Full=NADPH--cytochrome P450 reductase 2 {ECO:0000255|HAMAP-Rule:MF_03212}; Short=CPR 2 {ECO:0000255|HAMAP-Rule:MF_03212}; Short=P450R 2 {ECO:0000255|HAMAP-Rule:MF_03212}; EC=1.6.2.4 {ECO:0000255|HAMAP-Rule:MF_03212};	A0A3P5Z2H0_BRACM RecName: Full=NADPH--cytochrome P450 reductase {ECO:0000256|HAMAP-Rule:MF_03212, ECO:0000256|PIRNR:PIRNR000208}; Short=CPR {ECO:0000256|HAMAP-Rule:MF_03212}; Short=P450R {ECO:0000256|HAMAP-Rule:MF_03212}; EC=1.6.2.4 {ECO:0000256|HAMAP-Rule:MF_03212, ECO:0000256|PIRNR:PIRNR000208};	NADP/FAD dependent oxidoreductase	GO:0009507,chloroplast; GO:0005829,cytosol; GO:0005783,endoplasmic reticulum; GO:0005789,endoplasmic reticulum membrane; GO:0016021,integral component of membrane; GO:0005886,plasma membrane; GO:0050660,flavin adenine dinucleotide binding; GO:0010181,FMN binding; GO:0050661,NADP binding; GO:0003958,NADPH-hemoprotein reductase activity; GO:0016491,oxidoreductase activity; GO:0009698,phenylpropanoi…	PF00667.23:FAD binding domain	--	--	--
BraA01g007490.3C	14.12	12.2677	13.9139	31.8516	31.6263	36.5148	13.3226	19.4326	13.7806	31.5981	27.3168	28.7214	24.6295	22.3978	24.0189	A01	3601964	3604198	+	--	--	VIN3-like protein 2 isoform X1 [Brassica rapa]	VIL2_ARATH RecName: Full=VIN3-like protein 2; AltName: Full=Vernalization5/VIN3-like protein 1;	M4D3W9_BRARP RecName: Full=Fibronectin type-III domain-containing protein {ECO:0000259|PROSITE:PS50853};	--	GO:0005677,chromatin silencing complex; GO:0031519,PcG protein complex; GO:0009506,plasmodesma; GO:0003677,DNA binding; GO:0042802,identical protein binding; GO:0046872,metal ion binding; GO:0035064,methylated histone binding; GO:0032922,circadian regulation of gene expression; GO:0009908,flower development; GO:1900111,positive regulation of histone H3-K9 dimethylation; GO:0040029,epigenetic regu…	PF07227.14:PHD - plant homeodomain finger protein	--	--	--
BraA01g007510.3C	120.585	158.732	202.838	275.608	275.027	154.565	323.357	302.079	367.546	165.445	191.903	203.896	272.83	331.712	283.351	A01	3623707	3628149	+	K01535 H+-transporting ATPase [EC:7.1.2.1] | (RefSeq) ATPase 2, plasma membrane-type (A)	ko00190: Oxidative phosphorylation; ko01100: Metabolic pathways	ATPase 2, plasma membrane-type [Brassica rapa]	PMA2_ARATH RecName: Full=ATPase 2, plasma membrane-type {ECO:0000303|PubMed:2143186}; EC=7.1.2.1 {ECO:0000305}; AltName: Full=Proton pump 2;	A0A398ARE4_BRACM RecName: Full=Plasma membrane ATPase {ECO:0000256|RuleBase:RU362083}; EC=7.1.2.1 {ECO:0000256|RuleBase:RU362083};	Plasma membrane H+-transporting ATPase	GO:0016021,integral component of membrane; GO:0005886,plasma membrane; GO:0005524,ATP binding; GO:0016887,ATP hydrolysis activity; GO:0000287,magnesium ion binding; GO:0015662,P-type ion transporter activity; GO:0008553,P-type proton-exporting transporter activity; GO:0034220,ion transmembrane transport; GO:0120029,proton export across plasma membrane; GO:1902600,proton transmembrane transport; G…	PF00122.23:E1-E2 ATPase	--	--	--
BraA01g007530.3C	1.4706	0.8034	2.0153	5.2084	3.8874	7.8189	45.5482	47.3854	37.0345	15.0666	8.477	21.4286	134.368	84.222	70.2716	A01	3636357	3637921	-	K00430 peroxidase [EC:1.11.1.7] | (RefSeq) peroxidase 45 (A)	ko00940: Phenylpropanoid biosynthesis; ko01100: Metabolic pathways; ko01110: Biosynthesis of secondary metabolites	peroxidase 45 [Brassica rapa]	PER45_ARATH RecName: Full=Peroxidase 45; Short=Atperox P45; EC=1.11.1.7; AltName: Full=ATP8a; Flags: Precursor;	A0A078GRT4_BRANA RecName: Full=Peroxidase {ECO:0000256|ARBA:ARBA00012313, ECO:0000256|RuleBase:RU362060}; EC=1.11.1.7 {ECO:0000256|ARBA:ARBA00012313, ECO:0000256|RuleBase:RU362060};	--	GO:0005576,extracellular region; GO:0020037,heme binding; GO:0046872,metal ion binding; GO:0004601,peroxidase activity; GO:0042744,hydrogen peroxide catabolic process; GO:0006979,response to oxidative stress; GO:0003674,molecular_function; GO:0005488,binding; GO:0046906,tetrapyrrole binding; GO:0097159,organic cyclic compound binding; GO:1901363,heterocyclic compound binding; GO:0043167,ion bindi…	PF00141.26:Peroxidase	--	--	--
BraA01g007550.3C	13.7771	13.9291	12.4225	13.7077	12.8549	9.3716	16.846	17.9452	17.6496	14.3654	11.9102	14.7786	15.0144	14.261	16.179	A01	3647765	3652602	-	K05768 gelsolin | (RefSeq) villin-4 (A)	--	hypothetical protein IGI04_000699 [Brassica rapa subsp. trilocularis]	VILI4_ARATH RecName: Full=Villin-4 {ECO:0000303|PubMed:10631247};	M4D3W4_BRARP RecName: Full=HP domain-containing protein {ECO:0000259|PROSITE:PS51089};	Actin regulatory proteins (gelsolin/villin family)	GO:0005856,cytoskeleton; GO:0005829,cytosol; GO:0005886,plasma membrane; GO:0051015,actin filament binding; GO:0003729,mRNA binding; GO:0051764,actin crosslink formation; GO:0051693,actin filament capping; GO:0030042,actin filament depolymerization; GO:0007015,actin filament organization; GO:0051014,actin filament severing; GO:0099636,cytoplasmic streaming; GO:0048767,root hair elongation; GO:000…	PF00626.25:Gelsolin repeat	--	--	--
BraA01g007560.3C	1.5872	1.8851	2.873	1.4737	1.1651	1.1387	1.1676	1.4778	1.1423	2.5949	3.5616	1.8182	1.5804	1.4417	2.0139	A01	3659542	3666143	-	--	--	uncharacterized protein LOC103852906 isoform X1 [Brassica rapa]	--	M4D3W3_BRARP RecName: Full=Urb2 domain-containing protein {ECO:0000259|Pfam:PF10441};	--	GO:0005730,nucleolus; GO:0042254,ribosome biogenesis; GO:0008150,biological_process; GO:0009987,cellular process; GO:0022613,ribonucleoprotein complex biogenesis; GO:0044085,cellular component biogenesis; GO:0071840,cellular component organization or biogenesis; GO:0005575,cellular_component; GO:0005622,intracellular anatomical structure; GO:0005634,nucleus; GO:0031974,membrane-enclosed lumen; GO…	PF10441.12:Urb2/Npa2 family	--	--	--
BraA01g007580.3C	1.3381	1.0522	0.0734	0	0	0.0202	0	0	0	0.0172	0.0187	0	0	0	0	A01	3672458	3675597	+	K01534 Zn2+/Cd2+-exporting ATPase [EC:7.2.2.12 7.2.2.21] | (RefSeq) cadmium/zinc-transporting ATPase HMA3 (A)	--	cadmium/zinc-transporting ATPase HMA3 [Brassica rapa]	HMA3B_ARATH RecName: Full=Cadmium/zinc-transporting ATPase HMA3; EC=7.2.2.12; EC=7.2.2.21; AltName: Full=Cadmium/zinc-transporting ATPase 4; AltName: Full=Protein HEAVY METAL ATPASE 3;	A0A398AJC5_BRACM SubName: Full=(field mustard) hypothetical protein {ECO:0000313|EMBL:CAG7886713.1};	Cation transport ATPase	GO:0016021,integral component of membrane; GO:0005774,vacuolar membrane; GO:0005524,ATP binding; GO:0016887,ATP hydrolysis activity; GO:0046872,metal ion binding; GO:0008551,P-type cadmium transporter activity; GO:0016463,P-type zinc transporter activity; GO:0071585,detoxification of cadmium ion; GO:0000166,nucleotide binding; GO:0003674,molecular_function; GO:0005488,binding; GO:0017076,purine n…	PF00122.23:E1-E2 ATPase	--	--	--
BraA01g007590.3C	5.7313	5.0315	1.5803	0.0746	0.0665	0.1227	0.1658	0.1525	0.0335	0.06	0.0813	0.0461	0.0161	0.0342	0.0951	A01	3683196	3687325	+	K01534 Zn2+/Cd2+-exporting ATPase [EC:7.2.2.12 7.2.2.21] | (RefSeq) cadmium/zinc-transporting ATPase HMA2 (A)	--	cadmium/zinc-transporting ATPase HMA2 [Brassica rapa]	HMA2_ARATH RecName: Full=Cadmium/zinc-transporting ATPase HMA2; EC=7.2.2.12; EC=7.2.2.21; AltName: Full=Cadmium/zinc-transporting ATPase 3; AltName: Full=Protein HEAVY METAL ATPASE 2;	M4D3W0_BRARP RecName: Full=HMA domain-containing protein {ECO:0000259|PROSITE:PS50846};	Cation transport ATPase	GO:0016021,integral component of membrane; GO:0005886,plasma membrane; GO:0005524,ATP binding; GO:0016887,ATP hydrolysis activity; GO:0015086,cadmium ion transmembrane transporter activity; GO:0046872,metal ion binding; GO:0008551,P-type cadmium transporter activity; GO:0016463,P-type zinc transporter activity; GO:0005385,zinc ion transmembrane transporter activity; GO:0055069,zinc ion homeostasi…	PF00122.23:E1-E2 ATPase	--	--	--
BraA01g007610.3C	4.7711	7.4422	8.8388	16.8991	17.7489	13.7016	20.367	21.9166	21.2601	11.9006	12.952	14.3298	17.8158	18.4977	17.0991	A01	3695556	3698000	+	K14486 auxin response factor | (RefSeq) ARF3-2; auxin response factor 3 isoform X2 (A)	ko04075: Plant hormone signal transduction	auxin response factor 16 [Brassica rapa]	ARFP_ARATH RecName: Full=Auxin response factor 16;	H9B4D8_BRARP RecName: Full=Auxin response factor {ECO:0000256|RuleBase:RU004561};	--	GO:0005634,nucleus; GO:0003677,DNA binding; GO:0003700,DNA-binding transcription factor activity; GO:0035198,miRNA binding; GO:0009734,auxin-activated signaling pathway; GO:0051301,cell division; GO:0007389,pattern specification process; GO:0009733,response to auxin; GO:0048829,root cap development; GO:0003674,molecular_function; GO:0003676,nucleic acid binding; GO:0005488,binding; GO:0097159,org…	PF06507.16:Auxin response factor	B3-ARF	TF	B3->B3-ARF
[truncated: 20,586 more rows]

## Sheet: DEGs of GA-4d vs C-4d
ID	C-4d-1	C-4d-2	C-4d-3	GA-4d-1	GA-4d-2	GA-4d-3	log2FoldChange	pvalue	padj	regulated	chr	start	end	strand	KEGG	KEGG pathway	NR	Swissprot	Tremble	KOG	GO	Pfam	TF-Family	TF-Category	TF-Classification
[truncated: 1,880 more rows]

[truncated: 1 more sheets: DEGs of GA-10d vs C-10d]
