# Supplementary material for: Exogenous Gibberellin Delays Postharvest Leaf Senescence in Pak Choi by Modulating Transcriptomic and Metabolomic Profiles
Source: Foods. 2025 Mar 13;14(6):981. doi: 10.3390/foods14060981 (PMC11941532; doi:10.3390/foods14060981)
Supplement: Supplementary file 1 [file foods-14-00981-s001.zip › TableS2.xlsx]

## Sheet: All metabolites
Compounds	Formula	Q1 (Da)	Q3 (Da)	Molecular weight (Da)	Ionization model	Class I	Class II	CAS	Level	C-0d-1	C-0d-2	C-0d-3	C-4d-1	C-4d-2	C-4d-3	C-10d-1	C-10d-2	C-10d-3	GA-4d-1	GA-4d-2	GA-4d-3	GA-10d-1	GA-10d-2	GA-10d-3	QC01	QC02	QC03	cpd_ID	kegg_map
1-(2-Amino-4-methylpentanoyl)pyrrolidine-2-carboxylic acid	C11H20N2O3	229.15	116.07	228.147	[M+H]+	Amino acids and derivatives	Amino acids and derivatives	-	1	6.32305e+06	3.69569e+06	2.70927e+06	4.22628e+06	4.33722e+06	4.48296e+06	3.71657e+06	3.58301e+06	3.52406e+06	4.32115e+06	1.04644e+07	3.86883e+06	3.41271e+06	3.10213e+06	3.09241e+06	4.32286e+06	4.33824e+06	4.34028e+06	-	-
LysoPC 17:0*	C25H52NO7P	510.36	184.07	509.348	[M+H]+	Lipids	LPC	50930-23-9	2	923432	1.04673e+06	1.03717e+06	1.20019e+06	900747	642769	3.85244e+06	2.29866e+06	6.75956e+06	738015	1.60764e+06	1.01478e+06	2.36276e+06	2.19537e+06	3.41022e+06	2.00129e+06	2.01125e+06	2.01173e+06	-	-
N-Alpha-Acetyl-L-Asparagine	C6H10N2O4	173.06	58.03	174.064	[M-H]-	Amino acids and derivatives	Amino acids and derivatives	4033-40-3	3	10005	21498.5	57284.1	139435	134975	147825	319772	253262	324132	336461	151219	102129	374552	341901	480193	203278	204597	202442	-	-
2-amino-4-hydroxy-3-((3,4,5-trihydroxytetrahydro-2H-pyran-2-yl)oxy)butanoic acid	C9H17NO8	268.1	136.06	267.095	[M+H]+	Amino acids and derivatives	Amino acids and derivatives	-	1	1.03533e+07	5.14335e+06	3.60624e+06	2.67436e+06	1.59298e+06	5.17253e+06	2.12393e+06	1.11623e+06	828439	2.00929e+06	4.6472e+06	2.90588e+06	2.25074e+06	507122	913808	2.5613e+06	2.58207e+06	2.47346e+06	-	-
N-Palmitoylglycine	C18H35NO3	312.26	74.03	313.262	[M-H]-	Amino acids and derivatives	Amino acids and derivatives	2441-41-0	3	49795.2	49265.1	69756.3	20347.6	21168.9	19949.6	26302.2	29846.3	17616.4	15002.6	11552.1	12096.6	11071.5	9779.97	14285.7	20878.2	21470.5	22145.7	-	-
Cyclo(L-Ala-L-Pro)	C8H12N2O2	169.1	70.07	168.09	[M+H]+	Amino acids and derivatives	Amino acids and derivatives	36357-32-1	3	875464	547678	761507	304227	240825	325767	236563	251735	130927	341570	136320	294674	126791	271275	248351	351282	339722	361278	-	-
Riboprine	C15H21N5O4	336.17	148.06	335.159	[M+H]+	Nucleotides and derivatives	Nucleotides and derivatives	7724-76-7	3	47278.8	29166.3	66507.4	115468	49939.4	110181	249807	240731	162375	91345.2	131735	90479.2	225695	113364	263763	193224	192463	195011	C16427	ko00908,ko01110
Coniferaldehyde	C10H10O3	179.07	91.06	178.063	[M+H]+	Others	Aldehyde compounds	20649-42-7	1	457654	899975	709856	1.81211e+06	1.32945e+06	934725	2.09216e+06	1.96293e+06	2.17519e+06	1.29217e+06	1.21315e+06	1.57983e+06	1.76202e+06	2.26521e+06	1.6947e+06	1.47731e+06	1.49527e+06	1.47753e+06	C02666	ko00940,ko01100,ko01110
vasicinone	C11H10N2O2	203.08	130.07	202.074	[M+H]+	Alkaloids	Alkaloids	486-64-6	2	4.34138e+06	8.07494e+06	7.95735e+06	2.14681e+07	1.57011e+07	1.51215e+07	3.14112e+07	2.92454e+07	3.83416e+07	2.27752e+07	2.19246e+07	3.58377e+07	4.12877e+07	3.32302e+07	3.35799e+07	2.70552e+07	2.67215e+07	2.70943e+07	-	-
L-Proline*	C5H9NO2	116.07	70.07	115.063	[M+H]+	Amino acids and derivatives	Amino acids and derivatives	147-85-3	1	2.77707e+06	2.9089e+06	3.75086e+06	2.96569e+06	3.34381e+06	5.96032e+06	2.50408e+06	2.02578e+06	1.46256e+06	3.7816e+06	2.18861e+06	2.39896e+06	2.45767e+06	2.31962e+06	2.51026e+06	2.78383e+06	2.96214e+06	2.96112e+06	C00148	ko00330,ko00332,ko00470,ko00970,ko01100,ko01110,ko01230,ko02010
O-Feruloyl 3-hydroxycoumarin	C19H14O6	339.09	177.05	338.079	[M+H]+	Lignans and Coumarins	Coumarins	-	3	4419205	7929920	4.96732e+06	7.95007e+06	10455505	9080750	12160020	1.09527e+07	12644680	16865825	9.58176e+06	12650135	19840915	13381055	16089755	9.11618e+06	8.97089e+06	9050585	-	-
Met-Phe	C14H20N2O3S	297.13	104.06	296.12	[M+H]+	Amino acids and derivatives	Amino acids and derivatives	14492-14-9	3	453053	154505	99901.6	885119	287939	481564	1.19714e+06	339216	381295	420860	2.50043e+06	563313	1.04974e+06	274867	358948	554496	546211	547391	-	-
N',N'',N'''-p-Coumaroyl-cinnamoyl-caffeoyl spermidine	C34H37N3O6	584.28	325	583.268	[M+H]+	Alkaloids	Phenolamine	-	3	1.02421e+07	3.47256e+06	2.16278e+06	5.86079e+06	3.43326e+06	9.23461e+06	5.64077e+06	1.64944e+06	2.27915e+06	3.85729e+06	1.2395e+07	3.48414e+06	6.29645e+06	1.98496e+06	2.62207e+06	4.21106e+06	4.27727e+06	4.22523e+06	-	-
Punicic acid (9Z,11E,13Z-octadecatrienoic acid)	C18H30O2	279.23	95.09	278.225	[M+H]+	Lipids	Free fatty acids	544-72-9	3	1.0448e+06	467792	321995	497875	729783	762510	1.52609e+06	867708	1.01402e+06	687477	1.39718e+06	481552	1.01431e+06	516797	1.67294e+06	905439	896074	890563	C08364	-
L-Valine*	C5H11NO2	118.09	72.08	117.079	[M+H]+	Amino acids and derivatives	Amino acids and derivatives	72-18-4	1	589797	584693	859994	2.22783e+06	3.46751e+06	3.69659e+06	4.09333e+06	4.65958e+06	2.69422e+06	4.82552e+06	2.83584e+06	3.08207e+06	5.91443e+06	5.61539e+06	5.99768e+06	3.7636e+06	3.71425e+06	3.77446e+06	C00183	ko00280,ko00290,ko00460,ko00770,ko00966,ko00970,ko01100,ko01110,ko01210,ko01230,ko01240,ko02010
1-O-p-Coumaroyllysine	C15H20N2O4	293.16	147.04	292.142	[M+H]+	Alkaloids	Phenolamine	-	3	1.77077e+06	1.2211e+06	4.37751e+06	3.54618e+06	3.53536e+06	2.13768e+06	1622112	715603	1.35426e+06	1.14829e+06	789903	848155	874933	885750	1.16605e+06	1.3992e+06	1.40503e+06	1.42375e+06	-	-
5-Acetamidopentanoic Acid*	C7H13NO3	158.08	116.07	159.089	[M-H]-	Organic acids	Organic acids	1072-10-2	3	168554	253298	275043	1.14456e+06	1.2706e+06	1.13012e+06	1070680	1.73381e+06	1.40221e+06	1.12435e+06	1.1053e+06	918997	1.87317e+06	1.60573e+06	1.61418e+06	1.08894e+06	1.11007e+06	1.09085e+06	C03087	ko00310,ko01100
LysoPC 19:1	C27H54NO7P	536.37	184.07	535.364	[M+H]+	Lipids	LPC	-	2	324906	828779	806507	1.87034e+06	1.34209e+06	326345	5.77741e+06	4.55754e+06	1.10923e+07	866145	3.06733e+06	1.57297e+06	9.20949e+06	5.00553e+06	5.3701e+06	3.37788e+06	3.40977e+06	3.33756e+06	-	-
Homosyringic Acid 4'-O-Glucoside	C16H22O10	373.11	193.05	374.121	[M-H]-	Phenolic acids	Phenolic acids	-	2	771149	1.14665e+06	1.055e+06	2.0988e+06	2.3511e+06	1.19052e+06	2.06005e+06	2.64163e+06	2.6163e+06	2.1395e+06	1.93267e+06	2.09618e+06	2.36962e+06	1.90845e+06	2.68249e+06	1.86549e+06	1.90043e+06	1.90142e+06	-	-
2-Dehydro-3-deoxy-L-arabinonate*	C5H8O5	147.03	57.03	148.037	[M-H]-	Others	Saccharides	-	1	1.16345e+06	2.32906e+06	2.07158e+06	3.21326e+06	4.36068e+06	4.91443e+06	1.21808e+07	9.22201e+06	6.11204e+06	5.02158e+06	2.13112e+06	4.24988e+06	5.52281e+06	6.30972e+06	6.44511e+06	4.2651e+06	4.33405e+06	4.24368e+06	C00684	ko00053,ko01100
2-Hydroxyglutaric Acid*	C5H8O5	147.03	57.03	148.037	[M-H]-	Organic acids	Organic acids	13095-48-2	1	1.16345e+06	2.32906e+06	2.07158e+06	3.21326e+06	4.36068e+06	4.91443e+06	1.21808e+07	9.22201e+06	6.11204e+06	5.02158e+06	2.13112e+06	4.24988e+06	5.52281e+06	6.30972e+06	6.44511e+06	4.2651e+06	4.33405e+06	4.24368e+06	C03196	ko00310,ko01100
3-Methylmalic acid*	C5H8O5	147.03	57.03	148.037	[M-H]-	Organic acids	Organic acids	152204-30-3	1	1.16345e+06	2.32906e+06	2.07158e+06	3.21326e+06	4.36068e+06	4.91443e+06	1.21808e+07	9.22201e+06	6.11204e+06	5.02158e+06	2.13112e+06	4.24988e+06	5.52281e+06	6.30972e+06	6.44511e+06	4.2651e+06	4.33405e+06	4.24368e+06	C06032	ko00290,ko00660,ko01100,ko01210,ko01230
2-Piperidone	C5H9NO	100.08	56.05	99.0684	[M+H]+	Alkaloids	Piperidine alkaloids	675-20-7	1	6.04602e+06	1.03511e+07	1.2979e+07	8.67099e+06	1.01044e+07	5.93402e+06	5.45014e+06	8.91893e+06	1.6118e+07	6.3408e+06	5.91249e+06	6.979e+06	6.97416e+06	1.41722e+07	1.18724e+07	9.10931e+06	9.31503e+06	9.19892e+06	-	-
Hydroxymenisdaurin D*	C14H21NO8	332.13	152.07	331.127	[M+H]+	Alkaloids	Alkaloids	-	3	5.85998e+06	5.19519e+06	8.27854e+06	9.34927e+06	1.06267e+07	1.06784e+07	9.39316e+06	1.02025e+07	9.4487e+06	1.04968e+07	5.3548e+06	7.48185e+06	1.03629e+07	1.15759e+07	8.73889e+06	8.67536e+06	8.68173e+06	8.8526e+06	-	-
3-amino-2-naphthoic acid*	C11H9NO2	188.07	118.06	187.063	[M+H]+	Alkaloids	Alkaloids	-	1	501302	498703	1.60283e+06	7.93309e+06	6.95628e+06	6.47512e+06	9.97771e+06	9.92118e+06	1.05455e+07	6.8825e+06	5.80469e+06	6.15349e+06	1.09026e+07	1.05897e+07	1.02054e+07	8.93649e+06	8.78218e+06	8.98265e+06	-	-
2-Aminohexadecane-1,16,16-triol	C16H35NO3	290.27	242.25	289.262	[M+H]+	Lipids	Sphingolipids	-	1	748901	816005	760044	953136	762793	826821	907521	927223	1.36048e+06	925222	1.44782e+06	1.16718e+06	1.0851e+06	970752	1.01197e+06	836895	836080	818988	-	-
N,N-Dimethylglycine*	C4H9NO2	104.07	58.07	103.063	[M+H]+	Amino acids and derivatives	Amino acids and derivatives	1118-68-9	2	2.60753e+07	2.36205e+07	2.33743e+07	1.90896e+07	2.18607e+07	2.6504e+07	1.70543e+07	1.48953e+07	1.31628e+07	2.14118e+07	1.93243e+07	1.93583e+07	2.15779e+07	1.3703e+07	1.67239e+07	2.02567e+07	1.87866e+07	1.90667e+07	C01026	ko00260,ko01100
1-(Hydroxymethyl)hexahydro-1h-pyrrolizin-2-ol	C8H15NO2	158.12	70.07	158.117	[M+H]+	Alkaloids	Pyrrole alkaloids	-	2	562165	532556	2.45719e+06	8.96472e+06	6.81765e+06	7.32215e+06	1.39696e+07	1.54388e+07	1.51502e+07	9.82645e+06	7.25786e+06	5.44075e+06	1.83336e+07	18603795	1.72585e+07	1.11958e+07	1.10046e+07	1.0933e+07	-	-
α-Linolenic Acid*	C18H30O2	277.22	277.22	278.225	[M-H]-	Lipids	Free fatty acids	463-40-1	1	3.32144e+07	9.59522e+06	5.9728e+06	1.68124e+07	1.20971e+07	2.10381e+07	3.11014e+07	1.78395e+07	3.59978e+07	1.36454e+07	3.61726e+07	1.36625e+07	3.10656e+07	1.38477e+07	2.24044e+07	2.50928e+07	2.52865e+07	2.46803e+07	C06427	ko00592,ko01040,ko01100,ko01110
6-Hydroxydopaquinone	C9H9NO5	210.04	135.04	211.048	[M-H]-	Amino acids and derivatives	Amino acids and derivatives	135791-48-9	3	103115	64386.7	125235	96164.8	105698	158355	144803	142662	121878	102923	122648	69631.5	182753	186515	133025	127631	130586	130292	-	-
Hydroxytetradecyl sulfate	C14H30O5S	309.17	96.96	310.181	[M-H]-	Others	Others	-	1	106542	42468.9	348048	153446	371173	236261	138872	117520	82992.5	148931	165363	137059	162680	176985	231213	199239	194872	194840	-	-
2'-Deoxyadenosine*	C10H13N5O3	252.11	136.06	251.102	[M+H]+	Nucleotides and derivatives	Nucleotides and derivatives	958-09-8	3	5.81185e+06	1.7488e+06	1.74838e+06	2.2587e+06	1.48585e+06	4.38931e+06	2.62248e+06	1.33921e+06	1.77409e+06	1.98828e+06	5.69084e+06	3.35046e+06	2.20554e+06	567857	1.13043e+06	2.13436e+06	2.07978e+06	2.10667e+06	C00559	ko00230,ko01100,ko01232,ko02010
3-Oxo-α-ionol-β-D-glucoside	C19H30O7	371.21	191.14	370.199	[M+H]+	Others	Alcohol compounds	-	2	184347	344016	526877	395715	353966	193220	567800	384864	168440	389572	460750	361523	92546	261068	108326	430454	420886	420625	-	-
2'-Deoxyinosine-5'-monophosphate	C10H13N4O7P	333.06	137.05	332.052	[M+H]+	Nucleotides and derivatives	Nucleotides and derivatives	3393-18-8	3	237116	237041	258650	184236	238237	210476	128702	189447	200192	256847	105548	183777	148690	207288	131978	153858	150966	149994	C06196	ko00230,ko01232
2-Amino-4-hydroxy-3-methylpentanoic acid	C6H13NO3	148.1	84.08	147.089	[M+H]+	Amino acids and derivatives	Amino acids and derivatives	-	3	1.80964e+06	3.33611e+06	2.59838e+06	1.82638e+06	2.1856e+06	1.901e+06	1.80952e+06	1.50957e+06	1.3267e+06	3.13639e+06	1.63074e+06	2.29672e+06	1.67521e+06	2.04818e+06	2.31619e+06	2.15368e+06	2.03427e+06	1.96349e+06	-	-
(3S)-1,3-dihydroxy-2,3,3a,4-tetrahydropyrrolo[2,1-b]quinazolin-9(1H)-one	C11H12N2O3	221.09	175.09	220.085	[M+H]+	Alkaloids	Alkaloids	-	2	4.36945e+06	1.62332e+06	3.88301e+06	1.82079e+07	1.49812e+07	8.31712e+06	2.95246e+07	3.09022e+07	2.27937e+07	1.05644e+07	1.04251e+07	5.25984e+06	2.29291e+07	3.57844e+07	3.29069e+07	1.96728e+07	1.91753e+07	1.95955e+07	-	-
2-Acetyl-2-Hydroxybutanoic Acid	C6H10O4	145.05	83.05	146.058	[M-H]-	Organic acids	Organic acids	-	3	0	0	0	138198	138127	60947.5	242205	222671	635194	113917	263945	84189.6	552671	515855	543338	260522	253697	255073	C06006	ko00290,ko01100,ko01110,ko01210,ko01230
N7-Methylguanosine	C11H15N5O5	298.11	166.07	297.107	[M+H]+	Nucleotides and derivatives	Nucleotides and derivatives	20244-86-4	3	442687	752656	597062	2.29965e+06	1.03632e+06	1.27943e+06	2.58298e+06	1.05793e+06	1.1786e+06	2.48813e+06	1.05237e+06	1.0538e+06	852667	909976	925820	1.11921e+06	1.09596e+06	1.12615e+06	C20674	-
N-Methylglycine	C3H7NO2	88.04	88.04	89.0477	[M-H]-	Amino acids and derivatives	Amino acids and derivatives	107-97-1	3	68531	128183	101414	37210.2	40473.5	76768.9	26277.6	8973.59	28194.7	72653.4	26723	71305.4	18340	18340	16555.1	43188.3	41033.9	39210.3	C00213	ko00260,ko00330,ko01100
L-Glycine	C2H5NO2	76.04	59.01	75.032	[M+H]+	Amino acids and derivatives	Amino acids and derivatives	56-40-6	3	342879	295310	258575	228081	232975	351584	249786	176920	121725	332325	276940	161342	198282	258847	368028	221845	253995	244168	C00037	ko00230,ko00260,ko00310,ko00440,ko00460,ko00470,ko00480,ko00630,ko00730,ko00785,ko00860,ko00970,ko01100,ko01110,ko01200,ko01230,ko01240,ko02010
N-Acetyl-DL-phenylalanine	C11H13NO3	208.1	120.08	207.089	[M+H]+	Amino acids and derivatives	Amino acids and derivatives	2901-75-9	3	1.90594e+07	2.11928e+07	2.28933e+07	1.56156e+07	1.61224e+07	1.71813e+07	1.60039e+07	1.18266e+07	8.59401e+06	1.52412e+07	1.27557e+07	1.4424e+07	1.53278e+07	1.25126e+07	1.23339e+07	1.36845e+07	1.56246e+07	1.40822e+07	-	-
Lys-Tyr	C15H23N3O4	310.18	84.08	309.169	[M+H]+	Amino acids and derivatives	Amino acids and derivatives	35978-98-4	3	392669	536149	502991	129582	175258	267066	206279	149185	155806	401071	518405	214749	141499	712745	165303	185676	216686	212897	-	-
9,12,13-Trihydroxy-10,15-octadecadienoic acid	C18H32O5	327.22	291.2	328.225	[M-H]-	Lipids	Free fatty acids	-	1	616000	67853.4	45846.4	61220.4	37124.5	146723	93849.7	154089	129317	140159	1.03517e+06	77588.8	177969	25499.6	94676.7	144878	141031	141720	-	-
Isovitexin-2''-O-(6'''-feruloyl)glucoside	C37H38O18	771.21	147.04	770.206	[M+H]+	Flavonoids	Flavones	-	3	19601.4	24237	15850.5	49605.3	34793.2	62753.1	68969.3	44955.2	82835.3	36675	53404.1	53657.4	38877.5	64948.8	36675	73345.4	74567.2	75514.4	-	-
3,6'-Disinapoylsucrose	C34H42O19	753.23	205.05	754.232	[M-H]-	Phenolic acids	Phenolic acids	139891-98-8	2	5.23124e+06	1.92313e+06	837305	1.30156e+06	1.91297e+06	2.50179e+06	179681	2.58261e+06	794938	1.20701e+06	1.17459e+06	861424	1.72786e+06	2.27831e+06	1.16042e+06	1.5399e+06	1.51198e+06	1.49591e+06	-	-
Amentoflavone-4',4''',7,7''-tetramethyl ether	C34H26O10	595.15	595.15	594.153	[M+H]+	Flavonoids	Flavones	-	3	2.34273e+07	1.3432e+07	2.1154e+07	1.45949e+07	1.22274e+07	2.77198e+07	1.99574e+07	2.03059e+07	1.36106e+07	1.29182e+07	11258784	1.11024e+07	1.10534e+07	1.39178e+07	1.8128e+07	2.00331e+07	1.94577e+07	1.96117e+07	-	-
6'-O-β-D-glucosylbarlerin*	C25H38O17	609.2	447.12	610.211	[M-H]-	Terpenoids	Monoterpenoids	927691-88-1	3	176553	175755	196001	1.04908e+06	459523	231215	757010	744537	855977	539873	652409	352002	757254	865882	696155	504230	490545	503275	-	-
Myristoleic acid	C14H26O2	225.19	207.18	226.193	[M-H]-	Lipids	Free fatty acids	544-64-9	3	141479	182988	367568	132474	391387	302928	101046	214766	118486	365352	217057	198923	211981	170365	366635	219009	222818	216104	C08322	-
L-Alanyl-L-leucine	C9H18N2O3	203.14	86.1	202.132	[M+H]+	Amino acids and derivatives	Amino acids and derivatives	3303-34-2	3	1.66705e+06	2.03669e+06	2.26274e+06	5.05318e+06	3.43266e+06	2.80024e+06	7.11236e+06	4.29574e+06	2.20131e+06	3.56919e+06	3.01316e+06	4.8099e+06	2.2112e+06	6.77952e+06	2688480	4.44402e+06	4.46581e+06	4.57358e+06	-	-
Malonyltryptophan	C14H14N2O5	291.1	245.09	290.09	[M+H]+	Amino acids and derivatives	Amino acids and derivatives	-	1	268038	410719	728677	522116	2.13891e+06	1.66169e+06	531824	1.80998e+06	633301	1.41911e+06	810879	936393	1.16064e+06	991600	2.81505e+06	992131	968395	963963	-	-
Gly-Tyr*	C11H14N2O4	239.1	136.08	238.095	[M+H]+	Amino acids and derivatives	Amino acids and derivatives	658-79-7	3	2.17406e+06	1.11844e+06	859538	2.40403e+06	1.25335e+06	1.69573e+06	78234.3	1.63447e+06	1.63439e+06	1.56593e+06	1.01365e+07	2.45721e+06	2.1145e+06	1.31127e+06	1.14529e+06	2.46961e+06	2.39748e+06	2.45519e+06	-	-
Tyr-Gly*	C11H14N2O4	239.1	136.08	238.095	[M+H]+	Amino acids and derivatives	Amino acids and derivatives	673-08-5	3	2.17406e+06	1.11844e+06	859538	2.40403e+06	1.25335e+06	1.69573e+06	78234.3	1.63447e+06	1.63439e+06	1.56593e+06	1.01365e+07	2.45721e+06	2.1145e+06	1.31127e+06	1.14529e+06	2.46961e+06	2.39748e+06	2.45519e+06	-	-
N-Monomethyl-L-arginine*	C7H16N4O2	189.13	70.07	188.127	[M+H]+	Amino acids and derivatives	Amino acids and derivatives	17035-90-4	2	520835	323741	1.09703e+06	4.04067e+06	2.77079e+06	3.72926e+06	7.9248e+06	7.74828e+06	6.73767e+06	3.37695e+06	2.69812e+06	2.67557e+06	7.17186e+06	9.06516e+06	7.18037e+06	4.78097e+06	4.80437e+06	4.92231e+06	C03884	-
Pro-Asn-Leu	C15H26N4O5	343.2	70.07	342.19	[M+H]+	Amino acids and derivatives	Amino acids and derivatives	-	2	608927	462917	973394	2.35002e+06	1.9836e+06	1.36194e+06	3.07927e+06	3.04809e+06	2.73882e+06	1.50745e+06	2.50562e+06	2.32329e+06	2.11001e+06	2.63635e+06	1.61279e+06	1.9996e+06	2.05851e+06	2.00827e+06	-	-
Azetidine-2-carboxylic acid*	C4H7NO2	102.05	56.05	101.048	[M+H]+	Alkaloids	Alkaloids	225452	2	2.39874e+06	2.76073e+06	3.36562e+06	7.61653e+06	7.75609e+06	7.55217e+06	7.68201e+06	1.02602e+07	1.05347e+07	8.59728e+06	6.55088e+06	4.71008e+06	1.51185e+07	1.41361e+07	1.14008e+07	8.36956e+06	8.32614e+06	8.57645e+06	C08267	-
L-Azetidine-2-carboxylic acid*	C4H7NO2	102.05	56.05	101.048	[M+H]+	Alkaloids	Alkaloids	2133-34-8	2	2.39874e+06	2.76073e+06	3.36562e+06	7.61653e+06	7.75609e+06	7.55217e+06	7.68201e+06	1.02602e+07	1.05347e+07	8.59728e+06	6.55088e+06	4.71008e+06	1.51185e+07	1.41361e+07	1.14008e+07	8.36956e+06	8.32614e+06	8.57645e+06	-	-
N-Feruloylputrescine N-glucoside	C20H30N2O8	427.21	177.05	426.2	[M+H]+	Alkaloids	Phenolamine	-	2	1.44217e+06	2.14358e+06	1.78405e+07	1.19331e+07	2.89783e+06	1.59914e+07	1.44574e+06	9.20348e+06	5.7622e+06	3.02413e+06	3.34209e+06	2.79162e+06	5.71839e+06	2.52876e+06	5.67317e+06	9.34802e+06	9.56484e+06	9.64044e+06	-	-
γ-L-Glutamyl-S-methyl-L-cysteine	C9H16N2O5S	265.09	119.02	264.078	[M+H]+	Amino acids and derivatives	Amino acids and derivatives	-	1	3.11012e+07	5.05796e+07	4.06034e+07	1.52168e+07	1.52955e+07	1.38028e+07	1.46168e+07	1.15849e+07	8.03864e+06	6.67202e+06	3.57814e+06	5.26251e+06	1.18847e+07	1.25093e+07	8.99564e+06	1.33957e+07	1.1227e+07	1.17505e+07	-	-
Salicylamide	C7H7NO2	138.06	77.04	137.048	[M+H]+	Alkaloids	Phenolamine	65-45-2	3	240990	65674.1	282751	288220	228961	300756	432805	260909	180120	209157	299741	242358	552631	304506	395647	354511	349605	343067	-	-
γ-Glutamyltyrosine	C14H18N2O6	311.12	165.05	310.116	[M+H]+	Amino acids and derivatives	Amino acids and derivatives	7432-23-7	2	400916	315932	1.00515e+06	5.57961e+06	5.25835e+06	6.73757e+06	1.42209e+07	1.28532e+07	9.65805e+06	5.45432e+06	3.05114e+06	3.33384e+06	1.13062e+07	1.56667e+07	1.21436e+07	7.52502e+06	7.76441e+06	7.71884e+06	-	-
Macrophypene B*	C18H28O2	277.22	93.07	276.209	[M+H]+	Terpenoids	Ditepenoids	-	3	1.38769e+07	2.83803e+06	1.78504e+06	2.94238e+06	3.27616e+06	6.86628e+06	8.47856e+06	4.46766e+06	5.78312e+06	4.90189e+06	3.89373e+06	1.2376e+06	1.02452e+07	3.42782e+06	1.00852e+07	7.8053e+06	7.6148e+06	7.86198e+06	-	-
Nodakenin	C20H24O9	409.15	247.1	408.142	[M+H]+	Lignans and Coumarins	Coumarins	495-31-8	3	4.28641e+06	6.99813e+06	3.9561e+06	3.64251e+06	3.31317e+06	2.37397e+06	3.16371e+06	3.59263e+06	4.11715e+06	1109310	4.06713e+06	4.3777e+06	2.66349e+06	2.64036e+06	2.96449e+06	3.5829e+06	3.65105e+06	3.53165e+06	C09279	-
N-methylphenylalanine	C10H13NO2	180.1	120.08	179.095	[M+H]+	Amino acids and derivatives	Amino acids and derivatives	-	1	2.02537e+06	3.48598e+06	3.78029e+06	9.89111e+06	1.07107e+07	7.18461e+06	1.22866e+07	1.05045e+07	1.62962e+07	1.00502e+07	6.52338e+06	9.17147e+06	2.10561e+07	2.2452e+07	1.89583e+07	1.14974e+07	1.15697e+07	1.12061e+07	-	-
Geniposide	C17H24O10	389.14	209.08	388.137	[M+H]+	Terpenoids	Monoterpenoids	24512-63-8	3	504806	889765	347222	830755	341095	171775	520955	432325	635607	649088	383855	1.13164e+06	662143	509245	484590	1.01473e+06	990534	1.02423e+06	C09781	-
4-Phenylbutyl glucosinolate	C17H25NO9S2	450.09	96.96	451.097	[M-H]-	Others	Glucosinolates	-	3	367423	138668	716088	248351	189988	355867	217363	395200	175262	57954	142185	178808	300325	270738	142360	243088	238178	246537	-	-
L-Asparagine	C4H8N2O3	133.06	74.02	132.054	[M+H]+	Amino acids and derivatives	Amino acids and derivatives	70-47-3	3	707224	640095	3.86397e+06	1.43325e+07	1.90824e+07	9.57941e+06	2.90589e+07	2.21507e+07	3.83821e+07	2.43122e+07	2.13213e+07	1.78345e+07	4.07292e+07	4.2678e+07	5.66212e+07	2.93983e+07	28431644	2.86656e+07	C00152	ko00250,ko00460,ko00970,ko01100,ko01110,ko01230
1'-O-(3,4-Dihydroxyphenethyl)-O-caffeoyl-glucoside	C23H26O11	477.14	179.03	478.147	[M-H]-	Phenolic acids	Phenolic acids	-	3	578161	1.21222e+06	3.80591e+06	5.98887e+06	6.78268e+06	3.20548e+06	2.95913e+06	3.47986e+06	5.36562e+06	4.53677e+06	5.72176e+06	2.81702e+06	0	0	0	4.17718e+06	4.29169e+06	4.15176e+06	-	-
Cyclo(Ala-Gly)	C5H8N2O2	129.07	56.05	128.059	[M+H]+	Amino acids and derivatives	Amino acids and derivatives	4526-77-6	3	6.76336e+06	7.31922e+06	7.12346e+06	5.04894e+06	4.05215e+06	7.44241e+06	4.13033e+06	4.6397e+06	3.75004e+06	7.53227e+06	3.87451e+06	4.42803e+06	2.9978e+06	3.44112e+06	2.49467e+06	5.08482e+06	4.31926e+06	4.06059e+06	-	-
trans-Aconitic acid	C6H6O6	175.02	98.98	174.016	[M+H]+	Organic acids	Organic acids	4023-65-8	3	1.55911e+06	2.07572e+06	796995	2.76325e+06	1.5417e+06	1.54821e+06	2.48374e+06	2.10733e+06	1.37332e+06	640149	3.16342e+06	1.3899e+06	730394	909869	1.15582e+06	2.23094e+06	2.18751e+06	2.26745e+06	C02341	ko00660,ko01100
Cyclobrassinin	C11H10N2S2	235.03	162.04	234.029	[M+H]+	Alkaloids	Plumerane	105748-58-1	1	5.39365e+06	4.79175e+06	1.38778e+07	4.69862e+07	8.97781e+07	1.79598e+07	6.83748e+06	3.86329e+06	8.1389e+06	1.2533e+07	1.34627e+07	1.0016e+06	5.56094e+06	9.49813e+06	4.78804e+06	1.35208e+07	1.33748e+07	1.3053e+07	-	-
Indole	C8H7N	118.07	91.05	117.058	[M+H]+	Alkaloids	Plumerane	120-72-9	1	110792	204919	481067	2.01765e+06	1.63592e+06	1.52395e+06	2.34452e+06	2.26596e+06	2.4268e+06	1.70126e+06	1.46484e+06	1.48266e+06	2.47487e+06	2.33254e+06	2.20493e+06	2.11692e+06	2.09084e+06	2.16605e+06	C00463	ko00380,ko00400,ko00402,ko00999,ko01100,ko01110
L-Prolyl-L-Phenylalanine	C14H18N2O3	263.14	70.06	262.132	[M+H]+	Amino acids and derivatives	Amino acids and derivatives	13589-02-1	1	254325	253113	192076	658827	904121	570622	574924	481426	475001	479268	2.44095e+06	540077	640666	482220	605966	568878	583768	589210	-	-
naphthisoxazol A*	C11H9NO2	188.07	118.06	187.063	[M+H]+	Alkaloids	Alkaloids	-	1	532346	477227	1.8645e+06	7.82689e+06	6.64634e+06	6.4324e+06	9.83273e+06	9.38639e+06	1.04346e+07	6.48169e+06	5.81758e+06	6.08908e+06	1.05791e+07	1.04778e+07	9.7972e+06	8.88669e+06	8.61698e+06	8.6087e+06	-	-
Casuarine Analogue	C9H17NO5	220.12	90.06	219.111	[M+H]+	Alkaloids	Alkaloids	-	3	1.57522e+07	1.78747e+07	1.91204e+07	3.19637e+07	2.94389e+07	2.48601e+07	3.15574e+07	3.48106e+07	3.5849e+07	3.12226e+07	2.47699e+07	2.89358e+07	3.72631e+07	4.23206e+07	3.24202e+07	2.85378e+07	2.7971e+07	2.90054e+07	-	-
L-Dihomomethionine	C7H15NO2S	178.09	84.08	177.082	[M+H]+	Amino acids and derivatives	Amino acids and derivatives	34022-36-1	1	2.7971e+06	3.4081e+06	1.8152e+06	90985.6	149945	200253	191750	19310.1	96773.1	121228	104031	26675	137991	161396	61633.1	309797	246706	251190	C17217	ko00966,ko01210
Trimethyllysine	C9H20N2O2	189.16	84.08	188.153	[M+H]+	Amino acids and derivatives	Amino acids and derivatives	23284-33-5	1	1.24426e+07	1.18174e+07	2.21476e+07	1.868e+07	2.68337e+07	4.80049e+07	3.08942e+07	3.07368e+07	3.12299e+07	3.03652e+07	1.58276e+07	1.90101e+07	3.79199e+07	4.29562e+07	3.25326e+07	2.73519e+07	2.66005e+07	2.75477e+07	C03793	ko00310,ko01100
Cantleyine	C11H13NO3	206.08	147.04	207.089	[M-H]-	Alkaloids	Alkaloids	30333-81-4	3	2.01652e+06	2.41833e+06	3.53885e+06	4.96927e+06	5.38616e+06	4.53255e+06	4.52003e+06	4.67404e+06	6.38256e+06	3.77042e+06	4.40477e+06	3.84442e+06	7.4677e+06	6.42072e+06	4.43652e+06	4.16181e+06	4.24274e+06	4.0878e+06	C09933	-
LysoPC 17:0(2n isomer)*	C25H52NO7P	510.36	184.07	509.348	[M+H]+	Lipids	LPC	-	2	752493	906350	840861	1.0675e+06	712350	561352	3.49177e+06	2.05751e+06	5.93436e+06	684488	1.53971e+06	929644	1.98192e+06	1.9121e+06	2.93051e+06	1.75191e+06	1.72545e+06	1.68767e+06	-	-
6-(((S)-1-carboxyethyl)amino)-4-hydroxyhexanoicacid*	C9H17NO5	218.1	88.04	219.111	[M-H]-	Amino acids and derivatives	Amino acids and derivatives	-	1	1.40013e+07	1.76313e+07	1.83103e+07	3.26492e+07	2.84131e+07	2.63006e+07	3.68878e+07	3.45572e+07	3.83174e+07	2.67765e+07	2.79715e+07	2.8371e+07	3.49319e+07	39872931	3.2674e+07	2.86568e+07	2.95685e+07	2.85994e+07	-	-
(E)-3-amino-2-(4-aminobut-1-en-1-yl)-5-methoxybenzoic acid	C12H16N2O3	237.12	166.09	236.116	[M+H]+	Alkaloids	Alkaloids	-	2	59986.7	97588.9	72567.4	749910	1.13085e+06	549941	1.56555e+06	959854	6.27913e+06	741058	913598	1.07172e+06	3.67424e+06	2.55741e+06	5.30976e+06	1.89219e+06	1.8236e+06	1.84681e+06	-	-
LysoPC 18:0	C26H54NO7P	524.37	184.07	523.364	[M+H]+	Lipids	LPC	19420-57-6	1	4.78525e+06	4.65749e+06	3885880	2.85341e+06	2.14716e+06	1.50131e+06	6.38599e+06	4.71738e+06	1.17257e+07	1.66584e+06	3.88735e+06	1.9627e+06	4.00032e+06	3.49203e+06	4.51079e+06	3.8433e+06	3.9425e+06	3.99059e+06	-	-
Dihydroisopelletierine	C8H17NO	144.14	84.08	143.131	[M+H]+	Alkaloids	Piperidine alkaloids	-	3	833198	1.31287e+06	939524	1.28745e+06	1.36298e+06	1.42262e+06	2.32208e+06	1.65187e+06	1.77072e+06	1.80098e+06	1.27719e+06	2.07313e+06	1.41074e+06	1.80753e+06	1.64497e+06	1.30964e+06	1.2603e+06	1.28087e+06	-	-
LysoPC 20:0	C28H58NO7P	552.4	184.07	551.395	[M+H]+	Lipids	LPC	108341-80-6	3	42789.6	38223.1	42696.2	136125	67874.6	39229.3	2.09021e+06	2.68542e+06	3.80544e+06	46324.9	221266	112061	815721	471290	1.03279e+06	604856	628688	615136	-	-
linolenoylethanolamine	C20H35NO2	322.27	62.06	321.267	[M+H]+	Lipids	LPE	-	2	175379	85555.9	59286	289883	245292	650109	1.20652e+06	410132	1.59639e+06	148102	977421	205801	590884	254968	356060	453557	470563	456697	-	-
1-(9Z,12Z-Octadecadienoyl)-Sn-Glycero-3-Phosphocholine	C26H50NO7P	520.34	184.08	519.332	[M+H]+	Others	Others	22252-07-9	1	2.36122e+07	1.62302e+07	1.32947e+07	4.91908e+07	3.63618e+07	25437487	4.08424e+07	2.31954e+07	5.92361e+07	1.98648e+07	4.5051e+07	3.28893e+07	4.42431e+07	2.04471e+07	3.36417e+07	3.28516e+07	3.20117e+07	3.16119e+07	-	-
Methyl 3-aminopropanoate	C4H9NO2	104.07	59.01	103.063	[M+H]+	Amino acids and derivatives	Amino acids and derivatives	4138-35-6	2	1.61397e+07	1.5748e+07	1.33496e+07	1.04876e+07	1.29481e+07	1.49641e+07	9.96862e+06	8.19863e+06	7.53918e+06	1.37096e+07	1.0403e+07	1.15954e+07	1.14634e+07	7.67025e+06	9.74575e+06	1.32726e+07	1.03558e+07	1.04709e+07	-	-
L-Isoserine	C3H7NO3	106.05	60.04	105.043	[M+H]+	Amino acids and derivatives	Amino acids and derivatives	632-13-3	3	5.64883e+06	5.23778e+06	5.36195e+06	9.62068e+06	1.22397e+07	1.3058e+07	1.27032e+07	9.34152e+06	9.91028e+06	1.16632e+07	6.23498e+06	8.35493e+06	8.68284e+06	1.14409e+07	1.3926e+07	1.17295e+07	1.13851e+07	1.13011e+07	-	-
6-(Methylsulfonyl)Hexyl glucosinolate	C14H27NO11S3	480.08	96.96	481.075	[M-H]-	Others	Glucosinolates	74542-18-0	3	5.16721e+06	7.82662e+06	1.07105e+07	1.24959e+07	9.89595e+06	1.74223e+07	1.15077e+07	9.97155e+06	8.73461e+06	1.16251e+07	1.53179e+07	1.39809e+07	1.89082e+07	1.12489e+07	1.39703e+07	1.16792e+07	1.13306e+07	1.17637e+07	-	-
Retronecine	C8H13NO2	156.1	110.07	155.095	[M+H]+	Alkaloids	Pyrrole alkaloids	480-85-3	2	3.48878e+06	2.57034e+06	1.14836e+07	3.63119e+07	4.29692e+07	4.51634e+07	4.22161e+07	4.8132e+07	6.97514e+07	4.97391e+07	3.55549e+07	2.73571e+07	9.37709e+07	8.78517e+07	8.75359e+07	4.96977e+07	4.84142e+07	5.03693e+07	-	-
Val-Pro	C10H18N2O3	215.14	116.07	214.132	[M+H]+	Amino acids and derivatives	Amino acids and derivatives	20488-27-1	3	363590	248602	949076	1.25626e+06	1.20089e+06	1.29282e+06	1.48693e+06	1.16771e+06	1.24947e+06	1.17135e+06	2.8654e+06	1.30174e+06	480651	494137	943140	1.30029e+06	1.27454e+06	1.32681e+06	-	-
O-Demethyldemethoxycurcumin	C19H16O5	325.11	147.04	324.1	[M+H]+	Phenolic acids	Phenolic acids	-	3	1.82843e+06	832328	347834	693291	420990	1.50482e+06	581710	425953	607381	632337	1.48435e+06	820224	476053	328030	481887	845585	820829	813911	-	-
Betaine	C5H11NO2	118.09	58.07	117.079	[M+H]+	Alkaloids	Alkaloids	107-43-7	1	705421	873502	990205	972526	1.25894e+06	1.26332e+06	1.96461e+06	1.93205e+06	3.62802e+06	1.27782e+06	698583	865923	1.01658e+06	1.13955e+06	3.06211e+06	1.43139e+06	1.40217e+06	1.37414e+06	C00719	ko00260,ko01100,ko02010
Leucol	C9H7N	130.06	103.05	129.058	[M+H]+	Others	Others	91-22-5	2	2.46238e+06	2.82039e+06	9.08193e+06	2.8062e+07	2.38346e+07	2.58639e+07	3.43325e+07	3.21674e+07	3.61782e+07	2.36038e+07	2.82439e+07	2.80629e+07	3.43894e+07	2.98752e+07	3.22333e+07	2.98961e+07	2.98398e+07	3.09366e+07	C06413	-
Glutathione reduced form	C10H17N3O6S	306.08	143.05	307.084	[M-H]-	Amino acids and derivatives	Amino acids and derivatives	70-18-8	1	1502895	2196820	2317035	99014.4	135070	136735	268590	360460	98215.1	1055570	44696.2	57291.5	114566	5571950	178216	142274	125327	102905	C00051	ko00270,ko00480,ko01100,ko01240,ko02010
Glutaric acid*	C5H8O4	131.04	87.05	132.042	[M-H]-	Organic acids	Organic acids	110-94-1	3	3.96127e+06	4.33474e+06	4.18641e+06	1.16381e+07	1.23216e+07	5.01099e+06	4.09358e+06	4.13945e+06	6.61878e+06	6.70718e+06	1.05119e+07	7.32164e+06	8.62563e+06	6.56522e+06	6.04265e+06	6.97402e+06	6.82333e+06	6.68843e+06	C00489	ko00071,ko00310,ko01100
3-Hydroxy-palmitic acid methyl ester	C17H34O3	285.24	239.24	286.251	[M-H]-	Lipids	Free fatty acids	51883-36-4	1	45193.4	32576.6	83888.2	88928.7	99750	59879.6	243675	176957	683122	67733.7	39585.2	60233.6	90380.3	127503	260601	93781.8	91753.5	95693.1	C11849	-
L-Cysteinyl-L-glycine	C5H10N2O3S	179.05	76.02	178.041	[M+H]+	Amino acids and derivatives	Amino acids and derivatives	19246-18-5	3	103645	167550	190828	19802.9	23340	18340	17655.6	31675.9	21780.4	86372.1	24077.8	22268.4	30024.6	347696	37435.6	25082.2	18340	31003.1	C01419	ko00480,ko01100
alpha-Hydroxylinoleic acid*	C18H32O3	295.23	195.14	296.235	[M-H]-	Lipids	Free fatty acids	57818-44-7	1	383068	132317	143898	198568	337115	339097	614572	442387	564895	207811	312575	143559	626584	272275	796339	475288	487198	466952	-	-
Cyclo(Pro-Leu)	C11H18N2O2	211.13	70.07	210.137	[M+H]+	Amino acids and derivatives	Amino acids and derivatives	5654-86-4	3	136017	103369	190893	39190.2	59694.9	103904	69610.2	97642.9	26675	63541	25005	38345	21480.1	28340	66020.9	81243.4	86722.9	48340.7	-	-
LysoPC 18:0(2n isomer)	C26H54NO7P	524.37	184.07	523.364	[M+H]+	Lipids	LPC	-	1	6.07216e+06	5.77804e+06	4.58786e+06	3.4602e+06	2.58251e+06	1.77844e+06	7.70689e+06	5.56884e+06	1.43941e+07	2.0708e+06	4.87754e+06	2.38653e+06	4.93715e+06	4.33858e+06	5.37386e+06	4.80567e+06	4.60777e+06	4.66925e+06	-	-
1-((Pentanoyl)phloroglucinyl]-β-D-glucopyranoside	C17H24O9	373.15	161.06	372.142	[M+H]+	Others	Others	-	3	100489	157161	143773	309380	169029	256339	419640	164552	160067	186931	215392	322556	255459	327449	170942	211939	212068	204134	-	-
Valerine	C8H15NO2	158.12	112.08	157.11	[M+H]+	Alkaloids	Alkaloids	-	2	285566	281127	1.00852e+06	3.28e+06	2.43029e+06	2.79957e+06	4.61902e+06	5.36196e+06	4.8616e+06	3.38797e+06	2.65077e+06	2.00141e+06	5.7159e+06	6.185e+06	5.95835e+06	3.8458e+06	3.96589e+06	3.80334e+06	-	-
Methyl 3-O-Methyl Gallate	C9H10O5	197.05	167	198.053	[M-H]-	Phenolic acids	Phenolic acids	3934-86-9	3	169451	121755	153899	254421	282309	264456	416818	414373	390106	189462	289254	236849	374481	309295	314277	251629	248816	259496	-	-
2,2-Dimethylsuccinic acid	C6H10O4	145.06	109.04	146.058	[M-H]-	Organic acids	Organic acids	597-43-3	1	231890	99166.2	267298	217409	917700	954931	752873	649763	426825	1.00615e+06	177889	330854	883038	934368	1.09767e+06	516072	516520	496878	-	-
5,4'-Dihydroxy-3,7-dimethoxyflavone(Kumatakenin)	C17H14O6	313.07	283.02	314.079	[M-H]-	Flavonoids	Flavonols	3301-49-3	3	27913	6278.05	12908.7	237858	12589.8	14975.1	20479.6	15108.8	65454.3	181110	5343.56	11411.6	7281.7	8672.99	30756.4	34873.9	35970.9	34467.2	-	-
L-Homomethionine	C6H13NO2S	164.07	56.05	163.067	[M+H]+	Amino acids and derivatives	Amino acids and derivatives	25148-30-5	1	2.81586e+06	1.67146e+06	7.66385e+06	2.96629e+07	3.58749e+07	4.25328e+07	3.80126e+07	5.90227e+07	6.21397e+07	4.49471e+07	2.73009e+07	1.95029e+07	9.16143e+07	8.21455e+07	7.48013e+07	4.53265e+07	4.39294e+07	4.34337e+07	C17213	ko00966,ko01110,ko01210
Oxiglutatione	C20H32N6O12S2	611.15	306.07	612.152	[M-H]-	Amino acids and derivatives	Amino acids and derivatives	27025-41-8	1	742643	904630	322523	189722	281950	244033	339715	282613	149045	496068	193801	113481	674861	717205	292675	278225	199658	419313	C00127	ko00480,ko01100,ko01240
Guanine	C5H5N5O	152.06	135.03	151.049	[M+H]+	Nucleotides and derivatives	Nucleotides and derivatives	73-40-5	1	3.44889e+07	6.46611e+06	6.81368e+06	8.58687e+06	3.01164e+06	1.31724e+07	1.60707e+07	4.53762e+06	2.63314e+06	1.07281e+07	3.97788e+07	6.79058e+06	7.42291e+06	1.96471e+06	3.38544e+06	9.57545e+06	9.76204e+06	1.00121e+07	C00242	ko00230,ko01100,ko01232
Pyrrolidin	C4H9N	72.08	55.05	71.0735	[M+H]+	Alkaloids	Pyrrole alkaloids	123-75-1	3	1.96246e+06	1.81962e+06	3.45407e+06	8.44626e+06	1.39198e+07	1.32244e+07	1.28604e+07	1.68638e+07	1.41075e+07	1.85885e+07	9.7025e+06	9.86955e+06	2.32972e+07	1.48079e+07	2.3316e+07	1.18109e+07	1.18135e+07	1.13595e+07	-	-
Chlorogenic acid (3-O-Caffeoylquinic acid)*	C16H18O9	353.09	191.06	354.095	[M-H]-	Phenolic acids	Phenolic acids	327-97-9	1	703517	451525	1.37627e+06	1.22644e+06	887781	1.20634e+06	641128	770131	1.04293e+06	614197	767279	618015	876360	1.07656e+06	750124	687909	712201	717696	C00852	ko00940,ko00941,ko00945,ko01110
Pro-Trp	C16H19N3O3	302.15	188.07	301.143	[M+H]+	Amino acids and derivatives	Amino acids and derivatives	35310-39-5	3	101823	91177.7	138759	314639	284442	206531	260803	289534	300773	198365	153084	193408	288504	274934	245006	254734	262615	266225	-	-
Epigallocatechin-3-O-gallate*	C22H18O11	459.09	139.04	458.085	[M+H]+	Flavonoids	Flavanols	989-51-5	3	43377.4	36675	122234	126480	131735	300320	95035	73355	172313	200145	44778	143410	16608.3	106944	62854.5	130065	130065	125060	C09731	-
Gallocatechin gallate*	C22H18O11	459.09	139.04	458.085	[M+H]+	Flavonoids	Flavanols	4233-96-9	3	43377.4	36675	122234	126480	131735	300320	95035	73355	172313	200145	44778	143410	16608.3	106944	62854.5	130065	130065	125060	-	-
3-Indoleacetonitrile	C10H8N2	157.08	130.07	156.069	[M+H]+	Alkaloids	Plumerane	771-51-7	3	1.02997e+06	1.14153e+06	2.79651e+06	1.24047e+07	1.14202e+07	9.62556e+06	1.61953e+07	1.56341e+07	1.55901e+07	1.15107e+07	1.06449e+07	1.11171e+07	1.83194e+07	1.82085e+07	1.76231e+07	1.58022e+07	1.53835e+07	1.60912e+07	C02938	ko00380,ko01100
h-gamma-Glu-leu-oh	C11H20N2O5	261.15	132.1	260.137	[M+H]+	Amino acids and derivatives	Amino acids and derivatives	-	2	287463	375638	319143	166908	150397	115617	233530	162952	139323	222467	127221	203769	118207	326131	207783	214172	108534	119950	-	-
Propyl 4-hydroxybenzoate	C10H12O3	179.07	92.03	180.079	[M-H]-	Phenolic acids	Phenolic acids	94-13-3	3	212691	203565	188319	47571.7	32846.6	38945.7	27582.2	29496.8	25086.5	35338.1	27896.6	28254.9	111474	28683.4	45558.5	53473.9	51369.1	52938.4	-	-
Conandroside*	C28H34O15	609.19	447.15	610.19	[M-H]-	Phenolic acids	Phenolic acids	-	3	255018	89449.8	252024	857812	466187	269509	494860	698111	826816	454658	547404	306250	669560	935244	770844	581252	600000	574310	-	-
2-((L-tyrosyl)oxy)-5-amino-5-oxopentanoic acid	C14H18N2O6	311.12	136.07	310.116	[M+H]+	Amino acids and derivatives	Amino acids and derivatives	-	2	453413	389977	964168	5.15001e+06	4.8323e+06	5.97996e+06	1.1763e+07	1.1214e+07	8.16132e+06	5.19296e+06	3.13166e+06	3.15897e+06	9.61487e+06	1.35425e+07	1.02977e+07	6.47546e+06	6.58937e+06	6.77496e+06	-	-
Malonic acid	C3H4O4	103	59.01	104.011	[M-H]-	Organic acids	Organic acids	141-82-2	3	1.45818e+06	2.13505e+06	3.03367e+06	5.46206e+06	4.3512e+06	2.67111e+06	1.04765e+07	9.01392e+06	7.41981e+06	2.5415e+06	5.02973e+06	3.37153e+06	6.77878e+06	8.81598e+06	8.43482e+06	6.19446e+06	6.06245e+06	6.34828e+06	C00383	ko00061,ko00240,ko00410,ko01100,ko01212
9S-Hydroxy-10E,12Z-octadecadienoic acid*	C18H32O3	295.23	195.14	296.235	[M-H]-	Lipids	Free fatty acids	15514-85-9	1	471577	175794	210894	233151	392675	296178	683941	522053	633694	226261	380316	161528	631888	317420	862949	539948	548419	564971	C14767	ko00591
cyclo-(Gly-Phe)	C11H12N2O2	205.1	146.06	204.09	[M+H]+	Amino acids and derivatives	Amino acids and derivatives	10125-07-2	1	1.0014e+06	1.03595e+06	3.63996e+06	13615982	1.17858e+07	1.14354e+07	1.79326e+07	1.7015e+07	1.79653e+07	1.34169e+07	1.09149e+07	1.15084e+07	1.89157e+07	1.77888e+07	1.65823e+07	1.57326e+07	15299018	1.50231e+07	-	-
L-Isoleucyl-L-Aspartate	C10H18N2O5	247.13	86.09	246.122	[M+H]+	Amino acids and derivatives	Amino acids and derivatives	-	2	3.09805e+06	1.65275e+06	2.13701e+06	5.92774e+06	5.25652e+06	4.65749e+06	5.29649e+06	4.84655e+06	4.56301e+06	5.37782e+06	1.04261e+07	4.38845e+06	4.95963e+06	4.70687e+06	4.43018e+06	4.82032e+06	4.72792e+06	4.95804e+06	-	-
Candicine	C11H18NO+	180.14	123.07	180.138	[M]+	Alkaloids	Phenolamine	6656-13-9	2	3.83578e+06	3.17092e+06	4.27244e+06	3.24959e+06	2.9386e+06	2.40579e+06	3.9455e+06	3.21789e+06	3.05584e+06	5.09816e+06	3.86802e+06	4.0072e+06	2.87792e+06	4.89197e+06	3.06268e+06	3.92941e+06	3.75073e+06	3.79768e+06	C10575	-
5-O-Caffeoylshikimic acid	C16H16O8	335.08	135.05	336.084	[M-H]-	Phenolic acids	Phenolic acids	73263-62-4	1	1.94435e+06	3.43702e+06	1.02407e+06	857284	652223	473237	523656	434088	778128	675548	791202	848354	526509	753111	577782	697129	711567	677961	-	-
2-amino-3-(1H-pyrazol-1-yl)propanoic acid	C6H9N3O2	156.08	110.07	155.07	[M+H]+	Organic acids	Organic acids	2734-48-7	1	3.28867e+06	2.40949e+06	1.02323e+07	3.47856e+07	4.19024e+07	4.67468e+07	4.20045e+07	5.28065e+07	7.17605e+07	4.9271e+07	3.41954e+07	2.75886e+07	9.39359e+07	8.91465e+07	8.96606e+07	4.90571e+07	4.74711e+07	4.97966e+07	-	-
[(1R,2S)-1-(1,3-benzodioxol-5-yl)-2-methyl-3-oxobutyl]4-hydroxy-3-methoxybenzoate*	C20H20O7	373.13	343.08	372.121	[M+H]+	Lignans and Coumarins	Lignans	-	3	34907.5	14701.5	24889.7	38844	16560.2	23830	127836	36869.8	48810.7	28230	16086	25100.1	10986.8	20457.1	77207.4	31231.1	32098.7	32826.3	-	-
Myricetin-3-O-(2''-galloyl-4''-acetyl)rhamnoside	C30H26O17	657.11	505.1	658.117	[M-H]-	Flavonoids	Flavonols	-	3	2681.73	10983.8	45215.8	170225	124189	135840	203860	274418	295953	156023	279704	232518	285416	200761	179241	211206	208381	218644	-	-
Cytosine	C4H5N3O	112.05	95.02	111.043	[M+H]+	Nucleotides and derivatives	Nucleotides and derivatives	71-30-7	3	1.95424e+06	818988	855342	2.18626e+06	861795	2.10046e+06	1.06571e+06	937236	869369	1.25392e+06	2.12391e+06	967685	1.00146e+06	780533	849874	1.07643e+06	1.06464e+06	1.02593e+06	C00380	ko00240,ko01100,ko01232
L-Tyrosine methyl ester	C10H13NO3	196.1	91.05	195.089	[M+H]+	Amino acids and derivatives	Amino acids and derivatives	1080-06-4	3	779276	914829	749461	1.74742e+06	1.51787e+06	1.43578e+06	1.97034e+06	1.97366e+06	1.68814e+06	1.75552e+06	1.20607e+06	1.38937e+06	1.97472e+06	2.66897e+06	1.82684e+06	1.66719e+06	1.70308e+06	1.61942e+06	C03404	-
oleracone B	C13H18O2	207.14	95.08	206.131	[M+H]+	Others	Others	-	3	357036	578828	739687	1.49202e+06	1.0724e+06	576693	1.34739e+06	1.71669e+06	1.31617e+06	1.07722e+06	1.1762e+06	958528	1.28805e+06	1.63312e+06	1.29552e+06	1.13273e+06	1.07993e+06	1.09057e+06	-	-
D-Saccharic acid	C6H10O8	209.03	85.03	210.038	[M-H]-	Others	Saccharides	87-73-0	1	5.04051e+06	7.84291e+06	7.4906e+06	7.18459e+06	1.21552e+07	18906063	1.02889e+07	1.01664e+07	7.41788e+06	2.01386e+07	9.98696e+06	8.84733e+06	9.67483e+06	1.05396e+07	1.54123e+07	9.71296e+06	1.00587e+07	1.02081e+07	C00818	ko00053,ko01100
Koaburaside*	C14H20O9	331.1	153.02	332.111	[M-H]-	Phenolic acids	Phenolic acids	41653-73-0	1	1.51416e+06	1.95381e+06	4.45849e+06	2.06994e+06	2.61458e+06	1.72876e+06	994592	1.26865e+06	1.14251e+06	2.07603e+06	1.53239e+06	2.00146e+06	713427	887199	1.06152e+06	1.40284e+06	1.50044e+06	1.45827e+06	-	-
Glycyl-tryptophan	C13H15N3O3	262.12	188.07	261.111	[M+H]+	Amino acids and derivatives	Amino acids and derivatives	2390-74-1	1	1.13342e+06	1.12264e+06	792093	2.66045e+06	2.35649e+06	1.67958e+06	3.60518e+06	2.89743e+06	3.41566e+06	1.69273e+06	1.79771e+06	1.66607e+06	2.9055e+06	2.88631e+06	2.67174e+06	2.37393e+06	2.36803e+06	2.26804e+06	-	-
linoleoyl ethanolamine	C20H37NO2	324.29	62.06	323.282	[M+H]+	Lipids	LPE	68171-52-8	2	144853	89340.7	98295	173338	184339	340390	442345	170106	712234	111183	450803	120412	189804	105915	183244	211159	205967	216788	-	-
2-Phenylethy-1-O-β-D-glucoside	C14H20O6	285.13	123.04	284.126	[M+H]+	Phenolic acids	Phenolic acids	18997-54-1	3	1.0932e+06	797250	827356	50015	245066	542952	382595	450726	326298	317069	137561	401168	301146	233334	372220	442750	437446	474351	-	-
3-Aminosalicylic acid	C7H7NO3	152.04	108.05	153.043	[M-H]-	Phenolic acids	Phenolic acids	570-23-0	3	154567	76311.8	90082.2	119251	154151	87579.6	266511	135010	346709	44384.8	110049	111653	307945	188493	235023	204292	200898	211227	-	-
S-(5'-Adenosy)-L-homocysteine	C14H20N6O5S	385.13	250	384.122	[M+H]+	Amino acids and derivatives	Amino acids and derivatives	979-92-0	1	3.3891e+06	2.42134e+06	2.01777e+06	1.08316e+06	1.1207e+06	1.5845e+06	7614.21	677156	534880	1.38092e+06	2.7392e+06	1.07594e+06	756420	829391	639872	1.259e+06	1.26213e+06	1.20527e+06	C00021	ko00270,ko01100,ko01230,ko01240
Arginine methyl ester*	C7H16N4O2	189.14	70.07	188.127	[M+H]+	Amino acids and derivatives	Amino acids and derivatives	-	2	541982	257932	1.25898e+06	4.04646e+06	2.86325e+06	3.53582e+06	7.99736e+06	7.01989e+06	6.46155e+06	3.64252e+06	2.58178e+06	2.38369e+06	7.79378e+06	8.58494e+06	7.47966e+06	4.77548e+06	4.54857e+06	4.74289e+06	-	-
1-Methoxy-indole-3-acetamide	C11H12N2O2	205.1	146.06	204.09	[M+H]+	Alkaloids	Plumerane	-	1	1.04143e+06	1.09781e+06	3.16594e+06	1.40639e+07	1.25476e+07	1.20382e+07	1.83379e+07	1.78408e+07	1.83798e+07	1.30263e+07	1.123e+07	1.1308e+07	1.89604e+07	1.73955e+07	1.73533e+07	1.56001e+07	1.49276e+07	1.49009e+07	-	-
3,4-Dihydroxy-L-phenylalanine (L-Dopa)	C9H11NO4	198.08	152.07	197.069	[M+H]+	Amino acids and derivatives	Amino acids and derivatives	59-92-7	3	2288245	1.80231e+06	2.68339e+06	6.67031e+06	6.37801e+06	9.02273e+06	9.63166e+06	1.13904e+07	3.65506e+06	7.71759e+06	5.5397e+06	4.6611e+06	5.54636e+06	8.85149e+06	8.46338e+06	7.19945e+06	7.26288e+06	7.56377e+06	C00355	ko00350,ko00950,ko00965,ko01100,ko01110
LysoPC 15:0*	C23H48NO7P	482.32	184.07	481.317	[M+H]+	Lipids	LPC	108273-89-8	2	729913	748730	610158	867706	620650	362955	3.40854e+06	1.95531e+06	5.89945e+06	498327	1.06915e+06	707570	1.8549e+06	1.59649e+06	3.03118e+06	1.49141e+06	1.55102e+06	1.57044e+06	-	-
Phenyl acetate	C8H8O2	135.05	92.03	136.052	[M-H]-	Phenolic acids	Phenolic acids	122-79-2	3	2.54996e+06	2449220	1.6528e+06	191106	87349.5	150241	228520	132324	407255	260245	267401	170697	217003	68596.5	211310	283730	318683	312721	C00548	-
LysoPC 20:1	C28H56NO7P	550.39	184.07	549.379	[M+H]+	Lipids	LPC	-	1	431696	331070	285316	417518	375594	211235	428549	289803	718463	222360	511792	292497	389658	212614	319264	350442	335158	352251	-	-
Isorhamnetin-3-O-(2''-O-xylosyl)glucoside	C27H30O16	611.16	317.06	610.153	[M+H]+	Flavonoids	Flavonols	-	3	3.09689e+06	6162220	6.06422e+06	5.06781e+06	6.05053e+06	7861265	1.52679e+06	1.88283e+06	5.26495e+06	4.01941e+06	5.60448e+06	2.3112e+06	3.59383e+06	3.70294e+06	2.57979e+06	2.94373e+06	2.92494e+06	2.79915e+06	-	-
S-(Methyl)glutathione	C11H19N3O6S	322.11	130.05	321.099	[M+H]+	Amino acids and derivatives	Amino acids and derivatives	2922-56-7	1	2.25103e+07	1.65877e+07	1.71746e+07	1.43444e+07	1.60382e+07	6.14216e+06	2.08314e+06	1.98839e+07	1.37723e+07	9.45272e+06	1.23503e+07	8.54843e+06	1.67705e+07	1.89693e+07	1.52017e+07	1.46777e+07	1.54265e+07	1.47637e+07	C11347	-
6-Heptyl Glucosinolate	C14H26NO9S2-	416.11	96.96	416.105	[M]-	Others	Glucosinolates	-	3	6.37428e+06	6.08015e+06	7.78269e+06	9.51915e+06	8.77298e+06	1.17341e+07	6.87408e+06	9.54914e+06	2.93534e+06	7.98661e+06	6.0993e+06	6.30049e+06	6.73341e+06	7.24975e+06	5.49198e+06	6.66371e+06	7.03583e+06	6.89893e+06	-	-
Heptyl glucosinolate	C14H27NO9S2	416.11	96.96	417.113	[M-H]-	Others	Glucosinolates	-	3	6.37428e+06	6.08015e+06	7.78269e+06	9.51915e+06	8.77298e+06	1.17341e+07	6.87408e+06	9.54914e+06	2.93534e+06	7.98661e+06	6.0993e+06	6.30049e+06	6.73341e+06	7.24975e+06	5.49198e+06	6.66371e+06	7.03583e+06	6.89893e+06	-	-
Met-Met	C10H20N2O3S2	281.1	104.05	280.091	[M+H]+	Amino acids and derivatives	Amino acids and derivatives	7349-78-2	3	158635	54034.9	84532.1	496214	191849	334455	529215	207922	190350	221875	953243	159825	555773	118417	203410	288974	299536	283869	-	-
Sinapoylputrescine	C15H22N2O4	295.17	207.07	294.158	[M+H]+	Alkaloids	Phenolamine	70185-57-8	3	1.87465e+06	2.63083e+06	6.34493e+06	6.62312e+06	4.6754e+06	3.66772e+06	3.2093e+06	4.94308e+06	2.14015e+06	2.40284e+06	3.27027e+06	2.19506e+06	3.29787e+06	8.3719e+06	2.78733e+06	4.80737e+06	4.67472e+06	4.94161e+06	-	-
L-Norleucine*	C6H13NO2	132.1	86.1	131.095	[M+H]+	Amino acids and derivatives	Amino acids and derivatives	327-57-1	1	1.22409e+07	1.05895e+07	1.59871e+07	1.88862e+07	2.18263e+07	2.29845e+07	2.45939e+07	2.3898e+07	2.40575e+07	2.56702e+07	2.24777e+07	2.27227e+07	2.80041e+07	2.57295e+07	2.91506e+07	2.40952e+07	2.5192e+07	2.38934e+07	C01933	-
Androsin	C15H20O8	327.11	150.03	328.116	[M-H]-	Phenolic acids	Phenolic acids	531-28-2	3	99514.3	238751	222583	147726	100080	152737	55056.8	57301.3	52175.4	257658	32696.6	86836.6	72843.3	119871	64860.2	77562.5	77045.3	69120.6	-	-
7β-Hydroxydarutigenol	C20H34O4	337.23	157.12	338.246	[M-H]-	Terpenoids	Ditepenoids	1188281-99-3	1	24402.9	13915.7	26622.1	12992.5	10416.3	17543.4	20415.2	8685.66	15241.4	21932	20002	24199.9	7313.38	9389.93	6912.5	11314.6	11661	11009.2	-	-
Senkyunolide I	C12H16O4	207.1	119.08	224.105	[M-H2O+H]+	Others	Lactones	94596-28-8	2	897855	1.22504e+06	2.49827e+06	2.66086e+06	2.94761e+06	4.04886e+06	2.49715e+06	2.68035e+06	6.22272e+06	2.80832e+06	2.72242e+06	2.07193e+06	1.93983e+06	2.46263e+06	2.12787e+06	2.69967e+06	2.60434e+06	2.75969e+06	-	-
dihydro-4-hydroxy-5-hydroxymethyl-2(3H)-furanone	C5H8O4	133.05	69.04	132.042	[M+H]+	Others	Others	-	3	1.5639e+06	1.17344e+06	1.63667e+06	1.91152e+06	2.24281e+06	2.43307e+06	2.77018e+06	2.4041e+06	2.74484e+06	2.80424e+06	2.44701e+06	2.42607e+06	3.02371e+06	2.75521e+06	3.27728e+06	2.86633e+06	2.8188e+06	2.70736e+06	-	-
Elemol	C15H26O	223.21	207.03	222.198	[M+H]+	Terpenoids	Sesquiterpenoids	639-99-6	3	7.8726e+06	8.23046e+06	8.6976e+06	9.78565e+06	6.94287e+06	6.0328e+06	8.57434e+06	1.23108e+07	9.92567e+06	7.4903e+06	1.12672e+07	1.12928e+07	1.10241e+07	1.49411e+07	1.29085e+07	8240404	8.57526e+06	8.10417e+06	-	-
Phenyl-beta-D-glucoside	C12H16O6	255.09	93.03	256.095	[M-H]-	Phenolic acids	Phenolic acids	1464-44-4	3	29564.1	6670	43821.6	53653.3	82416.8	70796.3	78904.7	64720.9	75499.1	52927.5	39309	30241.6	79425.5	74423.3	58116.3	49728.3	52574.9	51997.3	C11611	-
Malonyl Tachioside	C16H20O11	387.09	139.04	388.101	[M-H]-	Phenolic acids	Phenolic acids	-	1	371852	155041	216466	13340	41486.8	242048	14879.8	22468.7	26675	86948.5	24697.1	41303.6	25431.9	18340	36675	74200.4	87111.9	81899.1	-	-
Glucosyl 7-methyl-3-methyleneoctane-1,2,6,7-tetraol	C16H30O9	365.18	203.13	366.189	[M-H]-	Others	Others	-	2	207185	468578	492657	556044	483419	555836	301461	359759	275092	430918	390679	681703	285236	491306	402169	433389	452143	459159	-	-
3,5-O-Dicaffeoylquinic Acid Methyl Ester*	C26H26O12	531.15	177.06	530.142	[M+H]+	Phenolic acids	Phenolic acids	159934-13-1	3	276711	592209	619917	287797	691326	937806	516666	214170	510971	930140	377042	783359	191203	297561	381960	418492	443950	428864	-	-
JiangxiBaiyingsu I	C18H28O3	293.21	149.1	292.204	[M+H]+	Terpenoids	Sesquiterpenoids	-	1	3.16992e+06	318404	141944	916894	645750	1.8839e+06	1.51121e+06	421329	663311	2.5476e+06	2.11796e+07	1.30717e+06	1.57013e+06	295584	872611	2.37942e+06	2.251e+06	2.36148e+06	-	-
Raspberryketone glucoside	C16H22O7	327.14	107.05	326.137	[M+H]+	Phenolic acids	Phenolic acids	38963-94-9	3	1.07553e+06	2.39535e+06	2.01554e+06	759080	1.07664e+06	1.57762e+06	390976	376330	417280	827312	462885	924601	329358	492520	326670	877285	779974	955237	-	-
3-O-caffeoylshikimic acid*	C16H16O8	335.08	179.03	336.084	[M-H]-	Phenolic acids	Phenolic acids	-	3	1.68957e+06	3.71915e+06	1.14572e+06	764169	533078	476561	459849	220801	670189	557848	765097	659166	339239	680650	562156	605639	743441	679526	-	-
Cadaverine	C5H14N2	103.12	86.1	102.116	[M+H]+	Alkaloids	Alkaloids	462-94-2	3	1.63718e+06	875687	1.03006e+06	1.31113e+06	912051	789974	515416	1.06279e+06	813812	1.3331e+06	1.35771e+06	961299	1.70995e+06	1.28731e+06	1.44382e+06	1.22791e+06	1.17876e+06	1.15808e+06	C01672	ko00310,ko00470,ko00480,ko00960,ko01100,ko01110
Kaempferol-3-O-galactoside (Trifolin)*	C21H20O11	447.09	285.04	448.101	[M-H]-	Flavonoids	Flavonols	23627-87-4	1	3.76224e+06	3.04531e+06	7.44651e+06	1.86338e+07	1.65788e+07	8.62235e+06	22211530	7.95144e+06	2.12045e+07	1.75463e+07	21952095	19518860	1.23174e+07	1.2326e+07	1.10388e+07	1.04888e+07	1.08739e+07	1.11398e+07	C12626	ko00944,ko01110
14-hydroxy-2,6,10-trimethylpentadeca-2,5,10-trien-4-one*	C18H30O2	277.22	277.22	278.225	[M-H]-	Others	Others	-	1	3.1438e+07	1.11947e+07	8.13385e+06	1.72111e+07	1.3689e+07	2.37718e+07	3.05811e+07	1.67689e+07	37178960	1.51276e+07	3.81505e+07	1.52293e+07	2.94499e+07	1.46992e+07	2.4256e+07	2.45456e+07	2.52001e+07	2.37136e+07	-	-
L-Aspartyl-L-Phenylalanine	C13H16N2O5	281.11	166.09	280.106	[M+H]+	Amino acids and derivatives	Amino acids and derivatives	13433-09-5	1	2.1372e+06	1.3996e+06	1.56651e+06	3.0729e+06	3.43248e+06	3.77619e+06	4.41845e+06	3.98665e+06	5.24746e+06	3.28015e+06	4.76778e+06	2.69971e+06	5.63061e+06	4.43036e+06	5.30231e+06	3.81831e+06	3.67022e+06	3.59755e+06	-	-
Isatindosulfonic acid B	C10H8N2O3S	237.03	162.04	236.026	[M+H]+	Alkaloids	Plumerane	-	3	215967	210303	628943	1.89294e+06	3.77563e+06	691922	255568	182098	288301	487064	513826	43696.3	192094	339617	193907	550229	520534	547637	-	-
N-p-Coumaroyl-N'-feruloylputrescine	C23H26N2O5	411.19	177.05	410.184	[M+H]+	Alkaloids	Phenolamine	380302-96-5	3	369653	382547	345693	572970	515370	486215	619857	495632	534580	539636	600728	567251	462055	570437	488612	490744	493798	518629	-	-
Ixoroside	C16H24O9	361.15	199.1	360.142	[M+H]+	Terpenoids	Monoterpenoids	58514-30-0	3	990236	848983	752219	1.1718e+06	1.29342e+06	1.57396e+06	3.60382e+06	4.05277e+06	2.16408e+06	1.71717e+06	1.10432e+06	1.52569e+06	1.63168e+06	1.47651e+06	2.88263e+06	2.01203e+06	1.98352e+06	1.89669e+06	-	-
4-caffeoylshikimic acid*	C16H16O8	335.08	179.03	336.084	[M-H]-	Phenolic acids	Phenolic acids	-	3	1.68957e+06	3.71915e+06	1.14572e+06	764169	533078	476561	459849	220801	670189	557848	765097	659166	339239	680650	562156	605639	743441	679526	-	-
Dimethyl phthalate	C10H10O4	195.06	163.04	194.058	[M+H]+	Phenolic acids	Phenolic acids	131-11-3	3	6.20555e+06	6.16222e+06	5.65763e+06	5.14868e+06	5.29213e+06	5.10079e+06	3.43953e+06	3.814e+06	4.53016e+06	5.36502e+06	4.95878e+06	4.81168e+06	4.60938e+06	4.67176e+06	4.28025e+06	4.92465e+06	5.53591e+06	4.48862e+06	C11233	-
1-(2,3-dihydroxypropoxy)-3-(((2-(dimethylamino)ethoxy)(hydroxy)phosphoryl)oxy)propan-2-yl (8E,11Z,14Z)-octadeca-8,11,14-trienoate	C28H52NO9P	576.33	277.22	577.338	[M-H]-	Lipids	LPE	-	1	3.02171e+06	2.47993e+06	3.54231e+06	1.49164e+07	1.10307e+07	7.82479e+06	1.89487e+07	1.29622e+07	2.35422e+07	7.56277e+06	1.15078e+07	1.0395e+07	1.96582e+07	8.88103e+06	1.1807e+07	1.14389e+07	1.10017e+07	1.07635e+07	-	-
2-(3,4-dihydroxyphenyl)ethanediol 1-O-β-D-glucopyranoside*	C14H20O9	331.1	153.02	332.111	[M-H]-	Phenolic acids	Phenolic acids	-	1	1.51064e+06	1.91675e+06	4.19249e+06	2.07109e+06	2.57444e+06	1.90022e+06	984116	1.27782e+06	1.24234e+06	1.94462e+06	1.3539e+06	1.98098e+06	729527	808195	1.08358e+06	1.29494e+06	1.58918e+06	1.53619e+06	-	-
Hyp-Ser	C8H14N2O5	219.1	86.06	218.09	[M+H]+	Amino acids and derivatives	Amino acids and derivatives	-	3	1.18304e+06	690628	638593	1.89903e+06	1.03364e+06	1.5635e+06	1.75764e+06	933627	920113	1.49188e+06	4.91345e+06	1.80782e+06	1.81768e+06	781435	797643	1.70019e+06	1.62642e+06	1.6022e+06	-	-
L-Valyl-L-Phenylalanine	C14H20N2O3	265.15	72.08	264.147	[M+H]+	Amino acids and derivatives	Amino acids and derivatives	3918-92-1	1	3.03197e+06	964485	1.13616e+06	4.35073e+06	2.12075e+06	3.47164e+06	4.84553e+06	2.05193e+06	2.40778e+06	2.963e+06	2.36362e+07	3.38534e+06	5.8837e+06	2.13989e+06	2.45031e+06	4.58604e+06	4.38146e+06	4.65488e+06	-	-
Ningposide C	C17H20O8	353.12	147.05	352.116	[M+H]+	Phenolic acids	Phenolic acids	-	2	339185	470643	507632	241227	254476	259629	178312	196030	144577	567099	255039	279777	188465	121167	206188	200424	176320	219932	-	-
2-Aminotetradecane-1,5,7,11-tetraol	C14H31NO4	278.23	88.08	277.225	[M+H]+	Lipids	Sphingolipids	-	1	7960.23	8340	8117.84	1.03869e+06	667941	661290	112970	102811	601844	902574	1.0058e+06	1.53236e+06	175720	318671	283541	547936	577566	546426	-	-
Thr-Trp	C15H19N3O4	306.14	188.07	305.138	[M+H]+	Amino acids and derivatives	Amino acids and derivatives	186761-42-2	1	543422	484667	514214	1.66521e+06	1.81621e+06	1.18608e+06	1.60783e+06	1.71106e+06	1.72894e+06	1.24662e+06	2.16142e+06	922621	1.94478e+06	1.95235e+06	1.46969e+06	1.4363e+06	1.52608e+06	1.50512e+06	-	-
3,4-Divanillyltetrahydrofuran*	C20H24O5	345.17	137.06	344.162	[M+H]+	Phenolic acids	Phenolic acids	34730-78-4	2	70283.7	189315	205972	739303	814195	288802	847407	762813	751785	292073	634821	405116	800923	928622	652238	569474	534317	553058	-	-
5-Hydroxy-1-tetralone	C10H10O2	163.07	107.05	162.068	[M+H]+	Others	Ketone compounds	28315-93-7	2	350346	532032	412106	1.10218e+06	850867	571798	1.08006e+06	1.04054e+06	1.07507e+06	710560	681346	850375	902660	1.08954e+06	870847	965745	964390	912778	-	-
L-Glycyl-L-phenylalanine*	C11H14N2O3	223.11	120.09	222.1	[M+H]+	Amino acids and derivatives	Amino acids and derivatives	721-66-4	2	3.48772e+06	1.33619e+06	3.1169e+06	1.70482e+07	2.67133e+06	1.34694e+07	1.68288e+07	8.14877e+06	8.66675e+06	2.74227e+06	6.71043e+07	1.39917e+07	6987395	7.7851e+06	7.53475e+06	1.53425e+07	1.63352e+07	1.60189e+07	-	-
5'-Methoxyisolariciresinol-9'-O-glucoside	C27H36O12	551.21	389.17	552.221	[M-H]-	Lignans and Coumarins	Lignans	-	3	1.03624e+06	1.56581e+06	2657915	1432170	1.8594e+06	2.34598e+06	1.14537e+06	651649	1428805	1035420	895979	1.18348e+06	1.49217e+06	487307	812463	1.06581e+06	1.12072e+06	1.05708e+06	-	-
Histamine	C5H9N3	112.09	95.06	111.08	[M+H]+	Alkaloids	Alkaloids	51-45-6	3	1.49127e+06	876671	802092	2.10927e+06	1.14515e+06	1.90689e+06	1.33514e+06	1.21964e+06	1.22938e+06	1.53878e+06	2.38314e+06	1.25008e+06	1.66648e+06	1.34339e+06	1.44771e+06	1.50832e+06	1.46064e+06	1.41453e+06	C00388	ko00340,ko01100,ko01110
Glu-Phe	C14H18N2O5	295.13	120.08	294.122	[M+H]+	Amino acids and derivatives	Amino acids and derivatives	20556-22-3	1	2.14317e+06	1.48018e+06	2.03457e+06	8.27933e+06	6.76114e+06	4.43434e+06	6.13339e+06	4.40763e+06	5.92166e+06	7.05281e+06	1.36394e+07	5.74105e+06	7.6229e+06	5.8693e+06	5.48583e+06	6.203e+06	6.01176e+06	5.81693e+06	-	-
L-Methionine Sulfoxide	C5H11NO3S	166.05	102.06	165.046	[M+H]+	Amino acids and derivatives	Amino acids and derivatives	3226-65-1	3	317280	530671	888542	3.18191e+06	3.82063e+06	4.68228e+06	4.5527e+06	6.50055e+06	6.66239e+06	5.09621e+06	3.28695e+06	1.94002e+06	9.43062e+06	8.71719e+06	7.57575e+06	5.08078e+06	4.89356e+06	4.7647e+06	C02989	ko00270,ko01100
Nicotine	C10H14N2	163.12	130.07	162.116	[M+H]+	Alkaloids	Pyridine alkaloids	20033	1	1.44629e+06	2.65139e+06	3.0421e+06	1.61647e+06	462683	1414342	1.72091e+06	1.66416e+06	3.09064e+06	1.03414e+06	2.07633e+06	2.70836e+06	437538	1.7118e+06	1.27052e+06	1.82986e+06	1.78023e+06	1.8999e+06	C00745	ko00760,ko00960,ko01100,ko01110
Chrysoeriol-7-O-(6''-malonyl)glucoside	C25H24O14	549.12	301.07	548.117	[M+H]+	Flavonoids	Flavones	-	3	326279	540675	862251	1.73839e+06	1.17551e+06	642771	1.86841e+06	1.44661e+06	2.06036e+06	1.07376e+06	994464	934004	1.70535e+06	1.64163e+06	1.7456e+06	1.49553e+06	1.41034e+06	1.41711e+06	-	-
Piceatannol-3'-O-glucoside*	C20H22O9	405.12	243.07	406.126	[M-H]-	Others	Stilbene	94356-26-0	3	81695	156534	92069.3	348765	214301	61685	647430	853837	359995	121429	190447	176780	405329	557118	496396	325854	336634	348116	-	-
Benzyl glucoside	C13H18O6	269.1	101.02	270.11	[M-H]-	Phenolic acids	Phenolic acids	878383	3	29278.1	33882.8	56199.7	74199.9	65280.4	69390.7	99655.8	145591	94734.5	56863.9	73540.8	71048.8	129382	91790	80042.3	82295.6	84635.3	79224.2	-	-
13(S)-HODE;13(S)-Hydroxyoctadeca-9Z,11E-dienoic acid*	C18H32O3	295.23	195.14	296.235	[M-H]-	Lipids	Free fatty acids	10219-69-9	1	309948	130617	103607	136172	295449	267819	492535	338982	493448	150340	174561	93989.9	481400	202355	662844	397337	373320	393183	C14762	ko00591
N,N-Dimethyl-L-Valine	C7H15NO2	146.12	100.11	145.11	[M+H]+	Amino acids and derivatives	Amino acids and derivatives	2812-32-0	3	2.44648e+06	1.38188e+06	6.2407e+06	3.76801e+06	6.64548e+06	9.21219e+06	3.41324e+06	2.2339e+06	1.56922e+06	1.83539e+06	1.42952e+06	1.82598e+06	1.90805e+06	3.4192e+06	1.52413e+06	2.65748e+06	2.81593e+06	2.82002e+06	-	-
Dunalianoside A*	C21H22O10	433.11	271.06	434.121	[M-H]-	Phenolic acids	Phenolic acids	-	3	651001	854816	455041	399775	353535	359597	151326	104859	131590	438210	357006	463176	169153	162322	149247	231301	239313	283339	-	-
1-(3'-methoxy-4'-hydroxybenzyl)-2,7-dihydroxy-4-methoxyphenanthrene	C23H22O5	377.13	116.93	377.139	[M-H]-	Quinones	PhenAnthraquinones	-	2	657324	113060	104501	351732	221447	406365	649913	317035	906793	278038	866542	322925	655271	280330	498364	496637	484540	518019	-	-
7-hydroxy-4-methoxyphenanthrene-2-O-glucoside	C21H22O7	385.13	205.05	386.137	[M-H]-	Quinones	PhenAnthraquinones	-	2	1.56902e+07	2.74522e+07	7.62248e+06	1.80396e+07	1.09514e+07	9.35537e+06	1.86796e+07	1.88111e+07	1.53957e+07	6.65535e+06	2.44892e+07	1.25728e+07	8.15998e+06	9.71897e+06	1.51716e+07	1.483e+07	1.44992e+07	1.54998e+07	-	-
N-acetylvaline*	C7H13NO3	158.08	116.08	159.089	[M-H]-	Amino acids and derivatives	Amino acids and derivatives	-	3	146331	245633	259835	1.07525e+06	1.21636e+06	1.16701e+06	1.8697e+06	1.6649e+06	1.46274e+06	1.11776e+06	1.00767e+06	814254	1.88284e+06	1.57344e+06	1.6844e+06	1.01223e+06	1.03502e+06	1.08287e+06	-	-
N-Hydroxypipecolic acid	C6H11NO3	146.08	70.06	145.074	[M+H]+	Alkaloids	Piperidine alkaloids	115819-92-6	3	459075	1.5601e+06	823094	1.61532e+06	1.53387e+06	2.24578e+06	2.15738e+06	2.25474e+06	1.94471e+06	1.70254e+06	1.76741e+06	1.49668e+06	1.83464e+06	2.22846e+06	2.24366e+06	1.79055e+06	1.82109e+06	1.91398e+06	-	-
Myricarborin	C20H22O3	311.17	161.1	310.157	[M+H]+	Terpenoids	Ditepenoids	-	3	582055	433970	566564	972500	740902	1.05375e+06	1.18026e+06	1.86204e+06	1.18052e+06	630120	446868	633544	767018	456100	680221	1.0231e+06	974196	1.04336e+06	-	-
Homoarginine	C7H16N4O2	189.13	144.1	188.127	[M+H]+	Amino acids and derivatives	Amino acids and derivatives	156-86-5	2	494585	451675	1.01318e+06	1.63411e+06	1.34924e+06	2.30655e+06	2.86785e+06	2.88905e+06	2.29657e+06	1.62679e+06	1.09458e+06	1.03121e+06	2.73299e+06	3.20388e+06	2.59795e+06	1.84299e+06	1.86175e+06	1.96642e+06	C01924	-
Phe-Thr	C13H18N2O4	267.13	120.08	266.127	[M+H]+	Amino acids and derivatives	Amino acids and derivatives	51352-44-4	3	4.36647e+06	1.60422e+06	1.71712e+06	1.05647e+07	4.6989e+06	6.19039e+06	9.58682e+06	4.40718e+06	4.47037e+06	5.60651e+06	4.73312e+07	7.5256e+06	1.04308e+07	4.05797e+06	3.53214e+06	9.48088e+06	8.85907e+06	9.02748e+06	-	-
1-O-Caffeoyl-β-D-glucose	C15H18O9	341.09	161.02	342.095	[M-H]-	Phenolic acids	Phenolic acids	14364-08-0	1	3.22936e+07	6.81502e+07	11321592	1.32186e+06	1.05383e+06	848027	845395	660841	1.45824e+06	641608	1.26812e+06	1.35878e+06	273046	803262	794880	4.83449e+06	6.02018e+06	5.26652e+06	C10433	-
3-O-p-Coumaroylshikimic acid	C16H16O7	319.08	145.03	320.09	[M-H]-	Phenolic acids	Phenolic acids	-	3	352906	376590	193432	322035	286763	204930	211081	110778	127148	266132	275270	357397	199023	211210	219546	134993	169049	156662	-	-
Quercetin-3-O-glucuronide	C21H18O13	479.09	303.05	478.075	[M+H]+	Flavonoids	Flavonols	22688-79-5	3	65595.5	56818.9	111283	105905	86278.2	169476	187045	150818	206152	154565	128106	171086	170212	212860	219441	142151	133753	142479	-	-
LysoPE 16:0	C21H44NO7P	454.29	313.27	453.286	[M+H]+	Lipids	LPE	53862-35-4	1	6.93435e+06	7.02813e+06	5.43172e+06	7.48828e+06	5.79032e+06	3.68863e+06	1.00726e+07	9.3027e+06	1.91495e+07	5.44797e+06	8.27381e+06	5.47986e+06	1.13759e+07	6.88674e+06	7.27944e+06	7.59532e+06	7.62647e+06	8.08954e+06	-	-
2-Phenylethanol	C8H10O	105.07	77.04	122.073	[M-H2O+H]+	Phenolic acids	Phenolic acids	22258	1	7.16536e+06	9.33683e+06	1.42505e+07	3.06922e+06	9.98572e+06	1.97052e+07	5.43355e+06	5.46269e+06	5.60808e+06	8.69044e+06	1.95085e+07	3.98376e+06	1.09032e+07	4.32135e+06	7.26022e+06	1.08268e+07	9.5807e+06	8.56298e+06	C05853	ko00360
Ile-Asn	C10H19N3O4	246.15	86.1	245.138	[M+H]+	Amino acids and derivatives	Amino acids and derivatives	59652-59-4	3	375567	145050	128043	547354	228424	478392	599434	206649	289651	445787	2.051e+06	494515	481489	185031	194069	477263	478530	508061	-	-
Methyl sinapate	C12H14O5	237.08	207.03	238.084	[M-H]-	Phenolic acids	Phenolic acids	20733-94-2	1	91967.3	58563.1	58502.5	28174.2	34149	62119.4	19300.6	21810.5	15428.9	28645.9	29768.9	31458.8	28565.5	20061.8	13874.6	26214	33553.6	32056.9	-	-
L-Serine	C3H7NO3	106.05	70.03	105.043	[M+H]+	Amino acids and derivatives	Amino acids and derivatives	56-45-1	3	452451	511171	421816	827092	962800	1.0245e+06	1.12373e+06	788493	858847	1.01971e+06	543768	715846	900571	1.08466e+06	1.14564e+06	1.00572e+06	934432	976700	C00065	ko00260,ko00261,ko00270,ko00460,ko00470,ko00564,ko00600,ko00630,ko00920,ko00970,ko01100,ko01110,ko01200,ko01230,ko01240,ko02010
Epigoitrin	C5H7NOS	130.03	70.07	129.025	[M+H]+	Others	Others	1072-93-1	2	612814	446683	1.01166e+06	1.39812e+06	1.36604e+06	1.5686e+06	2.80009e+06	1.78068e+06	1.96404e+06	2.09656e+06	1.3924e+06	1.83151e+06	2.00094e+06	1.87035e+06	1.91272e+06	1.56908e+06	1.46785e+06	1.47884e+06	-	-
5-Glucosyloxy-2-Hydroxybenzoic acid methyl ester	C14H18O9	329.09	167.04	330.095	[M-H]-	Phenolic acids	Phenolic acids	-	1	185561	296925	163509	136662	131707	79289.8	95213.9	91995.1	67220.7	267707	152993	68146.1	74370.6	129562	68131.5	106695	119885	88451.9	-	-
Kaempferol-3-O-sophoroside	C27H30O16	609.15	285.04	610.154	[M-H]-	Flavonoids	Flavonols	19895-95-5	1	1.22954e+06	1.66246e+06	2.79202e+06	1.48931e+07	8.20942e+06	2.6944e+06	7.90584e+06	1.30732e+07	1.11994e+07	7.27014e+06	8.37941e+06	4.13265e+06	1.08953e+07	1.58074e+07	1.36826e+07	8.27623e+06	8.79627e+06	8.86071e+06	C12634	ko00944,ko01110
L-Homoserine	C4H9NO3	120.07	74.06	119.058	[M+H]+	Amino acids and derivatives	Amino acids and derivatives	672-15-1	3	6.58045e+06	6.84689e+06	1.04883e+07	1.91467e+07	2.48017e+07	1.88237e+07	1.93594e+07	2.54814e+07	1.68406e+07	2.95908e+07	1.85788e+07	1.30801e+07	2.32234e+07	3.58434e+07	1.46343e+07	2.23828e+07	2.07796e+07	2.1733e+07	C00263	ko00260,ko00270,ko00300,ko00920,ko01100,ko01110,ko01230
Nicotinamide	C6H6N2O	123.06	80.05	122.048	[M+H]+	Others	Vitamin	98-92-0	1	7.26322e+07	2.02433e+07	1.25875e+07	3.92296e+07	1.77346e+07	5.67368e+07	2.24225e+07	1.09058e+07	8.7638e+06	2.24882e+07	5.48388e+07	3.25209e+07	1.49957e+07	4.35265e+06	1.00363e+07	2.38771e+07	2.45668e+07	2.28014e+07	C00153	ko00760,ko01100,ko01240
Homoproline	C6H11NO2	130.09	70.07	129.079	[M+H]+	Amino acids and derivatives	Amino acids and derivatives	56879-46-0	3	1.95486e+06	990574	4.60314e+06	7.21978e+06	7.00628e+06	1.0448e+07	1.26097e+07	1.20269e+07	1.13081e+07	1.24839e+07	8.61175e+06	1.06909e+07	1.24311e+07	1.10821e+07	1.19059e+07	9.87408e+06	9.3448e+06	9.19907e+06	-	-
Sinapoyl malate	C15H16O9	341.09	207.07	340.079	[M+H]+	Phenolic acids	Phenolic acids	92344-58-6	3	6.08501e+06	8.14453e+06	1.01322e+07	5.06545e+06	8.20718e+06	9.31404e+06	5.03864e+06	6.17262e+06	3.60142e+06	6.87079e+06	3.89153e+06	9.22011e+06	5.34976e+06	5.28036e+06	5.85485e+06	5.17068e+06	4.47129e+06	6.25458e+06	C02887	ko00940,ko01110
4-O-(6'-O-Glucosylcaffeoylglucosyl)-4-hydroxybenzyl alcohol	C28H34O15	609.18	447.13	610.19	[M-H]-	Phenolic acids	Phenolic acids	-	2	1.33092e+07	45933440	1.23234e+07	7.64513e+06	7.37192e+06	20310935	3342188	1.70593e+06	2.80028e+06	1.3209e+07	7.21989e+06	14456896	1.8522e+06	1.89061e+06	3.0875e+06	5.44555e+06	5.93766e+06	7.49245e+06	-	-
Ethylmalonic acid*	C5H8O4	131.03	87.05	132.042	[M-H]-	Organic acids	Organic acids	601-75-2	3	409030	410830	397030	1.145e+06	1.19834e+06	508951	412827	414686	657743	676141	1.12053e+06	704869	891215	687588	564298	702640	674927	651662	-	-
N6-Acetyl-L-lysine	C8H16N2O3	189.12	126.09	188.116	[M+H]+	Amino acids and derivatives	Amino acids and derivatives	692-04-6	3	559835	881414	1.13882e+06	1.09439e+06	1.28993e+06	1.98716e+06	1.98234e+06	1.83478e+06	1.94071e+06	1.90682e+06	1.13048e+06	1.58336e+06	1.67013e+06	1.92293e+06	2.11306e+06	1.49518e+06	1.60364e+06	1.58988e+06	C02727	ko00310,ko01100
γ-Glutamyl-L-valine	C10H18N2O5	247.13	184.1	246.122	[M+H]+	Amino acids and derivatives	Amino acids and derivatives	-	1	514423	671747	921009	2.80729e+06	3.56473e+06	2.77887e+06	3.47626e+06	5.66606e+06	3.21117e+06	3.38564e+06	2.23111e+06	2.83241e+06	2.58732e+06	6.89721e+06	6.48948e+06	3.74697e+06	3.80463e+06	4.02425e+06	-	-
4-Hydroxy-3-indolylmethyl glucosinolate	C16H20N2O10S2	463.05	96.96	464.056	[M-H]-	Others	Glucosinolates	83327-20-2	1	6.2827e+06	9.64298e+06	1.12372e+07	2.77326e+07	2.19062e+07	1.13777e+07	7.70046e+07	4.00922e+07	5.34184e+07	5.50308e+06	4.34576e+06	4.89272e+06	2.80886e+07	7.61557e+07	2.95744e+07	3.02017e+07	3.21236e+07	3.24e+07	C08422	-
2,6-diamino-7-methyl-5-oxooctanoic acid	C9H18N2O3	203.14	130.05	202.132	[M+H]+	Amino acids and derivatives	Amino acids and derivatives	-	1	808942	1.27956e+06	2.97262e+06	1.64871e+07	1.43991e+07	1.20494e+07	2.17445e+07	2.19465e+07	2.04508e+07	1.75104e+07	1.40922e+07	1.58048e+07	2.3876e+07	2.02638e+07	2.22184e+07	1.85988e+07	1.8839e+07	1.9961e+07	-	-
D-Xylonic acid	C5H10O6	165.04	75.01	166.048	[M-H]-	Others	Saccharides	526-91-0	1	4.08561e+06	7.8099e+06	5.78413e+06	3.16768e+06	7.58184e+06	1.25584e+07	5.07113e+06	5.3297e+06	3.4423e+06	2.18855e+07	3.67454e+06	4.29503e+06	8.82833e+06	5.04566e+06	9.58124e+06	6.01268e+06	5.62491e+06	6.01298e+06	C00502	ko00040,ko01100
4-O-(6'-O-Glucosylferuloyl)-4-hydroxybenzyl alcohol	C23H26O10	461.15	337.09	462.153	[M-H]-	Phenolic acids	Phenolic acids	-	3	108380	36215.7	43345	38345	28276.6	21675	30407	20910.2	16943.8	78360	76690	52145.4	85484.7	51501.2	44343.4	48190.6	35835.2	49628.6	-	-
LysoPC 14:0	C22H46NO7P	468.31	184.07	467.301	[M+H]+	Lipids	LPC	20559-16-4	1	273536	225742	237980	479221	331827	191787	1.68225e+06	964005	2.94604e+06	226662	632803	364458	1.09143e+06	1.20005e+06	1.66582e+06	753227	800494	809967	-	-
L-Prolyl-L-Leucine	C11H20N2O3	229.15	70.07	228.147	[M+H]+	Amino acids and derivatives	Amino acids and derivatives	52899-07-7	1	3.66285e+06	2.33178e+06	1.70262e+06	2.76467e+06	1.33969e+06	2.13393e+06	2.39985e+06	1.98408e+06	2.0755e+06	2.80905e+06	7.15616e+06	2.744e+06	2.15146e+06	2.08112e+06	1.7521e+06	2.46677e+06	2.49971e+06	2.6506e+06	-	-
Pedaliin*	C22H22O12	479.12	317.08	478.111	[M+H]+	Flavonoids	Flavones	22860-72-6	2	2.77471e+07	7.16309e+07	55898685	4.47037e+07	3.35713e+07	2.31005e+07	3.5072e+07	6.04352e+07	7.55048e+07	3.32997e+07	3.88681e+07	2.52136e+07	4.20602e+07	4.0195e+07	3.88727e+07	4.51733e+07	4.21577e+07	4.50424e+07	-	-
Hydrocotarnine	C12H15NO3	222.11	144.08	221.105	[M+H]+	Alkaloids	Isoquinoline alkaloids	550-10-7	2	577381	413302	483983	542131	3.38749e+06	1.98011e+06	899082	3.38858e+06	886683	1.34707e+06	717191	749579	2.03166e+06	1.77626e+06	4.22888e+06	1.343e+06	1.34784e+06	1.4376e+06	-	-
Ergotamine	C33H35N5O5	580.36	506.33	581.264	[M-H]-	Alkaloids	Plumerane	113-15-5	3	497778	301981	282314	351132	161236	209693	461697	300905	569487	101697	342307	218860	524792	443732	367352	359532	345094	372902	C07544	ko00901,ko01110
3'-acetylsweroside	C18H24O10	399.13	152.01	400.137	[M-H]-	Terpenoids	Monoterpenoids	-	3	9173.17	25832.2	38483	70312.1	53542.1	36809.5	28387.8	20093	25953.7	70258.1	45055.5	21292.1	36272	81690	35897.6	45197.6	43353.7	46848	-	-
Isocitric Acid	C6H8O7	191.02	111.01	192.027	[M-H]-	Organic acids	Organic acids	320-77-4	1	9.59819e+06	1.24327e+07	2.53239e+07	2.11707e+07	2.73382e+07	3.49133e+07	2.12662e+07	2.38455e+07	2.07985e+07	3.30762e+07	1.42045e+07	2.2524e+07	2.96673e+07	2.66003e+07	2.50833e+07	2.21445e+07	2.08102e+07	2.23719e+07	C00311	ko00020,ko00630,ko01100,ko01110,ko01200,ko01210,ko01230,ko01240
2,6-Dimethyl-7-octene-2,3,6-triol	C10H20O3	187.13	97.06	188.141	[M-H]-	Others	Alcohol compounds	73815-21-1	3	407211	229403	256220	212859	290019	308996	310946	226820	302442	247234	243164	207803	165962	173064	183763	216229	212213	228634	-	-
LysoPC 16:2(2n isomer)*	C24H46NO7P	492.31	184.07	491.301	[M+H]+	Lipids	LPC	-	1	255430	186402	169100	501145	298562	132907	1.9221e+06	1.21891e+06	1.95439e+06	202328	720847	308111	1.32707e+06	1.24346e+06	950695	640216	655718	690854	-	-
7-Methylthio-3-oxoheptyl Glucosinolate	C15H27NO10S3	476.07	96.96	477.08	[M-H]-	Others	Glucosinolates	-	3	120432	126605	1.57695e+06	1.31544e+06	1.4194e+06	1.16387e+06	1.14774e+06	522038	1.60394e+06	804883	287059	635329	334530	328106	377993	661284	712671	702698	-	-
3-Hydroxyglutaric acid*	C5H8O5	147.03	85.03	148.037	[M-H]-	Organic acids	Organic acids	638-18-6	2	1.89128e+06	1.431e+06	1.26857e+06	2.20766e+06	2.04459e+06	1.2978e+06	3.33638e+06	1.96242e+06	2.06516e+06	1.30412e+06	1.0784e+06	1.74851e+06	1.39139e+06	2.27974e+06	1.36103e+06	1.79491e+06	1.88055e+06	1.73914e+06	-	-
LysoPC 16:2*	C24H46NO7P	492.31	184.07	491.301	[M+H]+	Lipids	LPC	-	1	316330	232740	278102	595037	458192	219600	2.30644e+06	1.50905e+06	2.48187e+06	297025	1.00713e+06	335825	1.63291e+06	1.2234e+06	1.29779e+06	640216	655718	690854	-	-
DL-Threonine	C4H9NO3	120.07	56.05	119.058	[M+H]+	Amino acids and derivatives	Amino acids and derivatives	80-68-2	1	2.94247e+06	3.38909e+06	3.98039e+06	8.0895e+06	1.10845e+07	9.49732e+06	8.24263e+06	1.39162e+07	8.44859e+06	1.19187e+07	8.7222e+06	5.92572e+06	1.40028e+07	1.77353e+07	7.74382e+06	9.09853e+06	8.80202e+06	8.40705e+06	-	-
Retinol (Vitamin A1)	C20H30O	287.24	119.09	286.23	[M+H]+	Others	Vitamin	68-26-8	3	210230	121672	275133	307390	248356	380317	172144	142813	187092	305341	251009	160621	174199	151215	170893	248939	231058	234798	C00473	ko01100,ko01240
N-Acetylputrescine	C6H14N2O	131.12	114.09	130.111	[M+H]+	Alkaloids	Alkaloids	18233-70-0	3	1.11876e+06	875932	938831	1.13105e+06	1.28104e+06	1.53348e+06	1.5328e+06	1.61855e+06	1.46159e+06	1.3536e+06	939439	1.12152e+06	1.67533e+06	1.62391e+06	1.64686e+06	1.19819e+06	1.29678e+06	1.25541e+06	C02714	ko00330,ko01100
2-Hydroxybutyric Acid*	C4H8O3	103.04	57.04	104.047	[M-H]-	Organic acids	Organic acids	3347-90-8	3	201429	194705	200243	284434	304118	248281	302759	265427	284402	49771.8	201397	187630	325242	245512	233153	235833	250442	232569	C05984	ko00640
3-hydroxy-1-methylpyrrolidin-2-one*	C5H9NO2	116.07	70.06	115.063	[M+H]+	Alkaloids	Pyrrole alkaloids	132996-63-5	1	2.64885e+06	2.53652e+06	3.36248e+06	2.4405e+06	3.04315e+06	6.21111e+06	2.38614e+06	2.06683e+06	1.40817e+06	3.71096e+06	1.85718e+06	2.2908e+06	2.51719e+06	2.2937e+06	2.25413e+06	2.67245e+06	2.89075e+06	2.75374e+06	-	-
3-Indolepropionic acid	C11H11NO2	190.09	118.07	189.079	[M+H]+	Alkaloids	Plumerane	830-96-6	2	508497	486914	1.52676e+06	7.85186e+06	6.35814e+06	5.88267e+06	1.03696e+07	10246599	1.06848e+07	6.8475e+06	6.26032e+06	6.71913e+06	1.15901e+07	1.1459e+07	1.10606e+07	9.06988e+06	8.62614e+06	8.38577e+06	-	-
1-Indanone	C9H8O	133.06	77.04	132.058	[M+H]+	Others	Ketone compounds	83-33-0	2	818850	1.18468e+06	1.14065e+06	2.87524e+06	2.48777e+06	1.5229e+06	2.17246e+06	1.83078e+06	3.06063e+06	2.21888e+06	2.77601e+06	2.35374e+06	1.95603e+06	2.25437e+06	1.2988e+06	1.98588e+06	1.88274e+06	1.83772e+06	C01504	-
glucoacetosyringone	C16H22O9	357.12	135.04	358.126	[M-H]-	Phenolic acids	Phenolic acids	86402-41-7	3	18607.3	26126.1	63447.8	60704.1	61789	73011.3	68744	70824	41317.5	52345.3	32433	58388.9	39488.7	56850.9	55717.5	50430.1	46620.6	47874.6	-	-
Oleuropeic acid	C10H16O3	183.1	139.11	184.11	[M-H]-	Organic acids	Organic acids	5027-76-9	3	817167	1.0027e+06	899277	955024	528830	480758	1.05952e+06	843274	1.04642e+06	661626	931485	1.18661e+06	547958	959378	589813	841487	903444	845156	-	-
Dunalianoside C*	C21H22O11	449.11	287.06	450.116	[M-H]-	Phenolic acids	Phenolic acids	-	3	372856	579165	275557	366891	279955	248584	213027	256606	176218	377196	333651	277684	247729	283579	316760	317830	218013	266898	-	-
Leu-Asp	C10H18N2O5	247.13	86.1	246.122	[M+H]+	Amino acids and derivatives	Amino acids and derivatives	32949-40-9	3	5.45204e+06	5.00012e+06	4.11874e+06	9.91679e+06	8.86936e+06	5.8021e+06	4017565	7.31783e+06	9.03048e+06	7.68334e+06	1.92784e+07	8.55171e+06	7.92677e+06	7.85435e+06	6.14862e+06	7.822e+06	8.46763e+06	8.05215e+06	-	-
Cyclo(Phe-Glu)	C14H16N2O4	277.12	120.08	276.111	[M+H]+	Amino acids and derivatives	Amino acids and derivatives	-	2	174507	218818	187676	213773	245898	309582	306817	245888	310614	304992	357283	248420	270508	217236	247508	260664	280526	263099	-	-
Quercetin-3-O-(2''-O-acetyl)glucuronide	C23H20O14	519.08	300	520.085	[M-H]-	Flavonoids	Flavonols	-	3	58312.4	130107	795742	1.0897e+06	1.46689e+06	386567	963549	1.50884e+06	1.94739e+06	808469	1.92655e+06	527166	1.31958e+06	1.64813e+06	774311	1.014e+06	1.09838e+06	1.04522e+06	-	-
1-Aminocyclopropane-1-carboxylic acid*	C4H7NO2	102.06	56.05	101.048	[M+H]+	Organic acids	Organic acids	22059-21-8	2	958031	845156	1.30284e+06	2.76138e+06	2.573e+06	2.42028e+06	2.57603e+06	3.26907e+06	3.76779e+06	2.60254e+06	2.57605e+06	1.86884e+06	4.42279e+06	4.23741e+06	3.60098e+06	2.78668e+06	2.71257e+06	2.93683e+06	C01234	ko00270,ko01100,ko01110
3,5-Dihydro-2H-Furo[3,2-C]Quinolin-4-One*	C11H9NO2	188.07	118.07	187.063	[M+H]+	Alkaloids	Quinoline alkaloids	-	1	526969	526642	1.8084e+06	8.48758e+06	6.95289e+06	6.61144e+06	1.10304e+07	1.03864e+07	1.0629e+07	6.96383e+06	6.54475e+06	6.57415e+06	1.10348e+07	1.06072e+07	1.03594e+07	9.54243e+06	8.82112e+06	9.00954e+06	-	-
D-Allo-Isoleucine*	C6H13NO2	132.1	86.1	131.095	[M+H]+	Amino acids and derivatives	Amino acids and derivatives	1509-35-9	1	1.14013e+07	1.09961e+07	1.61164e+07	1.93808e+07	2.30493e+07	2.27759e+07	2.74142e+07	2.38111e+07	2.35938e+07	2.60876e+07	2.28843e+07	2.2161e+07	2.83918e+07	2.54369e+07	2.82998e+07	2.31976e+07	2.51688e+07	2.39994e+07	-	-
L-Isoleucine*	C6H13NO2	132.1	86.1	131.095	[M+H]+	Amino acids and derivatives	Amino acids and derivatives	73-32-5	1	1.14013e+07	1.09961e+07	1.61164e+07	1.93808e+07	2.30493e+07	2.27759e+07	2.74142e+07	2.38111e+07	2.35938e+07	2.60876e+07	2.28843e+07	2.2161e+07	2.83918e+07	2.54369e+07	2.82998e+07	2.31976e+07	2.51688e+07	2.39994e+07	C00407	ko00280,ko00290,ko00460,ko00960,ko00966,ko00970,ko01100,ko01110,ko01210,ko01230,ko02010
L-Leucine*	C6H13NO2	132.1	86.1	131.095	[M+H]+	Amino acids and derivatives	Amino acids and derivatives	61-90-5	1	1.14013e+07	1.09961e+07	1.61164e+07	1.93808e+07	2.30493e+07	2.27759e+07	2.74142e+07	2.38111e+07	2.35938e+07	2.60876e+07	2.28843e+07	2.2161e+07	2.83918e+07	2.54369e+07	2.82998e+07	2.31976e+07	2.51688e+07	2.39994e+07	C00123	ko00280,ko00290,ko00966,ko00970,ko01100,ko01110,ko01210,ko01230,ko02010
Ditartaroyl-hydroxycoumarin	C17H14O13	427.05	295.05	426.043	[M+H]+	Lignans and Coumarins	Coumarins	-	3	1.02225e+06	1.26225e+06	1.23954e+06	1.80993e+06	3671745	1.65138e+06	1.77957e+06	1.91202e+06	1.55662e+06	3260240	1.18764e+06	1.50125e+06	1.83704e+06	1.64042e+06	1.80189e+06	1.58073e+06	1.69993e+06	1.6985e+06	-	-
2-(Hydroxymethyl)Phenyl 2-O-Beta-D-Glucopyranosyl-Beta-D-Glucopyranoside	C19H28O12	507.17	179.06	448.158	[M+CH3COOH-H]-	Phenolic acids	Phenolic acids	-	2	1670	11349.1	19820	24599.8	13798.3	20732.8	30932.4	36712.8	31216.1	19529.7	19736.5	12767.3	24825.6	23366.2	54942.4	34701.8	32041.5	32806.2	-	-
Anthranilate-1-O-Sophoroside	C19H27NO12	460.15	117.9	461.153	[M-H]-	Phenolic acids	Phenolic acids	-	3	61486	186118	505640	13235	32713.6	111715	20310.8	55513.3	13538.8	117325	4782.19	13529.1	28151.5	77847.9	22561.2	96663.2	67104	62708.3	-	-
N-Benzylmethylene isomethylamine	C8H9N	120.08	103.05	119.073	[M+H]+	Alkaloids	Alkaloids	-	1	195732	234765	438288	982857	1.04444e+06	941491	938118	1.05818e+06	1.13467e+06	948137	1.01086e+06	864439	1.25743e+06	1.16995e+06	1.21306e+06	1.13955e+06	1.05423e+06	1.07114e+06	-	-
2,6-Dimethoxybenzoic acid	C9H10O4	183.06	165.06	182.058	[M+H]+	Phenolic acids	Phenolic acids	1466-76-8	3	245565	590667	314588	145669	86491.4	166481	103776	131485	106419	255274	48029.8	190524	98686.5	59380.6	88239	180631	122329	109843	-	-
Magnoloside B	C35H46O20	785.25	785.25	786.258	[M-H]-	Phenolic acids	Phenolic acids	-	3	1.55431e+06	4305810	1.42634e+06	2.41413e+06	988103	2.52583e+06	0	0	0	1.53684e+06	1.95607e+06	1.14227e+06	0	0	0	1.48974e+06	2.71363e+06	2.50803e+06	C17679	-
Sinapic acid	C11H12O5	223.06	193.02	224.069	[M-H]-	Phenolic acids	Phenolic acids	530-59-6	1	263034	353775	368006	237191	194754	329627	223383	248824	178086	248784	255544	326734	358649	262901	209521	385473	252938	210723	C00482	ko00940,ko01100,ko01110
L-Lysine	C6H14N2O2	147.11	84.08	146.106	[M+H]+	Amino acids and derivatives	Amino acids and derivatives	56-87-1	1	883488	288993	969992	2.28124e+06	3.07061e+06	2.74442e+06	2.22392e+06	2.78582e+06	3.60189e+06	3.32449e+06	2.09527e+06	1.34692e+06	1.23895e+06	5.17543e+06	3.91609e+06	2.88088e+06	3.03313e+06	3.13018e+06	C00047	ko00300,ko00310,ko00470,ko00780,ko00960,ko00970,ko01100,ko01110,ko01210,ko01230,ko02010
Gallacetophenone	C8H8O4	169.05	65.03	168.042	[M+H]+	Phenolic acids	Phenolic acids	528-21-2	2	199559	111247	115050	83365	29439.8	37042.7	51680	65960.8	38360.4	63037.2	31399.8	39229.8	38345	45010	15005	51656.7	120055	100040	-	-
3-Amino-1-propionic sulfonic acid	C3H9NO3S	138.02	79.96	139.03	[M-H]-	Organic acids	Organic acids	3687-18-1	3	413406	401040	216275	249054	109730	135993	476576	281745	182309	119653	128553	118585	73143.4	104595	285748	249533	245813	265744	-	-
LysoPC 16:0(2n isomer)	C24H50NO7P	496.34	184.07	495.332	[M+H]+	Lipids	LPC	-	1	1.14447e+07	1.07374e+07	7.90404e+06	1.10633e+07	6.77066e+06	5.35647e+06	2.77819e+07	1.74116e+07	4.05278e+07	6.18535e+06	1.47073e+07	8.68567e+06	2.34431e+07	2.23821e+07	2.38741e+07	1.43848e+07	1.50269e+07	1.56396e+07	-	-
5,7-Dihydroxy-1(3H)-isobenzofuranone*	C8H6O4	165.02	121.03	166.027	[M-H]-	Phenolic acids	Phenolic acids	27979-58-4	3	1.29777e+06	3.26584e+06	1.50762e+06	1.44443e+06	895754	1.05687e+06	599430	282838	971084	1.01744e+06	592806	472252	345608	580168	604068	442324	917688	1.19515e+06	-	-
1-18:3-LysoPC	C26H48NO7P	518.32	184.08	517.317	[M+H]+	Others	Others	-	1	739048	1.24485e+06	1.22584e+06	6.35513e+06	3.59531e+06	2.45453e+06	8.15725e+06	4.83043e+06	1.06796e+07	2.61263e+06	5.15704e+06	4.98679e+06	7.59818e+06	4.51611e+06	4.59248e+06	3.8951e+06	3.88597e+06	4.17984e+06	-	-
γ-L-Glutamyl-S-(trans-1-propenyl)-L-cysteine	C11H18N2O5S	291.1	130.05	290.094	[M+H]+	Amino acids and derivatives	Amino acids and derivatives	-	2	58668.8	192315	117852	202187	212966	240335	209409	293049	129320	162570	425247	184907	324862	249749	344648	223356	216099	205442	-	-
Taxifolin(Dihydroquercetin)	C15H12O7	303.05	125.02	304.058	[M-H]-	Flavonoids	Flavanonols	480-18-2	1	569814	915726	600794	577322	1.18201e+06	362383	873522	406568	897865	1.60667e+06	612990	1.30671e+06	251895	768159	815076	669035	700249	727816	C01617	ko00941,ko01100,ko01110
strictosidine	C27H34N2O9	531.23	369.18	530.226	[M+H]+	Alkaloids	Plumerane	20824-29-7	3	1.75608e+06	3.41047e+06	3.95166e+06	2.09315e+06	4.00981e+06	6.36847e+06	3.10664e+06	1.10191e+06	3.15697e+06	4.95195e+06	2.18051e+06	4.72152e+06	1.3145e+06	2.11772e+06	2.95676e+06	2.48661e+06	2.66337e+06	2.46896e+06	C03470	ko00901,ko00996,ko01100,ko01110
N-Acetyl-L-Arginine	C8H16N4O3	217.13	158.08	216.122	[M+H]+	Amino acids and derivatives	Amino acids and derivatives	155-84-0	3	1.88813e+06	4.04085e+06	3.06896e+06	7.85756e+06	6.8201e+06	6.43489e+06	1.08336e+07	1.13824e+07	1.73011e+07	6.26641e+06	4.2091e+06	5.40575e+06	1.32738e+07	1.30322e+07	1.06937e+07	8.26129e+06	7.9188e+06	7.59027e+06	-	-
Ellagic acid-4-O-rhamnoside	C20H16O12	447.06	315.01	448.064	[M-H]-	Tannins	Tannin	-	3	36451.1	63350	240205	315142	347973	168131	116968	125592	222270	227100	339565	159694	208170	163446	118389	164801	174226	160386	-	-
2-amino-3-isopropyl-4-oxo-6-propylheptanedioic acid	C13H23NO5	274.17	86.1	273.158	[M+H]+	Amino acids and derivatives	Amino acids and derivatives	-	1	38018.8	13050	71124.4	123390	51680	92945	153399	114766	207754	130957	104196	109828	195763	177450	242242	154194	141591	148330	-	-
6-Deoxyfagomine	C6H13NO2	132.1	57.03	131.095	[M+H]+	Alkaloids	Piperidine alkaloids	197449-09-5	1	3.09119e+06	2.26658e+06	3.42868e+06	4.11721e+06	4.67856e+06	5.07918e+06	5.07876e+06	5.1437e+06	5.4546e+06	6.06481e+06	5.20568e+06	5.19331e+06	6.15832e+06	5.65756e+06	6.51769e+06	5.46208e+06	5.40895e+06	5.04468e+06	-	-
Dihydrocaffeoyltyramine	C17H19NO4	302.14	103.05	301.131	[M+H]+	Alkaloids	Phenolamine	-	3	150669	199758	249715	381246	348775	446974	504156	344426	436409	461019	393515	481993	312780	347907	376812	401404	368947	391815	-	-
Terephthalic acid*	C8H6O4	165.02	121.03	166.027	[M-H]-	Phenolic acids	Phenolic acids	100-21-0	3	1.29777e+06	3.26584e+06	1.50762e+06	1.44443e+06	895754	1.05687e+06	599430	282838	971084	1.01744e+06	592806	472252	345608	580168	604068	442324	917688	1.19515e+06	C06337	ko01100
Benzyl-β-gentiobioside*	C19H28O11	431.16	269.1	432.163	[M-H]-	Phenolic acids	Phenolic acids	56775-64-5	3	35690.3	52194	89445.5	151544	149667	110547	55335.8	87617.4	76882.9	92671.6	88191.5	83891.9	77205.3	125628	99875.3	85504.7	78552.3	83346.4	-	-
4-(2-amino-3-carboxyethylthio) butyl glucosinolate	C13H24N2O11S3	479.04	96.96	480.054	[M-H]-	Others	Glucosinolates	-	3	835188	2.56422e+06	3.1494e+06	4.88351e+06	4.3038e+06	2.54723e+06	9.59426e+06	5.91734e+06	7.06378e+06	1.42451e+06	1.37152e+06	1.52973e+06	4.21002e+06	8.96092e+06	4.50227e+06	5.62817e+06	5.69013e+06	5.24951e+06	-	-
Butyl beta-D-glucoside	C10H20O6	237.13	98.97	236.126	[M+H]+	Others	Saccharides	5391-18-4	2	448146	327300	485278	591469	600812	495133	735345	802035	783078	569251	482115	578870	690102	753556	790373	621602	677625	655393	-	-
Ricinoleic acid	C18H34O3	297.24	183.14	298.251	[M-H]-	Lipids	Free fatty acids	141-22-0	1	336546	338158	307224	257031	251082	241497	214736	253827	235098	205652	217889	226163	240575	225587	230094	267506	250822	246605	C08365	-
Demethyl-erythro-Guaiacylglycerol β-Coniferyl Ether	C19H22O7	363.14	151.04	362.137	[M+H]+	Phenolic acids	Phenolic acids	-	3	209883	256085	238236	40219.2	142474	122752	45010	55068.1	66408.9	73703.1	43063.8	56890.9	105045	43236.4	61986.1	54639.9	65995.5	122734	-	-
NG,NG-Dimethyl-L-arginine*	C8H18N4O2	203.15	70.07	202.143	[M+H]+	Amino acids and derivatives	Amino acids and derivatives	30315-93-6	3	1.64035e+06	877420	2.5509e+06	5.00645e+06	3.90843e+06	5.79196e+06	9.00025e+06	8.69459e+06	7.4857e+06	4.00939e+06	3.30983e+06	2.69772e+06	8.12682e+06	1.0244e+07	7.80538e+06	5.22162e+06	5.63699e+06	5.6331e+06	C03626	-
1-O-Galloyl-3-O-p-Coumaroyl-β-D-glucose	C22H22O12	477.1	169.01	478.111	[M-H]-	Phenolic acids	Phenolic acids	-	3	1.00296e+06	1.24587e+06	1.87586e+06	2.09206e+06	1.63927e+06	2.79818e+06	2.18937e+06	1.8089e+06	1.45765e+06	1.89939e+06	2.75056e+06	2.50147e+06	2.96849e+06	1.9399e+06	2.64405e+06	2.02365e+06	1.85561e+06	1.95579e+06	-	-
N-α-Acetyl-L-ornithine	C7H14N2O3	173.11	131.08	174.1	[M-H]-	Amino acids and derivatives	Amino acids and derivatives	1572591	2	142225	41996.9	374771	2.12619e+06	1.22837e+06	1.09458e+06	3.82683e+06	3.06612e+06	3.51265e+06	1.4948e+06	2.53378e+06	1.26798e+06	2.7959e+06	2.82245e+06	4.8631e+06	2.06156e+06	2.24621e+06	2.13051e+06	C00437	ko00220,ko01100,ko01110,ko01210,ko01230
Dioxindole-3-acetyl-3-O-glucoside	C16H19NO9	368.1	162.06	369.106	[M-H]-	Alkaloids	Plumerane	-	3	189744	496863	1.48549e+06	1.32694e+06	1.50758e+06	1.75917e+06	2.12533e+06	2.1324e+06	1.84064e+06	1.22362e+06	1.13761e+06	1.35803e+06	1.42635e+06	1.3685e+06	1.54087e+06	1.32717e+06	1.39153e+06	1.27562e+06	-	-
Hordenine	C10H15NO	166.12	121.06	165.115	[M+H]+	Alkaloids	Phenolamine	539-15-1	3	166376	114182	538631	134452	483364	656077	191502	226793	296587	208818	536799	115846	689971	697561	595074	516489	502482	547148	C06199	ko00350,ko01100
N-(beta-D-Glucosyl)nicotinate*	C12H15NO7	286.09	124.04	285.085	[M+H]+	Others	Vitamin	-	3	1.33286e+06	1.64864e+06	3.02265e+06	4.13749e+06	6.11166e+06	5.14157e+06	5.96944e+06	8.05721e+06	1.20732e+07	6.12512e+06	6.38135e+06	5.65705e+06	8.96501e+06	8.88029e+06	1.01207e+07	6.68749e+06	6.24572e+06	6.78901e+06	-	-
5-Hydroxy-DL-tryptophan(5-HTP)	C11H12N2O3	221.09	130.06	220.085	[M+H]+	Amino acids and derivatives	Amino acids and derivatives	56-69-9	1	5.54096e+06	5.04625e+06	8.13758e+06	2.6884e+07	2.2352e+07	1.93215e+07	4.3763e+07	4.95219e+07	3.87695e+07	2.16124e+07	1.66756e+07	1.24356e+07	4.99873e+07	5.25094e+07	5.24093e+07	2.89118e+07	2.98737e+07	3.15293e+07	C01017	-
1-Methylguanidine	C2H7N3	74.07	57.05	73.064	[M+H]+	Alkaloids	Alkaloids	471-29-4	3	682818	812724	443420	718763	1.01507e+06	2005695	954188	1.10703e+06	1.52509e+06	1.37785e+06	1.09107e+06	1.14052e+06	2841405	3774375	714967	1.02809e+06	1.03562e+06	955400	C02294	-
Phe-Ser	C12H16N2O4	253.12	120.09	252.111	[M+H]+	Amino acids and derivatives	Amino acids and derivatives	16053-39-7	2	4.17465e+06	1.42469e+06	1.26136e+06	8.21925e+06	3.47983e+06	8.79735e+06	6.47661e+06	3.7234e+06	4.2644e+06	5.61138e+06	3.29807e+07	7.77474e+06	1.08509e+07	3.14828e+06	3.97542e+06	7.49323e+06	7.64414e+06	8.14592e+06	-	-
Vidarabine	C10H13N5O4	268.11	136.06	267.097	[M+H]+	Nucleotides and derivatives	Nucleotides and derivatives	5536-17-4	1	1.01411e+07	5.32486e+06	3.5673e+06	2.72792e+06	1.63566e+06	5.67085e+06	2.08898e+06	1.10313e+06	778006	1.86009e+06	4.82017e+06	2.98438e+06	2.3742e+06	492629	930785	2.60024e+06	2.60955e+06	2.65984e+06	-	-
Asn-Leu	C10H19N3O4	246.14	141.1	245.138	[M+H]+	Amino acids and derivatives	Amino acids and derivatives	22601-71-4	1	833381	183413	107440	363231	370732	657494	86478.2	231715	297786	487455	3.90306e+06	360912	465693	316291	370592	699321	660589	721448	-	-
LysoPC 16:0	C24H50NO7P	496.34	184.07	495.332	[M+H]+	Lipids	LPC	17364-16-8	1	1.13783e+07	1.06247e+07	7.95231e+06	1.10851e+07	6.70494e+06	5.56271e+06	2.8042e+07	1.81218e+07	4.21219e+07	6.17124e+06	1.46975e+07	8.85258e+06	2.43534e+07	2.16998e+07	2.33891e+07	1.43443e+07	1.54499e+07	1.55592e+07	-	-
Xanthine	C5H4N4O2	151.03	108.02	152.033	[M-H]-	Nucleotides and derivatives	Nucleotides and derivatives	69-89-6	3	739492	257485	446797	422279	199001	374444	528085	321823	230384	236553	1.83303e+06	372994	275564	110964	242048	487762	521046	531631	C00385	ko00230,ko00232,ko01100,ko01110,ko01232
kaempferol-3-p-coumaroyldiglucoside	C36H36O18	755.19	285.04	756.19	[M-H]-	Flavonoids	Flavonols	-	1	37649.6	99061.7	34204.9	490266	258864	99854	488383	421256	786717	493401	464296	297913	481709	689445	797996	390131	408795	426684	-	-
(2R,5S,8S)-3,4,5,6,7,8-Hexahydro-2,5-dihydroxy-2,5-dimethyl-8-(1-methylethyl)-1(2H)-naphthalenone	C15H24O3	253.18	119.09	252.173	[M+H]+	Others	Others	953425-61-1	3	19513.1	70842.3	28981.7	121129	140409	55538.8	195018	424082	67109	85273.9	116384	138258	77719.9	396785	270021	241765	245457	225468	-	-
Isopentenyladenine-7-N-glucoside	C16H23N5O5	366.18	204.12	365.17	[M+H]+	Nucleotides and derivatives	Nucleotides and derivatives	-	3	8.30997e+06	3.7772e+07	2.26892e+07	609900	699960	1.34404e+06	381490	486208	364668	864643	213711	798395	138205	576560	360307	2.59641e+06	2.52867e+06	2519932	-	-
8-Methylthiooctyl glucosinolate	C16H30NO9S3-	476.11	96.96	476.109	[M]-	Others	Glucosinolates	-	3	144070	132453	1.5691e+06	1.31534e+06	1.43541e+06	1.2616e+06	1.22299e+06	679302	1.62477e+06	820000	308666	837442	388636	344055	427177	675703	729498	732652	C17254	ko00966,ko01110,ko01210
4-Hydroxybenzoic acid	C7H6O3	137.02	93.03	138.032	[M-H]-	Phenolic acids	Phenolic acids	99-96-7	3	7.27922e+06	1.00696e+07	1.35158e+07	2.01747e+07	1.33092e+07	1.26562e+07	1.84746e+07	1.65138e+07	1.79893e+07	1.23816e+07	8.95194e+06	1.88397e+07	9.62277e+06	1.02724e+07	1.34716e+07	1.27341e+07	1.34327e+07	1.393e+07	C00156	ko00130,ko00790,ko01100,ko01110,ko01240
Ile-Val-Gly	C13H25N3O4	288.19	86.1	287.185	[M+H]+	Amino acids and derivatives	Amino acids and derivatives	-	2	1.64412e+06	132035	241591	1.6719e+06	300990	914190	1.95229e+06	648738	862909	979448	7.87339e+06	1.49316e+06	1.75551e+06	577496	680958	1.38687e+06	1.37395e+06	1.49062e+06	-	-
Guanosine	C10H13N5O5	284.1	152.06	283.092	[M+H]+	Nucleotides and derivatives	Nucleotides and derivatives	118-00-3	1	6.01587e+07	4.07275e+07	3.03145e+07	5.45884e+07	2.20868e+07	4.10758e+07	2.05076e+07	1.59503e+07	1.95841e+07	5.93065e+07	3.06039e+07	2.53996e+07	1.64982e+07	1.36448e+07	1.79322e+07	2.76989e+07	2.83925e+07	2.88037e+07	C00387	ko00230,ko01100,ko01232,ko02010
3-Hydroxy-L-phenylalanine*	C9H11NO3	182.08	136.08	181.074	[M+H]+	Amino acids and derivatives	Amino acids and derivatives	587-33-7	1	288920	260214	479905	1.40175e+06	990080	1.12848e+06	1.23852e+06	1.42244e+06	1.31991e+06	1.07723e+06	805186	766886	1.32315e+06	1.52571e+06	1.42466e+06	1.128e+06	1.16858e+06	1.0676e+06	-	-
Gingerglycolipid B	C33H58O14	677.38	397.13	678.383	[M-H]-	Lipids	Glycerol ester	88168-90-5	1	431817	77954.2	36405.7	44398.5	21358.5	687651	56547.1	45770.3	28938.8	84238.8	186886	51854.8	72655.6	17681.2	36141.8	148983	144148	157627	-	-
Cetostearic acid	C16H32O2	255.24	255.24	256.24	[M-H]-	Lipids	Free fatty acids	-	2	1.32944e+07	2.60649e+07	4.0308e+07	3.09181e+07	2.32201e+07	3.18226e+07	4.12577e+07	2.9081e+07	3.36803e+07	1.04146e+07	3.29262e+07	3.85302e+07	2.75724e+07	8.62428e+06	3.1929e+07	3.29274e+07	3.02426e+07	3.25474e+07	-	-
Cyclo(D-Phe-L-Pro)	C14H16N2O2	245.13	120.08	244.121	[M+H]+	Amino acids and derivatives	Amino acids and derivatives	26488-24-4	3	40263.9	37169.3	48543.9	67670	17812.9	35815.4	76554.5	59078.5	75206.3	40261.4	25362.7	44283.8	52403.5	106499	78346.5	62166.9	63707.3	58259.1	-	-
D-Pantothenic Acid*	C9H17NO5	218.11	88.04	219.111	[M-H]-	Others	Vitamin	79-83-4	1	1.33552e+07	1.64796e+07	1.73388e+07	3.13505e+07	2.54433e+07	2.63326e+07	3.55145e+07	3.43166e+07	4.0119e+07	2.58253e+07	2.88632e+07	2.65752e+07	3.21333e+07	3.69222e+07	3.08714e+07	2.75432e+07	2.82782e+07	3.00995e+07	C00864	ko00410,ko00770,ko01100,ko01110,ko01240
9-Alpha-Ribofuranosyladenine*	C10H13N5O4	268.11	136.07	267.097	[M+H]+	Nucleotides and derivatives	Nucleotides and derivatives	-	1	1.01995e+07	5.39274e+06	3.99681e+06	2.77412e+06	1.75217e+06	6.09422e+06	2.24627e+06	1.17224e+06	907509	2.17141e+06	5.28093e+06	3.13466e+06	2.7131e+06	583761	1.10716e+06	2.76125e+06	2.6887e+06	2.6472e+06	-	-
N,N'-Dimethylarginine;SDMA*	C8H18N4O2	203.15	70.07	202.143	[M+H]+	Amino acids and derivatives	Amino acids and derivatives	30344-00-4	3	1.57186e+06	799905	2.8465e+06	4.96147e+06	4.74486e+06	6.26806e+06	9.41424e+06	9.66548e+06	7.84551e+06	4.6189e+06	3.70985e+06	2.96607e+06	8.03893e+06	1.06813e+07	8.10137e+06	5.18889e+06	5.56363e+06	5.66946e+06	-	-
L-Tyrosine*	C9H11NO3	196.1	91.05	195.089	[M+H]+	Amino acids and derivatives	Amino acids and derivatives	60-18-4	1	5.00754e+06	5.06703e+06	9.51901e+06	2.45563e+07	2.08997e+07	2.32494e+07	2.4121e+07	2.83786e+07	2.66308e+07	2.03183e+07	1.5111e+07	1.68866e+07	2.62421e+07	2.93326e+07	2.49617e+07	1.66719e+06	1.70308e+06	1.61942e+06	C00082	ko00130,ko00261,ko00350,ko00360,ko00400,ko00460,ko00730,ko00940,ko00950,ko00965,ko00966,ko00970,ko00999,ko01100,ko01110,ko01210,ko01230,ko01240
3-pyridine-methanol-O-β-D-glucopyranosyl	C12H17NO6	272.11	110.06	271.106	[M+H]+	Alkaloids	Pyridine alkaloids	-	1	6.64225e+06	7.7597e+06	1.78105e+07	1.6114e+07	3.76364e+07	5.07285e+07	9.76777e+06	3.36437e+07	1.91165e+07	3.03102e+07	1.72177e+07	2.02152e+07	3.98523e+07	2.67274e+07	4.42944e+07	2.4932e+07	2.4098e+07	2.27311e+07	-	-
Isorhamnetin-3-O-(6''-malonyl)glucoside*	C25H24O15	565.12	317.07	564.111	[M+H]+	Flavonoids	Flavonols	-	2	1.92024e+06	2.92128e+06	1.3867e+07	1.87959e+07	2.07327e+07	14905450	1.24742e+07	2.22943e+07	3.17474e+07	1.08373e+07	32997427	1.04371e+07	2.96522e+07	1.70328e+07	1.64528e+07	1.52091e+07	1.38536e+07	1.46059e+07	-	-
2-Aminoethanesulfonic acid	C2H7NO3S	124.01	79.96	125.015	[M-H]-	Organic acids	Organic acids	107-35-7	3	1.26969e+07	8.07048e+06	7.77935e+06	4.73618e+06	2.25813e+06	6.84355e+06	1.17067e+07	7.99487e+06	3.06815e+06	4.53825e+06	1.55776e+06	4.68306e+06	3.06434e+06	2.62178e+06	7.84062e+06	6.28611e+06	5.99247e+06	6.58145e+06	C00245	ko00430,ko00920,ko01100,ko02010
Adenosine*	C10H13N5O4	268.1	136.06	267.097	[M+H]+	Nucleotides and derivatives	Nucleotides and derivatives	58-61-7	1	1.03533e+07	5.14335e+06	3.60624e+06	2.67436e+06	1.59298e+06	5.17253e+06	2.12393e+06	1.11623e+06	828439	2.00929e+06	4.6472e+06	2.90588e+06	2.25074e+06	507122	913808	2.5613e+06	2.58207e+06	2.47346e+06	C00212	ko00230,ko01100,ko01232,ko02010
2-(2,3-dihydroxypropoxy)-3-(((2-(dimethylamino)ethoxy)(hydroxy)phosphoryl)oxy)propyl palmitate*	C26H54NO9P	554.34	255.23	555.354	[M-H]-	Lipids	LPE	-	1	29223.4	16808.5	13358.4	27030.3	28714.4	24929	82479.9	65869.9	143115	16970.8	74958.3	20518.6	60436	64821.7	62736.4	43697.3	47601	47274.7	-	-
DL-2-hydroxystearic acid*	C18H36O3	299.26	253.25	300.266	[M-H]-	Lipids	Free fatty acids	629-22-1	2	89746.4	56379	106134	122677	137481	82768.7	306372	202661	659864	98683.8	93614.2	91701.6	120197	134338	319932	96052.4	101802	105554	-	-
3-Methyl-1-pentanol	C6H14O	101.1	83.09	102.105	[M-H]-	Others	Alcohol compounds	589-35-5	3	318530	521168	595284	530819	547045	540378	519313	413659	539731	480998	395727	562241	226009	388744	352381	389132	425473	396834	-	-
Methiin	C4H9NO3S	150.02	62.99	151.03	[M-H]-	Amino acids and derivatives	Amino acids and derivatives	32726-14-0	1	811556	1.89335e+06	2.34854e+06	927499	2.81099e+06	4.09294e+06	1.82722e+06	1.41269e+06	955450	4.91874e+06	1.05797e+06	1.58366e+06	1.89393e+06	2.15857e+06	2.67142e+06	1.50681e+06	1.6223e+06	1.48726e+06	-	-
L-Citrulline	C6H13N3O3	176.1	113.07	175.096	[M+H]+	Amino acids and derivatives	Amino acids and derivatives	372-75-8	3	1.11519e+06	256987	1.39589e+06	3.90706e+06	3.50723e+06	2.84815e+06	5.86905e+06	5.78816e+06	6.14892e+06	5.09075e+06	3.55313e+06	2.38725e+06	7.43568e+06	7.73537e+06	7.19794e+06	5.02962e+06	4.99027e+06	4.60831e+06	C00327	ko00220,ko01100,ko01110,ko01230
Paeonol	C9H10O3	167.07	121.07	166.063	[M+H]+	Phenolic acids	Phenolic acids	552-41-0	2	2.19511e+06	2.20684e+06	2.03835e+06	2.06107e+06	1.38275e+06	1.22872e+06	1.67326e+06	1.48025e+06	1.72806e+06	1.61538e+06	2.14572e+06	2.44542e+06	1.2499e+06	1.72601e+06	1.17026e+06	1.90063e+06	1.80096e+06	1.7279e+06	C10712	-
1-(4-Hydroxyphenyl)-7-(3-methoxy-4-hydroxyphenyl)-4,6-heptadiene-3-one	C20H20O4	325.14	107.04	324.136	[M+H]+	Others	Ketone compounds	-	3	4.44981e+06	1.77121e+06	622889	1.42088e+06	890805	3.51181e+06	1.36374e+06	848917	1.3517e+06	1.84631e+06	3.6965e+06	1.67744e+06	1.17684e+06	639146	924612	1.4853e+06	1.55817e+06	1.63497e+06	-	-
1'-isobutyryl-3-myristoyl sucrose	C31H54O13	693.37	225.19	634.356	[M+CH3COOH-H]-	Lipids	Free fatty acids	-	3	85635.6	233015	349183	165889	469638	252718	157521	560414	274577	483320	255327	265700	405913	622029	864244	360198	395652	386291	-	-
2-Aminopurine	C5H5N5	136.06	119.04	135.054	[M+H]+	Nucleotides and derivatives	Nucleotides and derivatives	452-06-2	1	2.39608e+07	1.28597e+07	9.99718e+06	8.38785e+06	4.86054e+06	1.39137e+07	5.51203e+06	3.6281e+06	3.49477e+06	6.38206e+06	11766360	7.77269e+06	7.05704e+06	3.39052e+06	3.37673e+06	7.265e+06	6.68971e+06	7.06122e+06	-	-
5'-Deoxy-5'-(methylthio)adenosine	C11H15N5O3S	298.1	136.06	297.09	[M+H]+	Nucleotides and derivatives	Nucleotides and derivatives	2457-80-9	1	3.60814e+06	3.1627e+06	3.14753e+06	1.62665e+06	2.63328e+06	2045428	1.0898e+06	1.13804e+06	701988	2.93635e+06	1.82125e+06	1.76995e+06	1.36778e+06	1.27258e+06	1.31619e+06	1.91057e+06	1.67166e+06	1.86111e+06	C00170	ko00270,ko00908,ko01100
14,15-Dehydrocrepenynic acid*	C18H28O2	277.22	93.07	276.209	[M+H]+	Lipids	Free fatty acids	4154-44-3	3	1.01581e+07	2.38684e+06	1.63805e+06	1.56897e+06	1.9334e+06	4.70938e+06	5.98667e+06	3.65393e+06	3.71056e+06	2.43686e+06	6.66481e+06	1.34275e+06	9.26014e+06	2.34482e+06	7.45822e+06	5.75157e+06	5.29147e+06	5.29825e+06	-	-
Riboflavin 5'-Adenosine Diphosphate	C27H33N9O15P2	784.15	437.09	785.157	[M-H]-	Nucleotides and derivatives	Nucleotides and derivatives	146-14-5	1	4.20437e+06	3.91504e+06	3.95518e+06	2.78847e+06	4.06043e+06	3.97291e+06	2.14057e+06	2.55531e+06	1.92702e+06	4.42641e+06	2.16649e+06	3.33261e+06	3.12103e+06	3.20304e+06	2.47153e+06	2.48428e+06	2.78929e+06	2.837e+06	C00016	ko00740,ko01100,ko01110,ko01240
Kaempferol-3-O-(6''-O-acetyl)glucoside	C23H22O12	489.11	285.04	490.111	[M-H]-	Flavonoids	Flavonols	-	1	68686.9	88365	191568	242990	265481	251094	345469	167293	278226	342740	383431	225436	126930	266373	256785	232835	232529	252915	-	-
Phe-Ala	C12H16N2O3	237.12	120.09	236.116	[M+H]+	Amino acids and derivatives	Amino acids and derivatives	3918-87-4	1	850590	1.62375e+06	1.34713e+06	6.30698e+06	6.68941e+06	4.84424e+06	1.16271e+07	6.12145e+06	3.32001e+07	4.92857e+06	5.13707e+06	6.86017e+06	2.14777e+07	1.60409e+07	2.74038e+07	1.01453e+07	1.10688e+07	1.02257e+07	-	-
Uridine 5'-diphosphate	C9H14N2O12P2	402.99	158.93	404.002	[M-H]-	Nucleotides and derivatives	Nucleotides and derivatives	27821-45-0	1	221763	200911	245305	208349	255973	246013	111513	212153	118193	174151	148238	219832	196379	210445	32870.1	197745	192927	220748	C00015	ko00240,ko00908,ko01100,ko01232,ko01240
2-(Dimethylamino)guanosine*	C12H17N5O5	312.13	180.09	311.123	[M+H]+	Nucleotides and derivatives	Nucleotides and derivatives	2140-67-2	3	2.7188e+06	4.83562e+06	3.48849e+06	9.36122e+06	4.93915e+06	7.0148e+06	5.09371e+06	3.71668e+06	5.26794e+06	9.49958e+06	2.76407e+06	6.38212e+06	4.30783e+06	3.82024e+06	4.42823e+06	4.29537e+06	4.73428e+06	4.57772e+06	-	-
Uridine 5'-diphospho-D-glucose	C15H24N2O17P2	565.05	323.03	566.055	[M-H]-	Nucleotides and derivatives	Nucleotides and derivatives	133-89-1	1	4.51241e+06	4.56525e+06	4.01989e+06	1.39926e+06	1.86068e+06	1.5093e+06	1.44194e+06	1.42102e+06	1.42672e+06	2.50267e+06	1.7531e+06	2.27436e+06	2.03879e+06	1.8835e+06	1.80001e+06	2.27285e+06	2.20389e+06	2.53922e+06	C00029	ko00040,ko00052,ko00053,ko00500,ko00520,ko00524,ko00561,ko00908,ko01100,ko01110,ko01240,ko01250
Piperidine	C5H11N	86.1	69.07	85.0891	[M+H]+	Alkaloids	Piperidine alkaloids	110-89-4	3	7.5807e+06	5.66927e+06	8.66061e+06	1.00288e+07	1.13052e+07	1.22417e+07	1.05919e+07	1.22695e+07	1.36597e+07	1.39743e+07	1.24932e+07	1.23024e+07	1.53965e+07	1.45387e+07	1.68309e+07	1.43037e+07	1.39298e+07	1.29862e+07	C01746	ko00960
N-Propionylglycine	C5H9NO3	130.05	86.06	131.058	[M-H]-	Amino acids and derivatives	Amino acids and derivatives	21709-90-0	3	57100.4	407145	666347	672852	750599	183564	233802	945730	261679	883040	445442	772144	1.19624e+06	1.13029e+06	803698	669388	739065	705371	-	-
Methylpicraquassioside A	C19H24O10	413.14	136.07	412.137	[M+H]+	Lignans and Coumarins	Coumarins	-	3	3.71423e+06	4.89546e+06	6.3466e+06	7.10426e+06	6.94359e+06	9.21813e+06	1.28564e+07	1.20271e+07	9.39246e+06	9.40044e+06	6.97541e+06	1.02313e+07	6.57136e+06	8.21545e+06	8.57432e+06	7.11227e+06	7.83893e+06	7.61628e+06	-	-
6-Chloropurine	C5H3ClN4	155.01	119.04	154.005	[M+H]+	Nucleotides and derivatives	Nucleotides and derivatives	87-42-3	3	5.00584e+06	5.29203e+06	5.21426e+06	3.95053e+06	3.7711e+06	3.862e+06	2.36526e+06	3.01461e+06	2.8704e+06	3.62939e+06	3.79154e+06	4.02306e+06	3.23493e+06	3.21932e+06	3.24781e+06	3.67483e+06	3.1283e+06	3.54478e+06	-	-
2-hydroxy-3-(4,8,12-trimethyl-10-oxotrideca-3,7,11-trienyl)-2H-furan-5-one	C20H28O4	331.19	249.19	332.199	[M-H]-	Others	Others	-	3	1.49155e+07	4.55977e+06	4.09209e+06	2.42365e+07	1.1258e+07	1.85517e+07	3.48556e+07	3.35995e+07	1.87511e+07	1.15985e+07	5.4132e+07	2.16847e+07	4.2227e+07	3.66839e+07	3.59552e+07	2.58549e+07	2.38336e+07	2.61444e+07	-	-
Phe-Hyp	C14H18N2O4	279.13	120.08	278.127	[M+H]+	Amino acids and derivatives	Amino acids and derivatives	90965-82-5	2	130972	298149	368440	743425	701286	649311	656639	763406	627410	568798	731350	710569	751558	700798	715750	826406	762002	756308	-	-
Tranexamic Acid	C8H15NO2	158.12	95.09	157.11	[M+H]+	Organic acids	Organic acids	1197-18-8	3	59191.4	30775	166186	463612	344521	392070	627668	738412	652511	579771	368065	336421	881107	925559	772905	560005	579196	524664	-	-
Quercetin-3-O-galactoside (Hyperin)	C21H20O12	463.09	300.03	464.096	[M-H]-	Flavonoids	Flavonols	482-36-0	1	1.01399e+06	3.95018e+06	1.08244e+07	1.86195e+07	2.71603e+07	6.2295e+06	9.62926e+06	9.6788e+06	2.70879e+07	2.55213e+07	1.57403e+07	9.35049e+06	1.26921e+07	1.47316e+07	1.30638e+07	1.17749e+07	1.2859e+07	1.18373e+07	C10073	-
Indole-3-carboxylic acid*	C9H7NO2	160.04	116.05	161.048	[M-H]-	Alkaloids	Plumerane	771-50-6	3	837953	555708	669061	0	0	0	1.22616e+06	762906	2.25031e+06	405788	835317	256905	792695	664539	926148	944178	1.00432e+06	1.04363e+06	C19837	-
Dihydrophaseic acid	C15H22O5	281.14	171.12	282.147	[M-H]-	Terpenoids	Sesquiterpenoids	41756-77-8	2	477470	328585	263595	844414	804294	791589	1.44704e+06	1.21963e+06	1.20996e+06	623605	672247	728668	1.03859e+06	1.19028e+06	1.04884e+06	748092	786115	827133	C15971	ko00906
L-γ-Glutamyl-L-leucine	C11H20N2O5	261.14	86.1	260.137	[M+H]+	Amino acids and derivatives	Amino acids and derivatives	2566-39-4	1	348765	259009	231360	540712	698380	725180	737419	462040	819020	611315	501477	587323	946475	478273	269615	401304	428973	389025	-	-
N-Feruloylagmatine	C15H22N4O3	307.18	177.05	306.169	[M+H]+	Alkaloids	Phenolamine	-	3	116355	203605	1.80661e+06	174272	176780	1.34523e+06	2.01985e+06	1.26199e+06	256816	182077	190478	212062	178170	3.03459e+06	2.35073e+06	1.44753e+06	1.30947e+06	1.36816e+06	C18325	ko00999,ko01100,ko01110
3-Hydroxybutyric acid	C4H8O3	103.04	59.01	104.047	[M-H]-	Organic acids	Organic acids	300-85-6	3	1.45108e+06	1.90504e+06	2.55796e+06	5.27134e+06	3.90783e+06	2.54965e+06	9.23357e+06	8.00533e+06	6.87146e+06	3.3418e+06	4.55436e+06	3.13454e+06	6.09008e+06	7.80712e+06	7.48871e+06	5.41871e+06	5.53149e+06	5.01933e+06	C01089	ko00650,ko01100
1-Methoxy-3-indolylmethyl glucosinolate (Neoglucobrassicin)	C17H22N2O10S2	477.06	96.96	478.072	[M-H]-	Others	Glucosinolates	5187-84-8	1	8.33083e+06	1.92631e+06	1.11167e+07	3.85233e+06	2.17731e+06	6.46533e+06	2.7576e+06	8.60801e+06	2.00927e+06	1.51157e+06	2.3105e+06	1.82694e+06	4.06387e+06	4.6058e+06	1.81865e+06	4.2586e+06	3.95051e+06	3.87112e+06	C08424	-
Kaempferol-3-O-(2''-galloyl)glucoside	C28H24O15	601.12	287.06	600.111	[M+H]+	Flavonoids	Flavonols	76343-90-3	3	122062	93370	2.01244e+06	1.35126e+07	1.48462e+07	9.5847e+06	2.31337e+07	2.70031e+07	1.73281e+07	4.94343e+06	1.06173e+07	3.67002e+06	1.65766e+07	1.8698e+07	1.99043e+07	1.17656e+07	1.2385e+07	1.30307e+07	-	-
Tricetin 5-(2''-dihydroxybenzoyl)hydroxyterephthalic acid	C30H18O14	601.06	301.04	602.07	[M-H]-	Flavonoids	Flavones	-	3	2406.7	8340	4795.73	89029	68525.8	58056	197404	345743	301131	22251.8	98779.1	96033.9	230047	247902	244018	154113	168293	168905	-	-
Flavin Single Nucleotide(FMN)	C17H21N4O9P	455.1	96.97	456.105	[M-H]-	Nucleotides and derivatives	Nucleotides and derivatives	6184-17-4	1	2.33341e+06	2.80847e+06	2.74698e+06	1.3016e+06	2.36537e+06	1.75331e+06	1.03481e+06	1.77222e+06	811389	3.45018e+06	1.2784e+06	2.03193e+06	2.54582e+06	2.85088e+06	2.22226e+06	1.57078e+06	1.63891e+06	1.85384e+06	C00061	ko00190,ko00740,ko01100,ko01110,ko01240
Succinyladenosine	C14H17N5O8	384.12	252.07	383.108	[M+H]+	Nucleotides and derivatives	Nucleotides and derivatives	4542-23-8	1	2.14233e+07	1.76906e+07	2.75537e+07	2.83352e+07	3.86175e+07	4.29941e+07	5.49553e+07	5.28839e+07	5.44592e+07	4.33377e+07	2.69849e+07	3.52775e+07	5.83478e+07	6.01083e+07	5.37533e+07	3.65613e+07	3.68231e+07	4.00532e+07	-	-
Glu-Phe-Ala	C17H23N3O6	366.17	120.08	365.159	[M+H]+	Amino acids and derivatives	Amino acids and derivatives	-	3	401004	135115	199578	527208	278242	319157	509139	360512	431695	362815	1.59374e+06	414852	691457	361704	387742	533024	565805	510842	-	-
Choline Alfoscerate	C8H20NO6P	258.11	104.11	257.103	[M+H]+	Lipids	PC	28319-77-9	1	943478	2.94289e+07	1.12747e+07	917815	2.81742e+06	758732	1.60798e+06	1.5592e+06	1.64043e+06	3.51939e+06	492550	789126	1.97191e+06	4.88344e+06	1.97881e+06	2.14507e+06	2.35119e+06	2.34678e+06	C00670	ko00564,ko00565
5'-Deoxyadenosine*	C10H13N5O3	252.1	136.06	251.102	[M+H]+	Nucleotides and derivatives	Nucleotides and derivatives	4754-39-6	3	1.09635e+06	750039	626723	382284	602102	413748	420927	530546	563562	507514	286499	449656	610976	742888	536379	600106	489385	566449	C05198	-
3-Indole acetamide	C10H10N2O	175.12	130.1	174.079	[M+H]+	Alkaloids	Plumerane	-	1	1.62608e+06	1.46251e+06	2.62076e+06	8.26381e+06	6.34809e+06	5.8334e+06	1.37154e+07	1.40748e+07	1.13564e+07	6.78476e+06	5.5682e+06	4.19049e+06	1.49586e+07	1.55882e+07	1.49038e+07	9.23118e+06	9.27168e+06	8.4421e+06	-	-
Secoisolariciresinol diglucoside	C32H46O16	685.27	523.22	686.279	[M-H]-	Lignans and Coumarins	Lignans	158932-33-3	3	30010	68200.3	69948.6	14490.4	75564.5	78503.4	73698.9	123749	21726.2	91448.6	40010	34231.1	64438.7	102850	121388	77551.4	73777.4	81871.6	-	-
Salireposide	C20H22O9	407.13	245.08	406.126	[M+H]+	Phenolic acids	Phenolic acids	16955-55-8	3	80754.2	199018	172842	117904	113889	228617	359352	209049	256946	154053	182349	181567	350317	310137	369695	209291	210257	191337	-	-
Mono-Methyl Glutarate*	C6H10O4	145.05	101.06	146.058	[M-H]-	Organic acids	Organic acids	1501-27-5	3	11670	20005	15541.8	219102	123759	125060	165813	374899	1.05777e+06	115245	126649	76308.3	339640	712799	440308	452927	476468	502946	-	-
Epinephrine	C9H13NO3	184.1	124.07	183.089	[M+H]+	Alkaloids	Alkaloids	51-43-4	2	1.16546e+06	1.3967e+06	1.47831e+06	2.04827e+06	2.124e+06	1.87928e+06	2.32425e+06	2.20085e+06	2.6129e+06	2.22722e+06	1.80163e+06	2.01566e+06	2.54586e+06	2.71468e+06	2.31549e+06	2.30214e+06	2.09989e+06	2.11029e+06	C00788	ko00350,ko01100
Erythorbic Acid; Isoascorbic Acid	C6H8O6	175.02	59.01	176.032	[M-H]-	Others	Vitamin	89-65-6	2	385103	388339	263739	433999	293461	323655	724140	333809	434964	164924	474423	371150	83939.9	363083	256983	333809	346897	370188	-	-
Leucodin	C15H18O3	247.13	187.11	246.126	[M+H]+	Terpenoids	Sesquiterpenoids	17946-87-1	3	328028	408119	180781	163520	199646	205517	177304	264964	166255	162652	68350.8	172342	194017	118605	95974.7	235266	258259	236951	-	-
4,8-Dihydroxyquinoline-2-carboxylic acid	C10H7NO4	204.03	160.04	205.037	[M-H]-	Organic acids	Organic acids	59-00-7	3	1.33095e+06	4.97614e+06	3.3209e+06	8.84413e+06	8.32341e+06	7.83116e+06	1.20791e+07	1.11775e+07	9.76905e+06	9.40661e+06	7.54997e+06	1.04236e+07	9.42674e+06	1.11294e+07	1.10148e+07	6.73981e+06	7.4557e+06	6.9286e+06	C02470	ko00380
Glabranine*	C20H20O4	325.14	149.02	324.136	[M+H]+	Flavonoids	Flavanones	41983-91-9	2	5.36322e+06	1.96423e+06	563088	1.24176e+06	928618	3.51783e+06	1.311e+06	689068	1.20206e+06	2.04028e+06	4.0753e+06	1.2997e+06	946375	634509	825354	1.76914e+06	1.80876e+06	1.63397e+06	-	-
L-Homocitrulline	C7H15N3O3	190.12	84.08	189.111	[M+H]+	Amino acids and derivatives	Amino acids and derivatives	1190-49-4	3	2.62713e+06	1.67085e+06	3.42688e+06	4.28839e+06	8.10542e+06	2.24273e+06	4.98907e+06	5.37484e+06	1.71393e+07	8.2544e+06	3.73035e+06	3.91215e+06	1.25149e+07	7.85764e+06	7.29946e+06	7.14511e+06	6.44677e+06	6.65767e+06	C02427	-
Luteolin-7-O-(6''-eudesmyl)glucoside	C31H30O15	641.15	285.3	642.159	[M-H]-	Flavonoids	Flavones	-	3	52086.1	42839.3	144357	165689	192344	187332	322951	472608	583793	177057	394924	391151	612695	249315	448689	326126	323204	295715	-	-
N'-Formylkynurenine	C11H12N2O4	237.09	192.07	236.08	[M+H]+	Amino acids and derivatives	Amino acids and derivatives	1022-31-7	3	4.34887e+06	3.59275e+06	4.75246e+06	6.89512e+06	6.61993e+06	4.86214e+06	8.20268e+06	8.87796e+06	8.75472e+06	6.23192e+06	5.13453e+06	6.52733e+06	6.97913e+06	7.83602e+06	8.40341e+06	6.30281e+06	6.41444e+06	6.95632e+06	C02700	ko00380,ko01100,ko01240
Adenosine 5'-diphosphate	C10H15N5O10P2	426.02	158.93	427.029	[M-H]-	Nucleotides and derivatives	Nucleotides and derivatives	58-64-0	3	170105	123390	230190	48083.9	44696.2	48345	53350	63350	29118.4	58921.3	21423.4	66375.1	51444.3	46028.2	108380	42663.2	40632.2	49414.3	C00008	ko00190,ko00195,ko00230,ko00908,ko01100,ko01110,ko01232,ko01240
Sclareolide	C16H26O2	251.2	191.18	250.193	[M+H]+	Terpenoids	Ditepenoids	564-20-5	3	981942	229305	212185	983529	406880	849698	1.40008e+06	1.29929e+06	798239	572377	2.57973e+06	1.11964e+06	2.16408e+06	1.55649e+06	1.54951e+06	1.09403e+06	1.0033e+06	1.1088e+06	-	-
2'-Deoxyguanosine	C10H13N5O4	268.1	152.06	267.097	[M+H]+	Nucleotides and derivatives	Nucleotides and derivatives	961-07-9	1	291749	106110	127673	101732	110054	182190	374500	269437	500837	145391	198568	132163	118397	101390	198590	196039	176128	187238	C00330	ko00230,ko01100,ko01232,ko02010
3-(Methylthio)propyl glucosinolate*	C11H21NO9S3	406.03	96.96	407.038	[M-H]-	Others	Glucosinolates	26888-03-9	3	138606	93989.9	158094	79290.7	144123	206839	76457.7	109798	116464	134850	84160.3	53105.6	143517	179287	126110	106275	117971	114894	C08412	ko00966,ko01110,ko01210
4-(Methylthio)propyl glucosinolate*	C11H21NO9S3	406.03	96.96	407.038	[M-H]-	Others	Glucosinolates	-	3	138606	93989.9	158094	79290.7	144123	206839	76457.7	109798	116464	134850	84160.3	53105.6	143517	179287	126110	106275	117971	114894	-	-
6-O-methylguanine	C6H7N5O	166.07	124.05	165.065	[M+H]+	Nucleotides and derivatives	Nucleotides and derivatives	20535-83-5	1	1.05986e+07	8.05814e+06	1.19703e+07	4.60283e+06	4.62782e+06	8.14157e+06	8.35539e+06	2.70635e+06	2.31194e+06	6.08122e+06	5.63015e+06	5.71688e+06	4.64402e+06	4.71934e+06	4.19147e+06	6.10864e+06	5.6329e+06	4.86223e+06	-	-
L-threo-3-Methylaspartate	C5H9NO4	146.05	102.06	147.053	[M-H]-	Amino acids and derivatives	Amino acids and derivatives	6061-13-8	1	1.9993e+06	3.08675e+06	3.17674e+06	2.53352e+06	5.15094e+06	5.4371e+06	4.06937e+06	4.32171e+06	2.34288e+06	1.03441e+07	2.26247e+06	2.96947e+06	7.87895e+06	6.36451e+06	7.59349e+06	3.69332e+06	3.97067e+06	3.57744e+06	C03618	ko00630,ko00660,ko01100,ko01200
Octyl-Beta-D-Glucopyranoside	C14H28O6	291.18	59.01	292.189	[M-H]-	Others	Saccharides	29836-26-8	1	155199	6834.93	9195.22	1.20801e+07	1.24778e+07	1.90542e+07	2.07778e+07	2.06292e+07	2.13316e+07	1.23815e+07	1.49119e+07	1.51664e+07	1.9456e+07	2.57528e+07	2.85552e+07	1.43194e+07	1.47905e+07	1.58965e+07	-	-
Adenosine 5'-monophosphate	C10H14N5O7P	348.07	136.06	347.063	[M+H]+	Nucleotides and derivatives	Nucleotides and derivatives	61-19-8	3	18139335	4.17163e+07	1.97626e+07	3.01422e+06	7734595	9190825	5.6056e+06	3.49135e+06	2.79995e+06	25478305	4.70097e+06	17474940	14144975	4.20856e+06	15177065	5.17742e+06	6.53323e+06	6.10168e+06	C00020	ko00230,ko00908,ko01100,ko01110,ko01232,ko01240
Forskolin	C22H34O7	409.22	205.12	410.231	[M-H]-	Terpenoids	Ditepenoids	66575-29-9	2	1519.98	1091.78	862.837	14608.5	21272.2	42106.2	39427.3	31638.7	42572.5	43395.8	33184	42442.2	29731.9	35992.3	54451.8	25653.6	23628.2	23184.9	C09076	-
4-Hydroxy-L-Isoleucine	C6H13NO3	148.09	74.02	147.089	[M+H]+	Amino acids and derivatives	Amino acids and derivatives	781658-23-9	3	702953	675905	1.14372e+06	982886	382185	1.07822e+06	992328	1.20703e+06	1.15543e+06	440572	1.03295e+06	325375	246058	1.21802e+06	259387	1.27629e+06	1.23813e+06	1.14628e+06	-	-
Tartronate semialdehyde*	C3H4O4	103	59.01	104.011	[M-H]-	Organic acids	Organic acids	2480-77-5	3	159423	186663	444912	708887	655490	435054	1.59369e+06	1.41576e+06	1.1882e+06	861758	539318	490702	1.21563e+06	1.34195e+06	1.59082e+06	855927	766874	813863	C01146	ko00053,ko00630,ko01100
4-Hydroxyphenyllactic Acid*	C9H10O4	181.05	135.04	182.058	[M-H]-	Phenolic acids	Phenolic acids	306-23-0	3	74204.5	122041	54981.3	125988	148305	109053	134149	120235	134622	153411	78288.6	158837	117780	125849	199336	97838.4	106134	95765.6	C03672	-
2-Furoic acid	C5H4O3	111.01	67.02	112.016	[M-H]-	Organic acids	Organic acids	88-14-2	3	164522	285290	315608	1.82404e+06	1.74715e+06	537934	2.01597e+06	1.97223e+06	1.99422e+06	1.76534e+06	976881	1.43186e+06	2.02587e+06	1.68066e+06	1.28818e+06	1.31093e+06	1.34162e+06	1.20628e+06	C01546	ko01100
alanine betaine*	C5H11NO2	118.08	72.08	117.079	[M+H]+	Alkaloids	Alkaloids	-	1	611369	630344	911326	2.37891e+06	3.40878e+06	3.54095e+06	4.61336e+06	4.38585e+06	3.9722e+06	4.60737e+06	2.84575e+06	3.00401e+06	5.53011e+06	5.51317e+06	6.02668e+06	3.84185e+06	3.44019e+06	3.67792e+06	-	-
Genipin	C11H14O5	227.09	149.06	226.084	[M+H]+	Terpenoids	Monoterpenoids	6902-77-8	3	249403	160739	456997	481474	456064	367559	596878	477125	434014	449860	353022	366653	405578	372388	490186	387264	432596	412452	C09780	-
Adenine*	C5H5N5	136.06	119.04	135.054	[M+H]+	Nucleotides and derivatives	Nucleotides and derivatives	73-24-5	1	2.00756e+06	1.12151e+06	1.28821e+06	4.51905e+06	3.64275e+06	5.07229e+06	5.18195e+06	5.21884e+06	4.14185e+06	3.78325e+06	4.69029e+06	2.97002e+06	5.21311e+06	4.90456e+06	4.76984e+06	3.70801e+06	4.05004e+06	4.11784e+06	C00147	ko00230,ko00908,ko01100,ko01110,ko01232
Zarzissine*	C5H5N5	136.06	119.04	135.054	[M+H]+	Alkaloids	Alkaloids	160568-14-9	1	2.00756e+06	1.12151e+06	1.28821e+06	4.51905e+06	3.64275e+06	5.07229e+06	5.18195e+06	5.21884e+06	4.14185e+06	3.78325e+06	4.69029e+06	2.97002e+06	5.21311e+06	4.90456e+06	4.76984e+06	3.70801e+06	4.05004e+06	4.11784e+06	-	-
3-Ureidopropionic Acid	C4H8N2O3	131.05	70.03	132.054	[M-H]-	Organic acids	Organic acids	462-88-4	1	35605.7	21790.2	166518	530564	1.36272e+06	1.03752e+06	1.65858e+06	1.36853e+06	2.04326e+06	2.93451e+06	776917	650246	3.96333e+06	3.51331e+06	5.43369e+06	1.63318e+06	1.47886e+06	1.4933e+06	C02642	ko00240,ko00410,ko00770,ko01100
Indole-3-acetyl-L-aspartic acid	C14H14N2O5	289.08	88.04	290.09	[M-H]-	Alkaloids	Plumerane	2456-73-7	3	89571.8	42263.5	133597	231762	92454.5	280280	103057	265250	200137	198471	249589	140476	198648	165614	174265	186795	169979	169758	C22224	-
6-Methylsulfinylhexyl glucosinolate	C14H27NO10S3	464.07	96.96	465.08	[M-H]-	Others	Glucosinolates	33049-17-1	3	2.20115e+06	6.35313e+06	6.92549e+06	1.64779e+07	1.20062e+07	5.44703e+06	4.1324e+07	2.13193e+07	2.71873e+07	2.74212e+06	2.08097e+06	2.6374e+06	1.48095e+07	4.52104e+07	1.59075e+07	1.75735e+07	1.57879e+07	1.71843e+07	-	-
Anisic acid-O-feruloyl glucoside	C24H26O11	491.15	329	490.147	[M+H]+	Phenolic acids	Phenolic acids	-	3	565624	656417	889761	1.31036e+06	1.32838e+06	1.11098e+06	1.13906e+06	1.0713e+06	2.22335e+06	1.74869e+06	1.57858e+06	1.53729e+06	1.18213e+06	1.11279e+06	961666	1.20791e+06	1.35065e+06	1.28595e+06	-	-
γ-Glutamylphenylalanine	C14H18N2O5	295.13	120.08	294.122	[M+H]+	Amino acids and derivatives	Amino acids and derivatives	7432-24-8	1	1.89091e+06	756970	756040	2.08269e+06	1.98585e+06	2.45986e+06	1.61285e+06	1.21484e+06	1.73225e+06	2.2701e+06	5.00784e+06	1.91956e+06	3.1933e+06	1.7509e+06	2.31562e+06	2.05219e+06	2.12605e+06	1.90327e+06	-	-
2-Hydroxyhexadecanoic acid*	C16H32O3	271.23	225.22	272.235	[M-H]-	Organic acids	Organic acids	764-67-0	1	643460	572718	1.93673e+06	2.7587e+06	5.21152e+06	1.425e+06	9.80087e+06	6.96082e+06	2.54734e+07	2.08337e+06	1.15609e+06	1.63137e+06	2.72237e+06	4.94013e+06	1.07238e+07	4.46745e+06	4.94699e+06	4.91276e+06	-	-
1,5-Anhydro-D-glucitol	C6H12O5	163.06	101.02	164.069	[M-H]-	Others	Saccharides	154-58-5	3	546084	790073	578097	874119	1.07584e+06	1.2882e+06	1.14644e+06	1.14034e+06	946417	1.22708e+06	811960	784756	929130	1.02941e+06	1.09384e+06	938356	848851	856922	C07326	-
LysoPA 16:0	C19H39O7P	409.24	153	410.243	[M-H]-	Lipids	Glycerol ester	22002-85-3	3	176842	245386	159544	158086	152956	121591	340566	300074	378074	157839	220307	195813	288807	316621	361811	167778	186448	183707	C04036	-
Esculetin-7-O-quinic acid	C16H16O9	351.07	105.1	352.079	[M-H]-	Lignans and Coumarins	Coumarins	-	3	2.33531e+07	1.27874e+07	2.57784e+07	2.33392e+07	2.71795e+07	3.13296e+07	1.87167e+07	2.70849e+07	1.81768e+07	2.37016e+07	1.83187e+07	1.7189e+07	3.55889e+07	3.57536e+07	2.87144e+07	2.25992e+07	2.44741e+07	2.52364e+07	-	-
Syringaresinol-4'-O-glucoside; Acanthoside B	C28H36O13	579.21	417.16	580.216	[M-H]-	Lignans and Coumarins	Lignans	7374-79-0	1	233726	175115	336534	983390	276722	416895	228396	212712	220573	693355	280623	416538	28340	241876	186493	322756	289014	313062	C10890	-
syringaresinol-4-O-β-D-glucopyranoside	C28H36O13	579.21	417.16	580.216	[M-H]-	Lignans and Coumarins	Lignans	-	1	233726	175115	336534	983390	276722	416895	228396	212712	220573	693355	280623	416538	28340	241876	186493	322756	289014	313062	-	-
3-(triazan-2-yl)propyl L-prolinate	C8H18N4O2	203.15	116.07	202.143	[M+H]+	Amino acids and derivatives	Amino acids and derivatives	-	1	529316	242074	647295	1.15052e+06	968369	1.452e+06	2.00718e+06	2.10874e+06	1.81448e+06	799641	946436	748935	1.63315e+06	1.99896e+06	1.61837e+06	1.23495e+06	1.19458e+06	1.10485e+06	-	-
Inosine 5'-monophosphate	C10H13N4O8P	349.05	137.05	348.047	[M+H]+	Nucleotides and derivatives	Nucleotides and derivatives	131-99-7	3	478342	3.22543e+06	1.16047e+06	220385	696705	343631	29578.5	231907	454060	747746	325834	487688	582718	351849	526581	346577	380472	444216	C00130	ko00230,ko01100,ko01110,ko01232,ko01240
5α-Hydroxycostic acid	C15H22O3	249.15	203.14	250.157	[M-H]-	Terpenoids	Sesquiterpenoids	-	3	23296.4	43686.6	37599.8	88106.7	132209	57114.8	67405.3	84590.4	106184	60107.8	299950	162908	121264	42173.9	111594	106609	106146	96297	-	-
9-(Methylthio)octyl glucosinolate	C16H31NO9S3	476.11	96.96	477.116	[M-H]-	Others	Glucosinolates	-	3	121088	121883	1.58671e+06	1.35301e+06	1.47021e+06	1.21458e+06	1.205e+06	500077	1.72352e+06	813848	342707	659744	354209	343126	404844	690987	767751	758172	-	-
7-methyloxoindole-3-methyl glucosinolate	C17H22N2O10S2	477.07	95.96	478.072	[M-H]-	Others	Glucosinolates	-	1	1.34246e+07	2.26885e+07	3.19268e+07	2.6367e+07	2.51776e+07	5.19428e+07	3.19909e+07	3.31187e+07	2.26139e+07	3.18319e+07	4.44854e+07	3.94643e+07	5.71122e+07	2.99806e+07	3.8559e+07	3.5748e+07	3.31255e+07	3.20422e+07	-	-
1,3-dihydroxy-4,6,8-trimethoxyxanthen-9-one	C16H14O7	319.08	285.04	318.074	[M+H]+	Flavonoids	Other Flavonoids	-	2	38550.4	59337.9	241854	464521	347216	130207	224260	251191	482027	299038	289814	230006	302829	284093	244885	245211	273275	267791	-	-
Vitexilactone*	C22H34O5	377.23	295.23	378.241	[M-H]-	Terpenoids	Ditepenoids	61263-49-8	1	1.10323e+06	299341	398672	603101	714121	898890	1.55867e+06	947218	1.23447e+06	597676	1.69278e+06	510590	1.49756e+06	649853	1.89861e+06	1.19004e+06	1.31117e+06	1.18977e+06	-	-
2-prenyl-3,4'-dihydroxy-5-methoxystilbene	C20H22O3	311.16	135.04	310.157	[M+H]+	Others	Stilbene	-	1	246382	297030	268593	372934	313099	512229	541835	706035	599359	312772	240553	244257	288696	203199	242981	334188	308547	345039	-	-
D-Panthenol	C9H19NO4	206.14	76.08	205.131	[M+H]+	Others	Alcohol compounds	81-13-0	3	205142	329203	351379	475029	605695	208601	221794	162483	308957	282978	183884	336211	248098	127338	384171	172013	180055	160686	C05944	ko00770
2-Hydroxymyristic acid	C14H28O3	243.2	197.19	244.204	[M-H]-	Organic acids	Organic acids	2507-55-3	1	120154	104876	289660	215884	395469	155297	540224	316616	1.83793e+06	253808	117205	206074	275160	371059	714544	343484	382042	350764	-	-
6-Hydroxy-4-(4-hydroxy-3-methoxyphenyl)-7-methoxy-naphtho[2,3-c]furan-1,3-dione-1	C20H14O7	365.06	167.03	366.074	[M-H]-	Lignans and Coumarins	Lignans	-	3	425919	631502	403535	425329	468575	437335	417489	372730	692991	416000	606249	543284	292094	318205	388829	411354	429094	460682	-	-
Dambonitol	C8H16O6	207.09	59.01	208.095	[M-H]-	Others	Saccharides	523-94-4	2	235483	384569	305179	448339	427550	557467	495914	566731	355833	426712	433795	319439	425016	418086	482299	421842	386977	432890	-	-
Guanidinoacetate	C3H7N3O2	116.05	74.02	117.054	[M-H]-	Alkaloids	Alkaloids	352-97-6	3	122596	356223	219930	242132	255093	108063	374255	289125	677322	284539	154109	189695	368561	253821	310050	267344	258278	238458	C00581	ko00260,ko00330,ko01100
Stearamide	C18H37NO	284.3	102.09	283.288	[M+H]+	Alkaloids	Alkaloids	124-26-5	3	1.52345e+07	1.68587e+07	1.46199e+07	1.49648e+07	1.56786e+07	1.43818e+07	1.60559e+07	3.42155e+07	1.07272e+08	1.53607e+07	1.13432e+07	1.15448e+07	12255150	1.40468e+07	1.29272e+07	1.95425e+07	1.78794e+07	1.75632e+07	C13846	-
Hydroxypyruvic acid*	C3H4O4	103	59.01	104.011	[M-H]-	Organic acids	Organic acids	1113-60-6	3	132955	205103	337978	664511	544039	431107	1.64279e+06	1.37932e+06	1.15449e+06	639290	562363	372562	1.23637e+06	1.39115e+06	1.42331e+06	789673	714374	716179	C00168	ko00260,ko00630,ko01100,ko01110,ko01200
3-Hydroxy-3-Methyl-2-Oxopentanoic Acid*	C6H10O4	145.05	101.06	146.058	[M-H]-	Organic acids	Organic acids	-	3	7125.2	13906.9	18788.8	308003	314912	92630.1	582951	550767	1.48358e+06	233897	377311	241882	1.39957e+06	1.30624e+06	1.39191e+06	587192	545897	523999	C14463	ko00290,ko01110,ko01210
Adipic Acid*	C6H10O4	145.05	101.06	146.058	[M-H]-	Organic acids	Organic acids	124-04-9	3	0	0	0	3.95265e+06	2.57573e+06	1.26244e+06	6.90546e+06	6.70908e+06	1.7651e+07	2.69696e+06	4.7176e+06	3.0122e+06	1.5903e+07	1.24689e+07	1.37492e+07	7.31446e+06	6.66206e+06	6.5922e+06	C06104	ko01100
Cordycepin (3'-Deoxyadenosine)*	C10H13N5O3	252.11	136.06	251.102	[M+H]+	Nucleotides and derivatives	Nucleotides and derivatives	73-03-0	3	2.87399e+06	877807	829887	1.16764e+06	692338	2.06068e+06	1.26562e+06	621648	917599	990870	2.34382e+06	1.70092e+06	938423	136053	488273	986485	1.10075e+06	1.01092e+06	C08431	-
2-Methoxy-6-undecyl-1,4-benzoquinone	C18H28O3	293.21	55.05	292.204	[M+H]+	Quinones	Quinones	-	1	701487	130420	125190	200093	197520	451492	310034	157842	148273	402026	3.34359e+06	242453	314207	118207	210358	474796	460959	423660	-	-
4-Hydroxysphinganine; Phytosphingosine	C18H39NO3	318.3	60.04	317.293	[M+H]+	Lipids	Sphingolipids	554-62-1	1	2.46201e+06	2.31932e+06	1.94134e+06	3.05857e+06	2.96434e+06	1.41287e+06	6.6876e+06	5.13632e+06	5.98871e+06	1.33288e+06	2.75929e+06	1.49681e+06	2.52236e+06	3.32048e+06	3.61881e+06	2.93489e+06	3.24549e+06	3.2619e+06	C12144	ko00600,ko01100
Brassinin	C11H12N2S2	237.06	160.08	236.044	[M+H]+	Alkaloids	Plumerane	105748-59-2	2	7.27975e+06	7.77919e+06	9.64292e+06	8.24278e+06	7.05394e+06	1.1798e+07	6.96961e+06	6.54008e+06	4.74559e+06	8.87462e+06	1.24883e+07	1.13148e+07	1.31443e+07	7.83844e+06	9.93423e+06	8.22454e+06	8.51316e+06	9.20956e+06	-	-
L-Homocysteine	C4H9NO2S	136.04	118.03	135.035	[M+H]+	Amino acids and derivatives	Amino acids and derivatives	6027-13-0	3	436593	294745	729468	2.17553e+06	2.02509e+06	2.62034e+06	2.51228e+06	2.9277e+06	2.27174e+06	2.61168e+06	1.55152e+06	1.64532e+06	3.29936e+06	3.50858e+06	3.5151e+06	2.29147e+06	2.14512e+06	2.03966e+06	C00155	ko00270,ko00920,ko01100,ko01110,ko01230
Pantetheine	C11H22N2O4S	277.12	146.08	278.13	[M-H]-	Alkaloids	Alkaloids	496-65-1	1	365064	1.58298e+06	1.61808e+06	3.22787e+06	2.49794e+06	1.09862e+06	4.07581e+06	3.78557e+06	4.21499e+06	1.85467e+06	2.38193e+06	2.68655e+06	2.15878e+06	3.88682e+06	2.52301e+06	1.93997e+06	2.13805e+06	1.92948e+06	C00831	ko00332,ko00770,ko01100,ko01110
3-O-p-Coumaroylshikimic acid-O-glucoside	C22H26O12	481.14	319.3	482.142	[M-H]-	Phenolic acids	Phenolic acids	-	3	624423	816082	935929	945718	1.03737e+06	1.25364e+06	1.30511e+06	1.18518e+06	811988	1.55819e+06	1294190	2615470	1417020	974762	1.07711e+06	992149	983417	1.09169e+06	-	-
PC(16:1/14:1)	C38H70NO8P	700.49	184.07	699.484	[M+H]+	Lipids	PC	-	3	209392	772771	1.422e+06	1.01372e+06	1.00492e+06	130603	1.29474e+06	1.93071e+06	1.70971e+06	681774	448603	816176	989255	1.90558e+06	1.37784e+06	996045	1.10109e+06	995235	-	-
3β,14α,15α,21α-tetrahydroxyserrat-14-en-21-acetyl-3-(4'-hydroxybenzoate)	C39H58O7	639.43	639.43	638.418	[M+H]+	Terpenoids	Terpene	-	3	1.30186e+06	1.72986e+06	1.85168e+06	3.9118e+06	2.11024e+06	2.01033e+06	2.7496e+06	2.50597e+06	7.20697e+06	1.03253e+06	1.95311e+06	2.30055e+06	775050	600362	935373	2.64447e+06	2.35789e+06	2.44428e+06	-	-
Uridine-5'-Diphosphate-D-Xylose	C14H22N2O16P2	535.04	323.03	536.044	[M-H]-	Nucleotides and derivatives	Nucleotides and derivatives	626915	1	692527	1.02227e+06	822788	513656	581012	497265	332388	389690	288351	700845	323536	610651	395450	576137	413851	440197	467204	608789	C00190	ko00520,ko00908,ko01100,ko01250
DL-Methionine	C5H11NO2S	150.06	61.01	149.051	[M+H]+	Amino acids and derivatives	Amino acids and derivatives	59-51-8	3	3.8526e+06	3.88522e+06	2.76235e+06	5.36244e+06	5.96564e+06	6.46256e+06	7.84425e+06	9.49034e+06	7.0601e+06	7.79643e+06	4.9339e+06	3.2152e+06	8.89703e+06	1.1177e+07	7.41419e+06	6.6386e+06	6.08906e+06	5.93797e+06	C01733	-
Chrysin	C15H10O4	255.07	153.02	254.058	[M+H]+	Flavonoids	Flavones	480-40-0	3	67021	86953.9	109015	288816	212910	1.18377e+06	551336	205601	216073	132301	185281	207388	56313	151765	112921	186444	206751	207397	C10028	ko00941
5-Aminoimidazole ribonucleotide	C8H14N3O7P	296.07	104.11	295.057	[M+H]+	Nucleotides and derivatives	Nucleotides and derivatives	25635-88-5	1	967526	9.96658e+06	9.04715e+06	477597	2.13761e+06	765223	779984	1.06323e+06	517500	3.51094e+06	250818	456430	1.53876e+06	2.16779e+06	903862	1.45265e+06	1.06321e+06	1.51638e+06	-	-
β-Nicotinamide mononucleotide	C11H15N2O8P	335.06	123.06	334.057	[M+H]+	Nucleotides and derivatives	Nucleotides and derivatives	1094-61-7	3	3.72621e+06	1.53534e+06	1.68229e+06	774760	943383	450548	577452	1.04312e+06	226850	419849	616331	1.98958e+06	1.38357e+06	295310	1.03517e+06	1.21798e+06	812909	785621	C00455	ko00760,ko01100
Homovanillic acid sulfate	C9H10O7S	261.01	181.05	262.015	[M-H]-	Organic acids	Organic acids	38339-06-9	3	1.60923e+06	3.16666e+06	5.85988e+06	4.92328e+06	5.75777e+06	7.992e+06	7.06865e+06	6.84949e+06	7.36228e+06	7.32216e+06	2.36716e+06	6.06106e+06	5.40804e+06	4.93659e+06	7.54596e+06	5.10437e+06	5.71132e+06	5.23133e+06	-	-
4-Hydroxy-8-sphingenine	C18H37NO3	316.28	60.04	315.277	[M+H]+	Lipids	Sphingolipids	-	1	335597	892985	561339	234501	429205	338766	817690	537400	547097	220674	384058	236988	220555	447920	627076	452905	510507	487754	-	-
Glucosyl 2-Hydroxy-4-Methylpentanoic Acid	C12H22O8	293.12	131.07	294.132	[M-H]-	Organic acids	Organic acids	-	1	45504.7	76075.8	87370.1	223515	105428	139692	199287	191800	258744	179712	157785	376200	173345	171525	192239	136176	125856	141903	-	-
O-Feruloyl 4-hydroxycoumarin	C19H14O6	339.09	177.05	338.079	[M+H]+	Lignans and Coumarins	Coumarins	-	1	2.13979e+06	1.97802e+06	3.29459e+06	1.47842e+07	1.08934e+07	5.24746e+06	1.99151e+07	1.98678e+07	1.70146e+07	1.28285e+07	1.71034e+07	1.02669e+07	2.59123e+07	2.23561e+07	2.21304e+07	1.45337e+07	1.44446e+07	1.60613e+07	-	-
N-Sinapoylcadaverine	C16H24N2O4	309.18	207.07	308.174	[M+H]+	Alkaloids	Phenolamine	-	3	415543	351400	670326	771455	506266	573341	372417	659578	410585	320443	569015	323701	551610	577451	436874	542390	610209	592853	-	-
L-Ornithine	C5H12N2O2	133.1	116.07	132.09	[M+H]+	Amino acids and derivatives	Amino acids and derivatives	70-26-8	3	215608	143078	630013	1.984e+06	2.15536e+06	1.60206e+06	3.32728e+06	2.5965e+06	4.47665e+06	2.82491e+06	2.51501e+06	1.80783e+06	4.88809e+06	5.1815e+06	6.47055e+06	3.527e+06	3.45377e+06	3.14221e+06	C00077	ko00220,ko00330,ko00470,ko00480,ko01100,ko01110,ko01210,ko01230,ko02010
2-Feruloyl-sn-glycerol	C13H16O6	269.1	177.05	268.095	[M+H]+	Phenolic acids	Phenolic acids	-	1	112087	76252.6	103804	166925	162832	145338	146037	191868	124827	104636	146943	129557	149373	117954	153646	122919	129566	138688	-	-
Bestim	C16H19N3O5	334.14	188.07	333.132	[M+H]+	Amino acids and derivatives	Amino acids and derivatives	66471-20-3	1	267760	238445	1.5858e+06	1.87595e+07	1.41855e+07	1.31742e+07	8.16685e+07	6.49054e+07	9.07596e+07	1.39536e+07	1.23772e+07	1.36058e+07	6.91546e+07	7.76824e+07	6.51355e+07	3.83094e+07	3.50712e+07	3.94896e+07	-	-
Naringenin chalcone; 2',4,4',6'-Tetrahydroxychalcone	C15H12O5	273.08	153.02	272.068	[M+H]+	Flavonoids	Chalcones	73692-50-9	1	244198	200202	264688	56484.9	113319	144980	60523	93304.1	93874.8	134090	117507	69665.1	94639.8	88706.3	113236	105578	117516	118113	C06561	ko00941,ko01100,ko01110
Hydroxy isoliquiritigenin glucoside*	C21H22O10	433.11	271.06	434.121	[M-H]-	Flavonoids	Chalcones	-	3	794509	967954	511845	446751	368377	306447	215998	201591	136923	511509	354039	480338	222112	231989	209948	286578	352581	311521	-	-
Val-Trp	C16H21N3O3	304.17	188.07	303.158	[M+H]+	Amino acids and derivatives	Amino acids and derivatives	24587-37-9	3	1.09601e+06	652894	550049	1.97584e+06	1.46929e+06	1.43252e+06	1.34981e+06	1.04546e+06	1.12458e+06	1.08802e+06	6.03549e+06	1.1866e+06	1.53399e+06	1.00164e+06	1.0207e+06	1.46196e+06	1.64532e+06	1.51696e+06	-	-
D-Erythronolactone	C4H6O4	117.02	73.03	118.027	[M-H]-	Organic acids	Organic acids	15667-21-7	3	93652.5	16481.9	25600.3	66326.6	35611.5	13060.4	71559.1	24423.6	72233.7	90161.8	76350.6	62797.1	27644.2	107950	42384.4	76717	68389.5	70149.4	-	-
Homovanilloylquinic acid	C16H20O9	355.1	121.03	356.111	[M-H]-	Phenolic acids	Phenolic acids	-	3	1.33153e+07	8.7814e+06	1.54668e+07	2.01057e+07	1.85667e+07	2.55312e+07	1.89202e+07	2.31565e+07	1.79694e+07	2.03145e+07	1.51295e+07	2.84506e+07	1.78805e+07	2.49464e+07	2.50535e+07	1.77242e+07	1.92827e+07	1.99986e+07	-	-
Okanin-4'-O-glucosyl-O-glucoside	C27H32O16	613.17	289.07	612.169	[M+H]+	Flavonoids	Chalcones	-	3	7963380	4.17426e+06	3.55768e+06	1.50891e+06	2.83062e+06	3.35711e+06	2576435	1.99324e+06	1.80951e+06	3.93599e+06	3.33509e+06	6716470	778980	1089155	1.59096e+06	2.81133e+06	2.27524e+06	2821005	-	-
O-Phospho-L-serine	C3H8NO6P	184	96.97	185.009	[M-H]-	Amino acids and derivatives	Amino acids and derivatives	407-41-0	3	142489	141774	184771	187146	134320	99130.2	149358	224353	300111	215233	194618	187879	120908	221271	194690	190389	213830	195927	C01005	ko00260,ko00270,ko00970,ko01100,ko01110,ko01200,ko01230
Pyridoxine-5'-O-glucoside*	C14H21NO8	332.13	152.07	331.127	[M+H]+	Others	Vitamin	-	3	1.75101e+07	1.18975e+07	2.07729e+07	2.76072e+07	2.77475e+07	2.77285e+07	2.96426e+07	3.07923e+07	2.72555e+07	3.09558e+07	1.93976e+07	2.22315e+07	2.84777e+07	3.3839e+07	2.75748e+07	26131984	2.32739e+07	2.3924e+07	C03996	-
Okanin-4'-(6''-O-acetyl)glucoside*	C23H24O13	509.13	347.08	508.122	[M+H]+	Flavonoids	Chalcones	-	3	782146	438988	639326	348512	304553	243951	438035	336473	200082	328040	241350	412376	155430	271693	201870	464295	319213	484850	-	-
Luteolin-7-O-(6''-sinapoyl)glucoside	C32H30O15	655.17	207	654.159	[M+H]+	Flavonoids	Flavones	-	3	488959	673737	570107	1.53266e+06	1.14e+06	1.558e+06	1.65702e+06	1.317e+06	1.38611e+06	1.66292e+06	1.43832e+06	1.68038e+06	1.66705e+06	1.5626e+06	2.09555e+06	1.46636e+06	1.65907e+06	1.57042e+06	-	-
Quinine	C20H24O2N2	325.19	160.08	324.184	[M+H]+	Alkaloids	Quinoline alkaloids	130-95-0	3	44124.5	76087.7	124985	199244	207362	193222	264949	211084	340903	165534	165969	223304	256221	331980	326610	212714	228559	240704	C06526	-
LysoPC 17:1	C25H50NO7P	508.34	184.07	507.332	[M+H]+	Lipids	LPC	-	1	249182	215542	252798	269620	186412	295958	770965	441435	1.41311e+06	161431	239791	313588	513838	618826	809564	385377	392741	431766	-	-
Kaempferol-3-O-(6''''-malonyl)sophorotrioside	C36H42O24	859.21	697.16	858.207	[M+H]+	Flavonoids	Flavonols	-	3	101033	238540	148415	138405	85188.4	101710	90245.9	146745	125060	210160	151750	113357	114706	60581.3	88004.6	122747	133400	118390	-	-
2-Hydroxyisobutyric acid*	C4H8O3	103.04	57.04	104.047	[M-H]-	Organic acids	Organic acids	594-61-6	3	129808	171386	169043	254480	258107	211906	277376	242022	32915.4	176331	163151	165196	263267	239101	193910	214094	197289	189866	C21297	-
3,4,5-Trimethoxycinnamic acid	C12H14O5	237.08	103.02	238.084	[M-H]-	Phenolic acids	Phenolic acids	90-50-6	3	1466.26	3340	5178.38	6970.3	10363.1	8821.65	8618.63	12562.1	10794	16463.5	13044	13146.1	3282.28	9593.54	9189.14	6797.89	7682.81	7402.58	-	-
Okanin-4'-O-glucoside(Marein)*	C21H22O11	451.12	289.07	450.116	[M+H]+	Flavonoids	Chalcones	535-96-6	3	772345	755205	1.66708e+06	4357340	2.89758e+06	2.77699e+06	0	0	0	2.04284e+06	4.07495e+06	4.01809e+06	2.10419e+06	1.95578e+06	2.18692e+06	1440590	3.0922e+06	2.24967e+06	-	-
D-Alanyl-D-Alanine*	C6H12N2O3	159.08	88.04	160.085	[M-H]-	Amino acids and derivatives	Amino acids and derivatives	923-16-0	3	13237.6	13557.2	11065	26845	35406.3	43147.3	40286.6	23986.7	61672.4	79588	42983.8	40599.4	48540.2	34405.1	106261	37704.1	41666.9	42378.2	C00993	ko00470,ko01100
L-Alanyl-L-Alanine*	C6H12N2O3	159.08	88.04	160.085	[M-H]-	Amino acids and derivatives	Amino acids and derivatives	1948-31-8	3	13237.6	13557.2	11065	26845	35406.3	43147.3	40286.6	23986.7	61672.4	79588	42983.8	40599.4	48540.2	34405.1	106261	37704.1	41666.9	42378.2	-	-
15,16-Bisnor-13-oxo-8(17),11-labdadien-19-ol	C18H28O2	277.22	235.18	276.209	[M+H]+	Terpenoids	Sesquiterpenoids	-	2	300461	55276.4	34908.9	58621.4	33392.8	159162	165184	136219	136551	38548.9	93888.8	8404.03	85985.6	94826.2	189238	187655	172904	166361	-	-
Bavachin	C20H20O4	325.14	149.03	324.136	[M+H]+	Flavonoids	Flavanones	19879-32-4	2	3.10747e+07	2.03723e+07	8.83166e+06	1.54134e+07	1.07982e+07	2.75304e+07	5.90579e+06	2.52017e+06	5225584	1.78879e+07	2.68572e+07	1.83199e+07	6.23742e+06	2.29796e+06	5.72671e+06	1.35207e+07	1.30324e+07	1.20162e+07	-	-
N6-(2-Hydroxyethyl)adenosine*	C12H17N5O5	312.13	180.09	311.123	[M+H]+	Nucleotides and derivatives	Nucleotides and derivatives	4338-48-1	3	2.55521e+06	4.04092e+06	3.20715e+06	7.34435e+06	4.74722e+06	5.5318e+06	4.2358e+06	3.24027e+06	5.24753e+06	7.97285e+06	2.79587e+06	5.19629e+06	3.39275e+06	3.47868e+06	3.93905e+06	4.57813e+06	4.39045e+06	4.045e+06	-	-
Naringenin (5,7,4'-Trihydroxyflavanone)	C15H12O5	273.08	153.02	272.068	[M+H]+	Flavonoids	Flavanones	480-41-1	1	191739	386177	260640	115454	47805.8	120166	67678.6	69245	98392.3	121279	72259.2	135300	101384	99447.3	117830	109268	115769	93618	C00509	ko00941,ko00943,ko01100,ko01110
Itaconic acid	C5H6O4	129.02	85.03	130.027	[M-H]-	Organic acids	Organic acids	97-65-4	1	123380	241925	216553	372123	381187	378628	811133	733938	374600	451830	239820	408281	555791	594335	646777	411887	459528	414375	C00490	ko00660,ko01100
Naringenin-7-O-(6''-malonyl)glucoside	C24H24O13	521.13	273.08	520.122	[M+H]+	Flavonoids	Flavanones	-	3	584105	726483	379212	499168	532221	354475	382380	208973	302006	468815	261921	244209	236859	282660	384376	341157	302495	376355	-	-
Pinocembrin-7-O-(6''-O-malonyl)glucoside	C24H24O12	505.12	257.08	504.127	[M+H]+	Flavonoids	Flavanones	-	1	307697	438937	447706	298895	243078	312243	137186	84284.7	194065	402897	298436	202022	187247	124766	46442.1	94878	103519	118704	-	-
2-Aminooctadecane-1,16,18,18-tetraol	C18H39NO4	334.3	242.25	333.288	[M+H]+	Lipids	Sphingolipids	-	1	121863	137162	133222	170718	121370	161577	172106	239010	255162	181377	299277	259912	218693	183822	219443	146376	139821	158254	-	-
Ile-Phe	C15H22N2O3	279.17	86.1	278.163	[M+H]+	Amino acids and derivatives	Amino acids and derivatives	-	1	4.24823e+06	1796260	1.12148e+06	9.21421e+06	3528180	4.83844e+06	7.3176e+06	3.07371e+06	3.40137e+06	6466970	3.22219e+07	7.98216e+06	1.09482e+07	2.60136e+06	2.86712e+06	6.73113e+06	5.96846e+06	6.16122e+06	-	-
2-Methylglutaric acid*	C6H10O4	145.05	101.06	146.058	[M-H]-	Organic acids	Organic acids	617-62-9	3	378080	145080	426659	2.56397e+06	2.59112e+06	1.15116e+06	6.3021e+06	6.28412e+06	1.58097e+07	1.93949e+06	4.1857e+06	2.8434e+06	1.40689e+07	1.14431e+07	1.29355e+07	5.28848e+06	5.15232e+06	5.80079e+06	-	-
Sedoheptulose	C7H14O7	209.07	59.01	210.074	[M-H]-	Others	Saccharides	3019-74-7	2	1.68297e+06	3.1253e+06	2.59307e+06	2.74784e+06	4.92018e+06	6.91548e+06	4.09078e+06	3.98726e+06	3.39091e+06	8.04955e+06	3.83568e+06	3.20034e+06	3.63631e+06	4.11614e+06	5.71127e+06	3.22929e+06	3.55204e+06	3.65054e+06	C02076	ko00710,ko01100
Hamiltone A	C18H18O6	329.09	167.04	330.11	[M-H]-	Flavonoids	Flavanones	6626-61-5	3	185561	296925	163509	136662	131707	79289.8	95213.9	91995.1	67220.7	267707	152993	68146.1	74370.6	129562	68131.5	106695	119885	88451.9	-	-
Butin-7-O-glucoside*	C21H22O10	433.11	271.06	434.121	[M-H]-	Flavonoids	Flavanones	-	3	184302	346409	87788.8	20005	49605.7	53350	39324.3	41468.4	18340	0	0	0	45314.6	50881.2	59527	37450	50881.2	46680	-	-
Eriodictyol-7-O-rutinoside-4'-O-Sophoroside	C39H52O25	919.26	757.2	920.28	[M-H]-	Flavonoids	Flavanones	-	3	1.48851e+06	1.83732e+06	776229	1.03247e+06	607480	776943	411551	390311	293687	1.55035e+06	811533	891999	924665	644078	544776	734696	738601	973644	-	-
N-Acetyl-L-phenylalanine	C11H13NO3	206.08	58.03	207.089	[M-H]-	Amino acids and derivatives	Amino acids and derivatives	2018-61-3	1	1.30103e+06	1.72915e+06	2.48841e+06	3.76898e+06	4.54103e+06	3.5142e+06	3.95983e+06	3.62111e+06	4.97007e+06	2.83164e+06	3.11664e+06	2.70884e+06	5.45293e+06	5.20301e+06	3.66087e+06	2.76242e+06	3.12748e+06	3.02928e+06	C03519	ko00360,ko01100
1-O-p-Coumaroyl-β-D-glucose*	C15H18O8	325.09	145.03	326.1	[M-H]-	Phenolic acids	Phenolic acids	7139-64-2	1	4.65341e+06	20579080	4.07357e+06	3.66964e+06	3569185	1884055	13421260	6.14045e+06	1.80526e+07	2467870	1.99818e+06	2.65128e+06	3.10834e+06	1.00072e+07	1.53031e+07	5.7806e+06	6.56651e+06	6.17077e+06	C16827	-
Sakuranin	C22H24O10	447.13	285.08	448.137	[M-H]-	Flavonoids	Flavanones	529-39-5	3	346240	636964	363676	102683	134808	138341	61716	79413.5	170114	182972	123724	204671	90957.5	89628.9	67571.5	97935.8	138939	95415.4	C17391	-
26-nor-7(9)-lactone-α-onocerin	C29H48O4	461.36	461.36	460.355	[M+H]+	Terpenoids	Terpene	-	3	1.22734e+07	1.62643e+07	1.57702e+07	1.49412e+07	2.98943e+07	1.75504e+07	1.37644e+07	2.10249e+07	1.00062e+07	2.62538e+07	1.25651e+07	1.54429e+07	2.46687e+07	1.78078e+07	2.53085e+07	1.84971e+07	1.68707e+07	1.91148e+07	-	-
N-Acetyl-L-Methionine	C7H13NO3S	192.07	56.05	191.062	[M+H]+	Amino acids and derivatives	Amino acids and derivatives	65-82-7	3	283355	180930	231143	488592	466080	394607	376361	202233	592716	387217	541124	313431	425941	386878	315520	413349	372195	419630	C02712	-
Naringenin-7-O-glucoside (Prunin)*	C21H22O10	433.11	271.07	434.121	[M-H]-	Flavonoids	Flavanones	529-55-5	3	433158	528100	173280	116889	87921.9	89353.5	74220.6	53635.7	45019.8	101581	115474	93668.7	41012.5	71360	90559.7	113696	86709.9	72340.6	C09099	ko00941,ko01100
Jaceosidin-7-O-Glucoside*	C23H24O12	493.14	331.08	492.127	[M+H]+	Flavonoids	Flavones	25474-11-7	3	482972	708067	464972	428686	496469	675240	281806	453314	425235	333427	430307	461234	228305	269096	333395	443249	400846	453224	-	-
Eriodictyol-8-C-glucoside-4'-O-glucoside	C27H32O16	613.18	451.1	612.169	[M+H]+	Flavonoids	Flavanones	-	3	3.45951e+06	4.64432e+06	2.27921e+06	7453505	1.31865e+06	2.37859e+06	1.8434e+06	1.07213e+06	1.29667e+06	1.61582e+06	2.38239e+06	2.5327e+06	1.90843e+06	1.49914e+06	2.01282e+06	1.46862e+06	2.57218e+06	2.45578e+06	-	-
D-Fructose 6-Phosphate*	C6H13O9P	259.02	96.97	260.03	[M-H]-	Others	Saccharides	643-13-0	2	275510	1.06696e+06	553363	177215	426231	368733	338411	650930	381339	746879	87455.9	239851	1.14974e+06	1.38821e+06	628207	448555	409757	465374	C00085	ko00052,ko00500,ko00710,ko01100,ko01110,ko01200
D-Glucose 6-phosphate*	C6H13O9P	259.02	96.97	260.03	[M-H]-	Others	Saccharides	56-73-5	2	275510	1.06696e+06	553363	177215	426231	368733	338411	650930	381339	746879	87455.9	239851	1.14974e+06	1.38821e+06	628207	448555	409757	465374	C00092	ko00500,ko00524,ko00562,ko01100,ko01110
(2s)-2-[(5s)-5-hydroxyhexa-1,3-dien-1-yl]-5-methoxy-4-[(3r)-3-methoxybutanoyl]-2-methylfuran-3-one	C17H24O6	325.16	191.29	324.157	[M+H]+	Others	Ketone compounds	-	3	3.6312e+06	4.84895e+06	4.79831e+06	3.90043e+06	4.14991e+06	3.67397e+06	8.19004e+06	5.93802e+06	1.80302e+07	3.20833e+06	3.12743e+06	3.3468e+06	3.79643e+06	4.55725e+06	7.84307e+06	5.34362e+06	6.05058e+06	5.90533e+06	-	-
Eupatilin (5,7-Dihydroxy-3',4',6-Trimethoxyflavone)	C18H16O7	345.1	330.08	344.09	[M+H]+	Flavonoids	Flavones	22368-21-4	3	5677.06	21568.9	13716.2	13206.9	21787.6	6298.18	11440.7	25352.5	7770.72	7152.86	16614.1	41611.6	126222	200399	46652.1	42191.3	46977.2	47580.5	C10040	-
2R-hydroxy-9Z,12Z,15Z-octadecatrienoic acid	C18H30O3	293.21	185.12	294.219	[M-H]-	Lipids	Free fatty acids	-	1	260960	58324.2	39689.5	152604	137487	309536	206229	100157	144038	259140	1.17452e+06	156707	145217	41560.6	70892.7	205890	184045	184711	C16342	ko00592
Eriodictyol-6,8-di-C-glucoside-4'-O-glucoside	C33H42O21	775.23	612.9	774.222	[M+H]+	Flavonoids	Flavanones	-	3	1.03447e+06	1.43071e+06	4250860	823572	1.10456e+06	1.02896e+06	342080	305801	268488	618035	625109	474520	620980	608591	532447	453222	341972	670512	-	-
D-Mannitol*	C6H14O6	181.07	101.02	182.079	[M-H]-	Others	Saccharides	69-65-8	3	11692.7	8220.32	23985.1	8505.4	38486.5	32415.2	55256.8	38706.6	84347.3	50402.3	14376.5	16588.3	34802.9	46553.4	67462.7	33483.6	29725.8	33173.7	C00392	ko00051,ko01100,ko02010
Dihydrokaempferol-7-O-glucoside	C21H22O11	449.11	287.06	450.116	[M-H]-	Flavonoids	Flavanonols	-	3	201197	406707	373634	213715	227863	207495	113395	75900.6	95487.7	286494	199200	242244	129117	123666	85704.3	158127	216014	172763	-	-
Cyanidin-3-O-glucoside	C21H21O11+	449.11	287.06	449.108	[M]+	Flavonoids	Anthocyanidins	47705-70-4	3	1.76651e+07	1.31628e+07	1.65153e+07	1.70278e+07	1.70285e+07	1.07497e+07	6.83162e+06	9.49216e+06	6.17911e+06	1.84526e+07	1.97691e+07	9.99323e+06	1.36864e+07	1.41746e+07	1.123e+07	1.10214e+07	1.20141e+07	1.21287e+07	C08604	ko00942,ko01110
4-Guanidinobutyric acid	C5H11N3O2	146.09	87.04	145.085	[M+H]+	Organic acids	Organic acids	463-00-3	3	1.46914e+07	1.78778e+07	1.76048e+07	2.2936e+07	1.76031e+07	1.81472e+07	2.61828e+07	2.97976e+07	2.53415e+07	1.99262e+07	2.24366e+07	2.35801e+07	2.40389e+07	2.76089e+07	2.81695e+07	2.28584e+07	2.1607e+07	2.00675e+07	C01035	ko00330,ko01100
N6-(4-hydroxybenzyl)adenine	C12H11N5O	242.1	136.06	241.096	[M+H]+	Nucleotides and derivatives	Nucleotides and derivatives	80054-30-4	3	820428	641096	574431	398677	353749	435227	846854	682979	409229	548659	215842	551608	302617	367418	585508	538903	539605	480687	-	-
δ-Tridecalactone	C13H24O2	213.18	81.07	212.178	[M+H]+	Others	Lactones	7370-92-5	3	369980	91700	127673	175235	166314	118131	233023	215570	245917	71356.4	55709.2	227712	215461	193702	268498	187243	173508	164540	-	-
L-Cyclopentylglycine	C7H13NO2	144.1	98.09	143.095	[M+H]+	Amino acids and derivatives	Amino acids and derivatives	2521-84-8	3	456012	478323	906888	1.06659e+06	1.56372e+06	1.48494e+06	1.97877e+06	1.95662e+06	2.06145e+06	1.34063e+06	670621	1.09257e+06	1.46586e+06	2.43157e+06	2.48396e+06	1.53656e+06	1.51353e+06	1.3599e+06	-	-
Delphinidin-3-O-glucoside (Mirtillin)	C21H21O12+	465.1	303.05	465.103	[M]+	Flavonoids	Anthocyanidins	50986-17-9	3	4.91946e+06	8.76699e+06	8.67157e+06	4.96354e+06	4.96216e+06	3.02461e+06	1.49342e+06	1.18633e+06	1.98461e+06	5.94272e+06	4.0856e+06	3.11288e+06	1.72194e+06	1.84307e+06	1.49329e+06	3.34335e+06	3.90706e+06	3.36969e+06	C12138	ko00942,ko01110
1-Methylxanthine	C6H6N4O2	167.06	110.03	166.049	[M+H]+	Nucleotides and derivatives	Nucleotides and derivatives	6136-37-4	3	68602.7	100873	110434	131013	119451	45879.3	114208	104298	137823	77460.7	44259.7	47864.9	30747.7	140805	77278.9	89007.5	95676.2	101538	C16358	ko00232,ko01100,ko01110
Cyclo(Tyr-Ala)	C12H14N2O3	235.11	120.08	234.1	[M+H]+	Amino acids and derivatives	Amino acids and derivatives	21754-26-7	3	226319	326496	289011	611364	461457	312205	512714	322952	393329	289113	322950	389770	337679	382334	346632	345476	393284	363076	-	-
Hesperetin-5-O-glucoside	C22H24O11	463.12	301.07	464.132	[M-H]-	Flavonoids	Flavanones	69651-80-5	3	624420	2.38333e+06	6.16306e+06	1.36304e+07	1.69438e+07	4.9162e+06	6.89693e+06	6.81357e+06	1.9694e+07	2.05356e+07	1.02902e+07	8.93748e+06	8.73373e+06	1.09087e+07	1.03275e+07	8.39636e+06	9.57376e+06	9.14338e+06	-	-
4-Hydroxyindol-3-ylmethyl glucosinolate	C16H19N2O10S2-	463.05	96.96	463.049	[M]-	Others	Glucosinolates	-	1	3.39312e+06	1.03794e+07	1.21506e+07	3.0066e+07	1.99076e+07	1.22264e+07	5.16378e+07	1.92433e+07	2.62522e+07	5.89498e+06	4.5911e+06	5.60268e+06	1.31428e+07	4.71983e+07	1.81886e+07	2.82086e+07	3.14967e+07	2.80913e+07	-	-
Acropyrone	C11H12O5	225.08	119.05	224.069	[M+H]+	Phenolic acids	Phenolic acids	-	3	1.1913e+06	1.01579e+06	1.10011e+06	2.13401e+06	1.72645e+06	1.64742e+06	2.50529e+06	3.21281e+06	1.85203e+06	2009080	1.95339e+06	2476350	2.56431e+06	2.40989e+06	2.45551e+06	1.95482e+06	2.18947e+06	1.95646e+06	-	-
Mearnsetin-3-O-glucuronide	C22H20O14	507.08	331.05	508.085	[M-H]-	Flavonoids	Flavones	-	3	65997.8	129108	111958	88723.4	68831.2	110224	78936.5	99711	82612.6	126047	110174	99066.7	71018.6	70833.3	72990.8	89093.7	78903.2	80401.3	-	-
Tricin (5,7,4'-Trihydroxy-3',5'-dimethoxyflavone)	C17H14O7	331.08	271.06	330.074	[M+H]+	Flavonoids	Flavones	520-32-1	3	196555	164150	396536	782214	782199	842671	930946	859454	819545	896997	755658	867004	941300	1.1136e+06	945470	707744	785766	803521	C10193	-
Cyanidin-3-O-(2''-O-glucosyl)glucoside	C27H31O16+	611.16	287.05	611.161	[M]+	Flavonoids	Anthocyanidins	38820-68-7	3	2.05963e+06	1.51813e+06	1.64276e+06	2.39321e+06	1.84006e+06	1.6097e+06	759942	904814	689416	2.64384e+06	3.67191e+06	1.16548e+06	2.31116e+06	1.26034e+06	1.83014e+06	1.50532e+06	1.94461e+06	1.79095e+06	C16306	ko00942
2,3,23-Trihydroxyolean-12-ene-28,29-dioic acid 29-methyl ester (Phytolaccagenin)	C31H48O7	531.33	531.33	532.34	[M-H]-	Terpenoids	Triterpene	1802-12-6	2	134712	184282	238569	402010	541848	498284	937688	709566	709427	376007	365007	500983	392756	409169	525364	357114	398748	404356	-	-
2'-Deoxyadenosine-5'-monophosphate	C10H14N5O6P	332.08	136.06	331.068	[M+H]+	Nucleotides and derivatives	Nucleotides and derivatives	653-63-4	2	4.77328e+06	3.94406e+06	6.46976e+06	7.91683e+06	8.03809e+06	9.33257e+06	1.01293e+07	1.00229e+07	7.31803e+06	1.07327e+07	5.158e+06	6.54695e+06	9.75171e+06	1.07929e+07	7.75561e+06	7.03975e+06	7.14072e+06	7.93846e+06	C00360	ko00230,ko01100,ko01232
Catalpalactone	C15H14O4	259.1	133.03	258.089	[M+H]+	Phenolic acids	Phenolic acids	1585-68-8	3	554987	550954	708584	1e+06	1.03729e+06	992340	1.72307e+06	1.60566e+06	1.17599e+06	831150	938809	752325	1.46439e+06	1.65197e+06	1.5249e+06	1.12035e+06	1.12655e+06	998429	C16929	-
dihydroperaksine	C19H24N2O2	313.19	130.07	312.184	[M+H]+	Alkaloids	Plumerane	-	2	88365	105489	83365	295306	329414	201506	423577	584074	599439	94816.9	320589	280421	381888	456903	473148	379453	334337	344753	-	-
Cyanidin-3-O-gentiobioside	C27H31O16+	611.16	287.06	611.161	[M]+	Flavonoids	Anthocyanidins	47845-44-3	3	2.30064e+06	1.62854e+06	1.54231e+06	2.31097e+06	1.82277e+06	1.64821e+06	980264	837786	785525	2.45896e+06	2.9583e+06	1.0768e+06	1.26366e+06	1.71812e+06	1.18089e+06	2244215	1.72434e+06	1.91144e+06	-	-
4-Hydroxyhippurate	C9H9NO4	196.06	121.03	195.053	[M+H]+	Amino acids and derivatives	Amino acids and derivatives	2482-25-9	3	133141	148087	125308	338524	234948	235544	258572	285502	215126	270380	195072	221952	286046	425347	257403	255342	245015	223592	-	-
L-Histidine	C6H9N3O2	156.08	110.07	155.07	[M+H]+	Amino acids and derivatives	Amino acids and derivatives	71-00-1	1	459034	364126	1.61696e+06	5.18508e+06	5.4594e+06	6.15325e+06	5.81872e+06	7.03983e+06	9.52179e+06	6.21092e+06	4.57885e+06	3.33311e+06	1.25733e+07	1.18798e+07	1.1757e+07	7.38159e+06	6.81662e+06	6.46372e+06	C00135	ko00340,ko00410,ko00470,ko00970,ko01100,ko01110,ko01230,ko02010
5,7,5'-Trimethoxy-3',4'-methylenedioxyflavonoid	C19H16O7	355.07	85.03	356.09	[M-H]-	Flavonoids	Flavones	-	3	120504	68359.5	125090	118028	127777	144869	116830	169391	109133	114089	69133	69976	177907	178938	129341	97330.4	110900	107784	-	-
Citric acid-1-O-diglucoside	C18H28O17	515.12	111.01	516.133	[M-H]-	Organic acids	Organic acids	-	3	5773.43	11670	10170.2	25005	19730.2	84368.2	46661.9	40678.9	13151.7	84965.6	10005	16768.5	10005	63382.6	16553.1	34452.6	34255.4	30490	-	-
6-Hydroxy-7-methoxycoumarin*	C10H8O4	193.05	133.03	192.042	[M+H]+	Lignans and Coumarins	Coumarins	-	3	1.37065e+06	1.36322e+06	1.80567e+06	3.06598e+06	2.8447e+06	2.34267e+06	4.15932e+06	3.62008e+06	3.48928e+06	2.00873e+06	2.25462e+06	2.75055e+06	2.43034e+06	3.7261e+06	2.94076e+06	2.76479e+06	2.54823e+06	2.91738e+06	-	-
Scopoletin (7-Hydroxy-6-methoxycoumarin)*	C10H8O4	193.05	133.03	192.042	[M+H]+	Lignans and Coumarins	Coumarins	92-61-5	3	1.37065e+06	1.36322e+06	1.80567e+06	3.06598e+06	2.8447e+06	2.34267e+06	4.15932e+06	3.62008e+06	3.48928e+06	2.00873e+06	2.25462e+06	2.75055e+06	2.43034e+06	3.7261e+06	2.94076e+06	2.76479e+06	2.54823e+06	2.91738e+06	C01752	ko00999,ko01110
N-Feruloylputrescine	C14H20N2O3	265.15	177.06	264.147	[M+H]+	Alkaloids	Phenolamine	501-13-3	1	2.19271e+07	1.42241e+07	1.41046e+07	1.77946e+07	1.86768e+07	1.38192e+07	8.15272e+06	1.37614e+07	1.16051e+07	1.1322e+07	3.44891e+07	1.1881e+07	2.37508e+07	2.02518e+07	1.2076e+07	1.57736e+07	1.6245e+07	1.42483e+07	C10497	ko00330,ko01100
Α-hydroxyquinoline	C9H7NO	146.06	118.06	145.053	[M+H]+	Alkaloids	Alkaloids	-	1	679841	711685	1.88424e+06	1.02336e+07	7.7558e+06	7.48516e+06	1.20583e+07	1.23678e+07	1.22308e+07	8.40689e+06	7.09631e+06	7.74947e+06	1.39703e+07	1.34378e+07	1.3287e+07	1.21145e+07	1.09292e+07	1.06942e+07	-	-
Pentadecanoic acid,14-methyl-,methyl ester	C17H34O2	269.25	269.25	270.256	[M-H]-	Others	Others	5129-60-2	2	430759	339834	338991	264831	265318	258867	286714	284216	275275	234571	235069	222092	215196	199591	228390	259680	287137	296323	-	-
Cyanidin-3-O-sophoroside-5-O-glucoside	C33H41O21+	773.21	287.06	773.213	[M]+	Flavonoids	Anthocyanidins	47888-56-2	3	3.22155e+07	1.08734e+07	3.80899e+07	1.63114e+07	4.89098e+07	1.93058e+07	1.08445e+07	9.67508e+06	8.52599e+06	1.36953e+07	1.80246e+07	9.04014e+06	2.78465e+07	4.88374e+07	1.76372e+07	1.51809e+07	8.82965e+06	1.24128e+07	-	-
1,6-Di-O-caffeoyl-β-D-glucose*	C24H24O12	503.12	179.03	504.127	[M-H]-	Phenolic acids	Phenolic acids	-	3	30623.4	385996	85888.1	254181	207837	134628	442115	340477	435997	340227	267287	232395	345869	381404	439981	275349	276286	309622	-	-
Syringaresinol-4'-O-(6''-acetyl)glucoside	C30H38O14	621.22	417.16	622.226	[M-H]-	Lignans and Coumarins	Lignans	-	2	57729.9	50781.1	328510	228867	139689	182544	406807	287900	144004	108376	267507	160667	75973.4	156561	125443	232894	261501	232987	-	-
Apigenin-4'-O-glucoside*	C21H20O10	433.11	271.07	432.106	[M+H]+	Flavonoids	Flavones	20486-34-4	3	2.09237e+06	3.43664e+06	1.42311e+06	2.15385e+06	996017	1.61737e+06	1.12175e+06	1.04078e+06	1.13235e+06	1.83707e+06	1.25946e+06	2.0319e+06	711555	827030	1.36818e+06	1.28255e+06	1.32543e+06	1.21974e+06	-	-
LysoPC 15:0(2n isomer)*	C23H48NO7P	482.32	184.07	481.317	[M+H]+	Lipids	LPC	-	2	75954.8	45243.6	43038.1	114385	71829.5	58668.9	210891	175479	379382	49521	110703	69866.5	114700	84249.8	143086	127122	142897	127373	-	-
1-(sn-Glycero-3-phospho)-1D-myo-inositol	C9H19O11P	333.06	333.06	334.067	[M-H]-	Others	Saccharides	-	1	847608	3.94817e+06	4.09095e+06	1.39826e+06	2.75533e+06	2.74849e+06	673448	1.00378e+06	1.47849e+06	4.38785e+06	333344	3101755	1.19408e+06	2.0351e+06	1.02139e+06	1.35306e+06	1.40699e+06	1.54323e+06	-	-
Pipecolic acid	C6H11NO2	130.1	56.05	129.079	[M+H]+	Alkaloids	Piperidine alkaloids	535-75-1	2	1.68865e+07	7.08703e+06	1.4035e+07	1.12216e+07	2.35166e+07	3.0626e+07	1.34475e+07	1.32929e+07	1.25521e+07	1.26866e+07	7.57973e+06	7.60646e+06	1.63952e+07	1.80141e+07	1.31508e+07	1.46091e+07	1.27382e+07	1.35942e+07	-	-
Apigenin-7-O-glucoside(Cosmosiin)*	C21H20O10	433.11	271.07	432.106	[M+H]+	Flavonoids	Flavones	578-74-5	3	2.09237e+06	3.43664e+06	1.42311e+06	2.15385e+06	996017	1.61737e+06	1.12175e+06	1.04078e+06	1.13235e+06	1.83707e+06	1.25946e+06	2.0319e+06	711555	827030	1.36818e+06	1.28255e+06	1.32543e+06	1.21974e+06	C04608	ko00944
Plantamajoside	C29H36O16	639.19	161.02	640.2	[M-H]-	Phenolic acids	Phenolic acids	104777-68-6	3	70968.9	244237	87191.5	559435	243545	238540	89279	76406.3	344201	614660	251961	278610	196810	119580	129329	162885	155073	142027	C10485	-
Chrysoeriol-5,7-di-O-glucoside	C28H32O16	625.17	301.07	624.169	[M+H]+	Flavonoids	Flavones	-	3	356803	835629	808621	464977	325905	386884	185809	169445	197155	752223	374177	736574	115804	183598	208318	333870	346501	316525	-	-
2,3-Dihydroxybenzoic Acid*	C7H6O4	153.02	109.03	154.027	[M-H]-	Phenolic acids	Phenolic acids	303-38-8	3	276549	312063	308602	447841	405598	432380	497408	501772	607889	384148	453312	440345	392057	389872	525363	373573	429215	401831	C00196	ko01110
4-Hydroxybenzaldehyde	C7H6O2	121.03	92.03	122.037	[M-H]-	Others	Aldehyde compounds	123-08-0	1	6.67902e+06	3.75965e+06	2.03373e+06	1.04156e+07	1.13823e+07	7.45856e+06	9.5751e+06	1.09574e+07	1.02676e+07	5.77826e+06	1.07718e+07	1.18559e+07	1.40522e+07	8.45092e+06	9.15855e+06	9.57331e+06	9.65892e+06	8.5082e+06	C00633	ko01100
LysoPE 16:0(2n isomer)	C21H44NO7P	454.29	313.27	453.286	[M+H]+	Lipids	LPE	-	3	8.53973e+06	7.65663e+06	6.4133e+06	8.25771e+06	5.91344e+06	3.84512e+06	1.2005e+07	9.58635e+06	2.11021e+07	5.47297e+06	1.0116e+07	6.43403e+06	1.31008e+07	8.79962e+06	9.12041e+06	7.99885e+06	8.05402e+06	9.02939e+06	-	-
Yuanhuanin	C22H22O11	463.12	301.08	462.116	[M+H]+	Flavonoids	Flavones	83133-14-6	1	3.3584e+06	4.60552e+06	3.90915e+06	4.15908e+06	3.29959e+06	1.96531e+06	2.11894e+06	1.14529e+06	2.05564e+06	4.66261e+06	3.35191e+06	4.00183e+06	1.08023e+06	1.66864e+06	1.7458e+06	2.92059e+06	2.93533e+06	2.61322e+06	-	-
Pyridoxine	C8H11NO3	170.08	134.06	169.074	[M+H]+	Others	Vitamin	65-23-6	1	5.00771e+06	3.16378e+06	4.30395e+06	5.35886e+06	7.6785e+06	5.95472e+06	8.50397e+06	4.71315e+06	1.10281e+07	7.20856e+06	6.12412e+06	6.46702e+06	3.82488e+06	3.11869e+06	4.26736e+06	6.3768e+06	5.65862e+06	5.67271e+06	C00314	ko00750,ko01100,ko01240
(2E)-3-[4-(β-D-glucopyranoside)-phenylacrylic]-acid	C15H18O8	325.09	119.05	326.1	[M-H]-	Phenolic acids	Phenolic acids	-	1	0	0	0	441136	173050	371146	438078	409037	245909	465525	261287	506361	385604	511316	453153	319498	365736	354758	-	-
o-coumaric acid glucosinolate*	C16H19NO11S2	464.03	96.96	465.04	[M-H]-	Others	Glucosinolates	-	3	1.80574e+06	5.9663e+06	6.35202e+06	1.54362e+07	1.07382e+07	5.81904e+06	3.58218e+07	2.18594e+07	2.99492e+07	2.6979e+06	2.27779e+06	2.34644e+06	1.43835e+07	4.30181e+07	1.53744e+07	1.58629e+07	1.74052e+07	1.52109e+07	-	-
p-coumaric acid glucosinolate*	C16H19NO11S2	464.03	96.96	465.04	[M-H]-	Others	Glucosinolates	-	3	1.80574e+06	5.9663e+06	6.35202e+06	1.54362e+07	1.07382e+07	5.81904e+06	3.58218e+07	2.18594e+07	2.99492e+07	2.6979e+06	2.27779e+06	2.34644e+06	1.43835e+07	4.30181e+07	1.53744e+07	1.58629e+07	1.74052e+07	1.52109e+07	-	-
Hispidulin-7-O-glucoside(Homoplantaginin)*	C22H22O11	463.13	301.07	462.116	[M+H]+	Flavonoids	Flavones	17680-84-1	3	4.32219e+06	5.65843e+06	5.07559e+06	6.02258e+06	3.75481e+06	3.50875e+06	2.76527e+06	2.0558e+06	2.67936e+06	5.39634e+06	3.87427e+06	4.69391e+06	1.66229e+06	2.63307e+06	2.32929e+06	3.31576e+06	3.40667e+06	3.00183e+06	C17762	-
N-(1-Deoxy-1-fructosyl)Tyrosine	C15H21NO8	344.13	182.08	343.126	[M+H]+	Nucleotides and derivatives	Nucleotides and derivatives	-	3	1.07376e+06	1.79823e+06	2.20425e+06	1.88834e+06	1.21708e+06	1.5168e+06	2.11472e+06	948708	1.56193e+06	2.1422e+06	639506	2.323e+06	846611	1.0462e+06	862439	1.34116e+06	1.34559e+06	1.18656e+06	-	-
Leu-Arg	C12H25N5O3	288.2	175.12	287.196	[M+H]+	Amino acids and derivatives	Amino acids and derivatives	26607-15-8	3	492308	642709	720831	1.33831e+06	892126	1.56704e+06	1.78846e+06	1.02126e+06	1.18185e+06	1.2432e+06	2.75757e+06	1.31827e+06	1.66554e+06	1.1194e+06	1.14712e+06	1.08734e+06	1.15888e+06	1.25049e+06	-	-
4-Acetoxy-3-Methoxybenzoic Acid glucoside	C16H20O10	373.11	211.06	372.106	[M+H]+	Phenolic acids	Phenolic acids	-	3	101095	86510.3	355467	1.1659e+06	735498	338591	835069	1.3251e+06	837102	496446	945416	499169	778844	806114	1.02909e+06	717249	821031	746607	-	-
Diosmetin-7-O-galactoside*	C22H22O11	463.12	301.07	462.116	[M+H]+	Flavonoids	Flavones	-	3	3.74611e+06	5.60114e+06	4.62703e+06	5.3823e+06	3.5295e+06	2.94646e+06	2.57817e+06	1.65359e+06	2.55441e+06	4.97922e+06	3.81607e+06	4.58656e+06	1.74644e+06	2.63302e+06	2.31195e+06	3.06921e+06	3.20527e+06	2.76274e+06	-	-
Glu-Arg	C11H21N5O5	304.16	175.12	303.154	[M+H]+	Amino acids and derivatives	Amino acids and derivatives	7219-59-2	3	133392	143982	189178	312604	219760	330478	596563	400777	379854	293013	276809	206471	601755	531891	439026	327863	326591	368835	-	-
Anhydrosecoisolariciresinol (AHS)*	C20H24O5	345.17	137.06	344.162	[M+H]+	Lignans and Coumarins	Lignans	29388-33-8	2	449337	659076	692248	1.05466e+06	357934	1.13033e+06	2.02754e+06	1.26091e+06	2.13016e+06	500995	855060	1.91431e+06	1.43025e+06	1.32171e+06	896552	1.16712e+06	1.27308e+06	1.34367e+06	-	-
2-Hexylphosphoric Acid	C6H15O4P	183.08	98.98	182.071	[M+H]+	Others	Others	-	1	66548.4	61026.3	71738.8	1.66034e+06	1.7503e+06	2.45546e+06	4.56385e+06	3.90752e+06	5.34249e+06	1.8178e+06	2.39975e+06	2.33471e+06	4.19932e+06	4.75133e+06	4.49678e+06	3.05742e+06	2.79951e+06	2.6629e+06	-	-
Dehydrovomifoliol	C13H18O3	221.12	206.09	222.126	[M-H]-	Terpenoids	Monoterpenoids	15764-81-5	3	185207	351921	282440	590366	347269	280960	588942	382908	1.06062e+06	351887	308082	261791	239450	339930	539424	433079	437458	384215	-	-
Galangin-7-O-glucoside	C21H20O10	433.11	271.06	432.106	[M+H]+	Flavonoids	Flavones	-	1	2.14926e+06	3.19936e+06	1.34857e+06	2.06e+06	1.06916e+06	1.52955e+06	1.10405e+06	968498	825035	1.67622e+06	1.28877e+06	1.97267e+06	701470	747331	1.23107e+06	1.23045e+06	1.30985e+06	1.12576e+06	-	-
6-C-MethylKaempferol-3-glucoside*	C22H22O11	463.12	301.08	462.116	[M+H]+	Flavonoids	Flavones	-	3	3.83665e+06	4.82663e+06	4.74529e+06	5.73614e+06	3.14188e+06	2.60294e+06	2.35338e+06	1.85371e+06	2.38736e+06	5.75361e+06	3.73652e+06	4.67454e+06	1.45648e+06	2.30493e+06	2.2719e+06	3.04169e+06	3.19984e+06	2.56834e+06	-	-
3'-O-Methyltricetin-5-O-glucoside*	C22H22O12	479.12	317.06	478.111	[M+H]+	Flavonoids	Flavones	-	2	1.08621e+06	882272	3.0645e+06	444030	2.15091e+06	1.45007e+06	0	0	0	5.48341e+07	5.77639e+07	4.60976e+07	0	0	0	4.51194e+07	4.19329e+07	5.30381e+07	-	-
5-Aminovaleric acid	C5H11NO2	118.09	101.06	117.079	[M+H]+	Organic acids	Organic acids	660-88-8	3	1.39974e+06	876291	1.35187e+06	1.76895e+06	2.33073e+06	1.66213e+06	886714	861015	887810	1.90366e+06	1.65746e+06	987618	1.54529e+06	1.1139e+06	1.14322e+06	1.5872e+06	1.39042e+06	1.56275e+06	C00431	ko00310,ko00330,ko00470,ko01100
Lumichrome	C12H10N4O2	243.09	172.09	242.08	[M+H]+	Alkaloids	Alkaloids	1086-80-2	1	435828	386962	216754	156406	132614	109625	223716	156660	258027	189496	315891	305634	246801	185435	276347	243570	272116	239315	C01727	ko00740
Sexangularetin	C16H12O7	315.05	241.05	316.058	[M-H]-	Flavonoids	Flavonols	571-74-4	3	30508.9	28882.2	70774.2	662544	674818	591582	1.30196e+06	1.92619e+06	2.52138e+06	477603	1.00299e+06	3.39682e+06	2.4093e+06	967547	1.41864e+06	1.29795e+06	1.21652e+06	1.40146e+06	C10185	-
8-Azaguanine	C4H4N6O	153.05	136.03	152.045	[M+H]+	Nucleotides and derivatives	Nucleotides and derivatives	134-58-7	3	3.52581e+06	945408	811222	740081	405284	1.10745e+06	1.29184e+06	431252	290205	824887	3.02085e+06	615007	579691	198344	359422	793277	914027	869928	-	-
2-Methyl-3-hydroxyindan-1-one	C10H10O2	163.08	103.05	162.068	[M+H]+	Others	Others	-	1	1.42598e+06	2.0292e+06	1.8933e+06	1.33586e+06	1.05592e+06	1.62149e+06	750020	1.39389e+06	1.63561e+06	4.22638e+06	810640	1.2608e+06	906416	879346	986745	1.32004e+06	1.14623e+06	1.26239e+06	-	-
Chrysoeriol-8-C-arabinoside-7-O-Sophoroside	C33H40O20	755.2	447.2	756.211	[M-H]-	Flavonoids	Flavones	-	3	33453.3	36965.9	30670.1	299096	152863	53308	300427	217762	450520	391213	282700	137580	290601	393105	385932	171389	190491	196895	-	-
Orientin-7-O-glucoside*	C27H30O16	611.16	449.11	610.153	[M+H]+	Flavonoids	Flavones	-	2	6.64178e+07	6.18657e+07	136417765	6.07583e+07	4.99714e+07	9.2938e+07	2.34484e+07	3.39328e+07	2.39162e+07	7.12215e+07	3.63911e+07	127791675	2.89366e+07	3.39444e+07	2.17075e+07	4.37087e+07	3.42227e+07	4.18048e+07	-	-
4-Methyl-5-thiazoleethanol	C6H9NOS	144.05	113.03	143.041	[M+H]+	Others	Others	137-00-8	3	130581	68763.4	58717.6	44840.6	84687.5	269161	72152.9	63916.2	124636	95706	206275	79132.2	311890	257048	229656	106171	117267	102261	C04294	ko00730,ko01100,ko01240
Tricin-7-O-saccharic acid	C23H22O14	521.09	329.2	522.101	[M-H]-	Flavonoids	Flavones	-	3	724987	834105	895048	409030	898797	477215	142206	164325	91961.8	617418	344763	676610	268590	99448.1	187295	242680	375519	300885	-	-
Isoorientin-7-O-glucoside*	C27H30O16	611.17	449.11	610.153	[M+H]+	Flavonoids	Flavones	-	2	8.68537e+06	9.32061e+06	6.45695e+06	6.08121e+06	9594555	4.13805e+06	4316115	3.14571e+06	2.20024e+06	1.1121e+07	1.00118e+07	6.63894e+06	4147890	5.04454e+06	7276350	3.50643e+06	4.89935e+06	5.61377e+06	-	-
Tricin-4'-O-glucoside*	C23H24O12	493.13	331.08	492.127	[M+H]+	Flavonoids	Flavones	-	3	457323	292227	346182	238610	223670	237910	190456	193303	81003.8	226799	276121	223185	116994	180818	205118	166460	267262	216835	-	-
Vitexin-2''-O-galactoside	C27H30O15	595.17	433.12	594.159	[M+H]+	Flavonoids	Flavones	-	3	414324	523725	367779	526311	322035	581969	150698	254297	336063	450876	420850	895551	267394	220891	331092	475800	292299	418303	-	-
Thr-Leu	C10H20N2O4	231.13	130.09	232.142	[M-H]-	Amino acids and derivatives	Amino acids and derivatives	50299-12-2	1	197005	44841.2	41732.7	243373	101731	260517	280522	118142	163801	214792	2.38354e+06	177068	275913	81088.8	113384	288829	331752	323539	-	-
D-Galactaric acid	C6H10O8	209.03	85.03	210.038	[M-H]-	Others	Saccharides	526-99-8	1	3.8543e+06	7.43229e+06	5.88197e+06	6.48644e+06	1.11051e+07	1.67032e+07	8.77016e+06	8.55403e+06	6.35131e+06	1.87761e+07	1.00103e+07	7.63203e+06	9.82772e+06	9.32285e+06	1.43606e+07	8.96573e+06	8.50919e+06	9.80764e+06	C00879	ko00053,ko01100
DL-O-tyrosine	C9H11NO3	180.07	119.05	181.074	[M-H]-	Amino acids and derivatives	Amino acids and derivatives	2370-61-8	1	187391	361138	678343	3.79721e+06	4.53883e+06	3.18701e+06	5.65213e+06	4.34097e+06	7.58887e+06	4.53804e+06	4.96632e+06	3.01679e+06	9.09583e+06	6.15717e+06	8.70697e+06	5.07402e+06	4.65982e+06	4.39627e+06	-	-
3,4-O-Dicaffeoylquinic Acid Methyl Ester*	C26H26O12	531.15	177.06	530.142	[M+H]+	Phenolic acids	Phenolic acids	-	3	290299	627017	756942	342934	760512	1.06003e+06	603936	233583	514547	995938	378677	887432	198572	337836	463102	474884	521735	452941	-	-
DL-Xylose*	C5H10O5	149.05	59.01	150.053	[M-H]-	Others	Saccharides	25990-60-7	3	272381	345255	169072	169559	200504	336879	251987	187915	192602	0	0	0	0	0	0	152293	176199	164420	-	-
3-(1-hydroxyethyl)-4-methylpentane-1,4-diol O-Glucoside	C14H28O8	325.19	163.13	324.178	[M+H]+	Others	Others	-	2	790285	979821	1.29875e+06	741800	809303	931177	323705	719541	864546	747613	591502	760210	365116	706769	598977	710995	775283	822570	-	-
Benzoylmalic acid	C11H10O6	237.04	121.03	238.048	[M-H]-	Phenolic acids	Phenolic acids	22138-51-8	1	6.44942e+06	1.0553e+07	8.25151e+06	1.28801e+07	1.51139e+07	6.9513e+06	1.75731e+07	1.48823e+07	1.77472e+07	1.26578e+07	7.62436e+06	1.04104e+07	1.43751e+07	1.48981e+07	9.82247e+06	1.04141e+07	1.18995e+07	1.17959e+07	-	-
Madreselvin A*	C28H32O17	641.17	317.06	640.164	[M+H]+	Flavonoids	Flavones	188682-83-9	1	14275435	7.89345e+06	1.0365e+07	3.62792e+06	2.9117e+06	4.93848e+06	1.64427e+06	3405240	1.96858e+06	8.59423e+06	2.9249e+06	2.64983e+06	0	0	0	4.75264e+06	2.79909e+06	3.6497e+06	-	-
(R)-Semivioxanthin-9-O-Glucoside	C21H24O10	437.14	275.09	436.137	[M+H]+	Phenolic acids	Phenolic acids	-	3	54138.9	185296	145606	485533	558345	122948	563407	598008	291804	182342	116048	159443	796288	669880	856169	409837	457647	472072	-	-
His-Tyr	C15H18N4O4	319.14	110.07	318.133	[M+H]+	Amino acids and derivatives	Amino acids and derivatives	35979-00-1	3	102592	45244.8	54792.7	159139	160917	153599	342680	222504	237450	226723	350961	132943	266744	295573	355483	197299	223994	225247	-	-
Meratin*	C27H30O17	627.15	303.05	626.148	[M+H]+	Flavonoids	Flavones	27215-04-9	1	13699335	2.25551e+07	2.83742e+07	12174006	1.14836e+07	8.01863e+06	3.73486e+06	6411195	3.68272e+06	1.98018e+07	6.74773e+06	13196620	3.61858e+06	6885742	3.55588e+06	1.19206e+07	1.51946e+07	7.91774e+06	-	-
kaempferol-3-caffeoyldiglucoside	C36H36O19	771.18	609.14	772.185	[M-H]-	Flavonoids	Flavonols	-	1	2.85954e+06	6000525	5.77741e+06	3.62869e+07	1.94403e+07	13889900	3.53457e+07	2.76438e+07	3.60551e+07	1.74088e+07	3.18314e+07	1.55847e+07	3.2899e+07	3.29142e+07	3.10437e+07	2.11212e+07	2.11079e+07	2.39336e+07	-	-
isatisindigoticanine B	C22H17N3O2	356.13	130.07	355.132	[M+H]+	Alkaloids	Plumerane	-	3	321534	189044	373356	1.11589e+06	384801	528546	1.255e+06	2.30231e+06	1.45979e+06	422295	416727	399853	1.84633e+06	1.88809e+06	1.73228e+06	1.0864e+06	1.03124e+06	937315	-	-
p-Coumaroylcaffeoyltartaric acid	C22H18O11	457.08	163.04	458.085	[M-H]-	Phenolic acids	Phenolic acids	-	3	103267	51248.1	62871	53350	57208.1	68105.7	44564.2	46394.7	53883.7	61305.4	73860.8	78739.7	85407.5	94346.9	84401	64363.3	61634.5	71107	-	-
3,5,6,7,8,4'-Hexamethoxyflavone	C21H22O8	403.14	373.09	402.132	[M+H]+	Flavonoids	Flavones	34170-18-8	3	57292.9	55368.1	78406.5	141460	33384.4	42891.2	592427	67689.1	207128	48723.4	25270.6	44319.6	17985.1	36541.3	299540	100191	112347	98100	-	-
Salicylic acid-2-O-glucoside	C13H16O8	299.08	137.02	300.084	[M-H]-	Phenolic acids	Phenolic acids	10366-91-3	3	947074	1.30692e+06	3.83155e+06	6.76436e+06	5.76464e+06	4.16994e+06	8.13302e+06	8.87548e+06	1.06977e+07	3.40245e+06	4.80756e+06	4.57383e+06	7.85714e+06	8.15873e+06	8.46678e+06	5.57832e+06	6.4716e+06	6.12522e+06	-	-
Cyclo(Ser-Pro)	C8H12N2O3	185.09	70.06	184.085	[M+H]+	Amino acids and derivatives	Amino acids and derivatives	-	3	659877	939645	909390	1.01631e+06	1.00108e+06	934946	1.09764e+06	1.53353e+06	1.39788e+06	1.13962e+06	797499	1.11661e+06	1.02732e+06	1.37459e+06	1.44633e+06	1.07382e+06	1.14696e+06	1.24611e+06	-	-
Nicotinic Acid Methyl Ester(Methyl Nicotinate)	C7H7NO2	138.05	78.03	137.048	[M+H]+	Alkaloids	Pyridine alkaloids	93-60-7	1	372473	183990	275834	502641	498597	1.19728e+06	511031	553229	604584	696148	467889	418379	529536	423772	493579	532703	469119	538300	-	-
Tamarixetin-3-O-glucoside (Tamarixin)	C22H22O12	479.12	317.06	478.111	[M+H]+	Flavonoids	Flavonols	27542-39-8	3	2.78096e+06	2.92125e+06	5.37129e+06	2.64288e+06	2.06553e+06	2.23256e+06	701530	588005	1.27468e+06	1.95896e+06	1.70007e+06	2.09923e+06	602200	775477	631210	1.88663e+06	1.71014e+06	1.80229e+06	-	-
(R)-Beta-Hydroxypalmitic Acid*	C16H32O3	271.23	225.22	272.235	[M-H]-	Lipids	Free fatty acids	-	1	724407	574656	2.21367e+06	2.7939e+06	5.29291e+06	1.4721e+06	9.48705e+06	7.72638e+06	2.6699e+07	2.29727e+06	1.2714e+06	1.74714e+06	3.09126e+06	5.01389e+06	1.19133e+07	4.54508e+06	4.89447e+06	5.28082e+06	-	-
1-O-Feruloylquinic acid*	C17H20O9	369.12	177.05	368.111	[M+H]+	Phenolic acids	Phenolic acids	-	1	1.58114e+07	3.3618e+06	1.71096e+07	3.2547e+07	1.23236e+07	2.85227e+07	1.47619e+07	9.58621e+06	8.04402e+06	1.42344e+07	8.15545e+06	9.05888e+06	6.95296e+06	1.64233e+07	1.94335e+07	1.31332e+07	1.1675e+07	1.14634e+07	-	-
Murrayacarpin A glucoside*	C17H20O9	369.12	177.05	368.11	[M+H]+	Lignans and Coumarins	Coumarins	-	1	1.58114e+07	3.3618e+06	1.71096e+07	3.2547e+07	1.23236e+07	2.85227e+07	1.47619e+07	9.58621e+06	8.04402e+06	1.42344e+07	8.15545e+06	9.05888e+06	6.95296e+06	1.64233e+07	1.94335e+07	1.31332e+07	1.1675e+07	1.14634e+07	-	-
Isonicotinic acid	C6H5NO2	124.04	78.03	123.032	[M+H]+	Others	Vitamin	55-22-1	2	4.4405e+06	2.57795e+06	5.10073e+06	8.59669e+06	5.26369e+06	7.15405e+06	1.22116e+07	9.72337e+06	8.74807e+06	6.98468e+06	1.47449e+07	9.32426e+06	8.74508e+06	9.71037e+06	8.55571e+06	9.32517e+06	9.80682e+06	8.44334e+06	C07446	-
Quercetin-3,7-Di-O-glucoside*	C27H30O17	627.14	303.05	626.148	[M+H]+	Flavonoids	Flavonols	-	1	1.03135e+07	2.14266e+07	38072055	1.13165e+07	7.52301e+06	8.31736e+06	4.92271e+06	4.49312e+06	5.24786e+06	6.69858e+07	9.09846e+06	17422365	4.73255e+06	5.08095e+06	3.4002e+06	10859130	1.22731e+07	1.21756e+07	-	-
4-Methylphenol	C7H8O	107.05	106.04	108.058	[M-H]-	Phenolic acids	Phenolic acids	106-44-5	3	17905.7	16467.5	65020	19344.4	36675	33693.7	18066.8	28452.7	46680	17190.4	15834.6	16618.2	18340	19459.8	21827.4	21716.2	18716.6	19856.6	C01468	ko01100
kaempferol-3-feruloyldiglucoside-7-glucoside	C43H48O24	947.25	785.2	948.254	[M-H]-	Flavonoids	Flavonols	-	1	2474655	1.29914e+06	1948240	2511965	941041	1.18232e+06	749247	688330	662692	1.5046e+06	1.70842e+06	1.33851e+06	901350	751865	782603	890031	811409	740691	-	-
Cinnamoyl glucosinolate	C16H19NO10S2	448.04	95.95	449.045	[M-H]-	Others	Glucosinolates	-	3	2.33755e+06	1.69835e+06	1550131	2.14398e+06	2.08361e+06	2.98974e+06	2.15776e+06	2.1977e+06	1.11175e+06	1.74164e+06	1.04752e+06	837925	1.48025e+06	1.26456e+06	1.12449e+06	1.58651e+06	1.48545e+06	1.72655e+06	-	-
Isotamarixin*	C22H22O12	479.12	317.06	478.111	[M+H]+	Flavonoids	Flavonols	-	2	1.08621e+06	882272	3.0645e+06	444030	2.15091e+06	1.45007e+06	0	0	0	5.48341e+07	5.77639e+07	4.60976e+07	0	0	0	4.51194e+07	4.19329e+07	5.30381e+07	-	-
Isorhamnetin-3-O-sophoroside*	C28H32O17	641.17	317.07	640.164	[M+H]+	Flavonoids	Flavonols	-	1	3.77591e+06	5.84895e+06	1.02379e+07	6912185	4.01696e+06	12089360	1.93815e+06	2.04763e+06	2.65899e+06	4.39407e+06	7972185	3.34484e+06	3815450	1.45456e+06	1.33941e+06	2.11898e+06	2.70366e+06	2.13906e+06	-	-
Gallic acid	C7H6O5	169.01	125.02	170.022	[M-H]-	Phenolic acids	Phenolic acids	149-91-7	3	952582	1.274e+06	1.04429e+06	1.34944e+06	1.51384e+06	1.65975e+06	1.60304e+06	1.53321e+06	953242	1.27868e+06	1.74879e+06	1.80657e+06	1.69091e+06	1.61903e+06	1.66171e+06	1.85997e+06	1.9832e+06	1.70228e+06	C01424	ko00999
Salidroside	C14H20O7	299.11	137.02	300.121	[M-H]-	Phenolic acids	Phenolic acids	10338-51-9	2	2.65336e+06	2.3155e+06	4.05062e+06	3.77244e+06	6.14863e+06	5.08777e+06	6.80306e+06	5.31941e+06	3.91388e+06	2.718e+06	3.50327e+06	3.39725e+06	4.58768e+06	5.26824e+06	3.78095e+06	3.63418e+06	4.0594e+06	4.21999e+06	C06046	ko00350,ko01100
Patuletin-7-O-rutinoside	C28H32O17	641.17	317.06	640.164	[M+H]+	Flavonoids	Flavonols	-	1	5.01793e+06	1.28708e+07	1.09303e+07	1.27475e+07	7.39607e+06	5.45227e+06	2.49631e+06	3.07952e+06	6.25603e+06	7.35787e+06	5.01353e+06	7.44793e+06	3.11861e+06	5.09557e+06	2.82909e+06	4.24342e+06	5.72017e+06	4.9796e+06	-	-
Allopurinol	C5H4N4O	137.05	110.03	136.038	[M+H]+	Nucleotides and derivatives	Nucleotides and derivatives	315-30-0	3	1.03188e+06	1.0483e+06	1.31782e+06	556332	604284	1.29713e+06	30247	862499	661589	477865	1.65585e+06	362599	467404	417836	647172	814410	702092	788353	-	-
1-Monolinolenoyl-Rac-Glycerol*	C21H36O4	353.27	261.22	352.261	[M+H]+	Lipids	Glycerol ester	18465-99-1	1	2.66033e+06	1.44113e+06	1.17523e+06	1.27106e+06	1.14008e+06	1.98437e+06	2.2798e+06	1.79545e+06	2.55342e+06	1.55631e+06	2.01041e+06	1.21625e+06	2.86022e+06	1.51888e+06	1.89157e+06	1.85606e+06	1.59635e+06	1.69294e+06	-	-
2-α-Linolenoyl-glycerol*	C21H36O4	353.27	261.22	352.261	[M+H]+	Lipids	Glycerol ester	55268-58-1	1	2.66033e+06	1.44113e+06	1.17523e+06	1.27106e+06	1.14008e+06	1.98437e+06	2.2798e+06	1.79545e+06	2.55342e+06	1.55631e+06	2.01041e+06	1.21625e+06	2.86022e+06	1.51888e+06	1.89157e+06	1.85606e+06	1.59635e+06	1.69294e+06	-	-
1-Linoleoyl-2-Lysophosphatidic Acid Monobutylamine Ester	C25H48NO7P	504.31	279.23	505.317	[M-H]-	Lipids	Glycerol ester	-	1	6.62442e+06	4.64928e+06	4.01559e+06	1.41163e+07	1.06795e+07	5.88201e+06	1.11262e+07	6.22783e+06	1.42918e+07	5.81557e+06	1.21743e+07	9.57699e+06	1.14184e+07	5.2252e+06	5.52e+06	8.95035e+06	8.03652e+06	9.34772e+06	-	-
Lipoic acid	C8H14O2S2	205.04	171.05	206.043	[M-H]-	Organic acids	Organic acids	62-46-4	3	15809.4	20860.9	29825.8	50444.3	67287.7	57388.1	29885.4	25080.9	25414.9	39498.3	53968.2	19869.8	31199.8	16154.8	21487.8	34338.9	30062.2	34607.9	C00725	-
Ser-Val-Leu	C14H27N3O5	318.2	159.11	317.195	[M+H]+	Amino acids and derivatives	Amino acids and derivatives	-	1	1.61262e+06	387519	136289	1.6363e+06	544562	1.35728e+06	2.22905e+06	656044	377242	809441	1.3002e+07	1.53394e+06	1.62145e+06	525432	414641	1.66781e+06	1.93082e+06	1.89154e+06	-	-
3-Hydroxy-3-methyloxindole	C9H9NO2	162.06	92.06	163.063	[M-H]-	Alkaloids	Plumerane	3040-34-4	3	9416.23	45683.3	23889.9	59557.7	42909.8	42977.6	119444	104205	105248	72300.6	43463.4	51404.6	95271	85352.4	102904	69078.1	72633.7	80318	C05834	ko00380
Vnilloyltartaric acid	C12H12O9	299.04	167.03	300.048	[M-H]-	Phenolic acids	Phenolic acids	-	3	81583.1	182141	119959	204853	138300	207820	188068	163664	178393	339429	156696	202445	154228	128235	176436	148041	172928	162932	-	-
2,5-Dihydroxybenzoic acid; Gentisic Acid*	C7H6O4	153.02	109.03	154.027	[M-H]-	Phenolic acids	Phenolic acids	490-79-9	3	221658	65020	589368	85030	83322.7	44349.3	76125.7	736608	145526	186845	63350	110451	70786.7	76690	107689	182436	160461	159215	C00628	ko00350,ko01100
Isorhamnetin-3,7-O-diglucoside	C28H32O17	641.17	479.11	640.164	[M+H]+	Flavonoids	Flavonols	6758-51-6	1	2.43101e+07	4.63535e+07	4.43933e+07	1.49194e+07	1.24282e+07	1.93824e+07	6.32793e+06	7.70802e+06	7.50087e+06	1.93489e+07	1.90054e+07	1.24413e+07	13016055	5.49889e+06	4.29953e+06	1.15737e+07	1.58756e+07	1.44493e+07	-	-
3ξ-(1ξ-Hydroxyethyl)-7-hydroxy-1-isobenzofuranone	C10H10O4	195.07	117.03	194.058	[M+H]+	Others	Others	-	3	375981	160146	539107	695440	868863	437340	976302	1.08393e+06	734866	934397	1.39634e+06	578541	1.07577e+06	1.20561e+06	1.24952e+06	862793	739672	827969	-	-
L-Alanyl-L-Phenylalanine	C12H16N2O3	237.12	120.09	236.116	[M+H]+	Amino acids and derivatives	Amino acids and derivatives	3061-90-3	2	1.05183e+06	298274	338572	1.14483e+06	576432	1.39553e+06	1.51236e+06	829186	1.40148e+06	1.02905e+06	7.9578e+06	802633	1.82422e+06	483193	1.1299e+06	1.35298e+06	1.5767e+06	1.51926e+06	-	-
4-Aminobenzoic acid	C7H7NO2	138.06	120.04	137.048	[M+H]+	Phenolic acids	Phenolic acids	150-13-0	3	154134	295310	276597	416106	288008	278461	319880	345091	425657	255337	266014	210738	614247	499295	620376	361816	365179	316295	C00568	ko00790,ko01100,ko01240
(R)-3-(3'-Hydroxybutyl)-2,4,4-trimethylcyclohexa-2,5-dienone	C13H20O2	209.15	55.05	208.146	[M+H]+	Terpenoids	Sesquiterpenoids	-	1	7.18906e+06	8.5225e+06	1.01373e+07	1.65654e+07	1.55573e+07	1.11344e+07	1.74892e+07	1.80014e+07	1.54488e+07	1.50154e+07	1.32079e+07	1.72479e+07	1.30479e+07	1.46105e+07	1.47432e+07	1.64788e+07	1.45415e+07	1.43175e+07	-	-
3-O-(p-coumaroyl) 3-Hydroxy-3-methylglutaric acid*	C15H16O7	309.1	147.04	308.09	[M+H]+	Phenolic acids	Phenolic acids	-	1	149724	313685	270260	1.42702e+06	599573	352105	920318	1.10961e+06	1.55471e+06	1.12066e+06	1.17124e+06	517667	1.31928e+06	1.71609e+06	1.09485e+06	898587	845698	987479	-	-
Goshuyic acid	C14H24O2	225.19	67.06	224.178	[M+H]+	Lipids	Free fatty acids	39039-37-7	2	178923	246885	440685	586210	373830	629725	619685	671585	803935	356176	453711	510201	832430	805610	990100	602945	681630	701730	-	-
Dihydromyricetin (Ampelopsin)	C15H12O8	319.05	193.01	320.053	[M-H]-	Flavonoids	Flavanonols	27200-12-0	3	33168.3	31675	50122.7	35794.4	31545.8	50974.6	11670	33340	24296.4	33408.9	20346.8	22575.8	25914.8	21218.2	23662.5	34276.2	35077.9	30190.4	C02906	ko00941,ko01110
Swertiamarin	C16H22O10	375.13	177.05	374.121	[M+H]+	Terpenoids	Monoterpenoids	17388-39-5	2	79917.3	83727.9	112752	125601	87500.9	108468	281114	117687	153420	116123	114842	144882	116934	81463.7	121432	117777	111110	129761	C09800	-
Patuletin-3-O-rutinoside	C28H32O17	641.17	317.06	640.164	[M+H]+	Flavonoids	Flavonols	-	1	6042235	1.04996e+07	11371980	9.43613e+06	6.99502e+06	6.21594e+06	2.61089e+06	3.48455e+06	5.66934e+06	7.05191e+06	4864684	5.75759e+06	3.96006e+06	5.14126e+06	3.178e+06	4.72605e+06	5.66393e+06	4144460	-	-
Methyl 12-phenyldodecanoate	C19H30O2	291.23	93.07	290.225	[M+H]+	Lipids	Free fatty acids	38795-65-2	1	328902	97846.3	164325	176875	285925	313473	437935	376937	383490	173122	445801	168895	204407	240563	849562	352610	315303	368947	-	-
Oxamic acid	C2H3NO3	88	44.01	89.0113	[M-H]-	Amino acids and derivatives	Amino acids and derivatives	471-47-6	3	21901.9	14741.7	26541.3	19926.9	30520.8	25880	24568.3	5005	24265.7	22050.3	6640.12	17644.4	19907.4	13934.7	15273	25223.6	26675	22757.7	C01444	ko00230,ko01100
kaempferol-3-p-coumaroyldiglucoside-7-glucoside	C42H46O23	917.24	755.19	918.243	[M-H]-	Flavonoids	Flavonols	-	1	2.54716e+07	1.966e+07	1.72107e+07	1.78684e+07	1.24041e+07	1.64136e+07	9.44323e+06	1.02013e+07	9.36937e+06	4.70808e+07	2.76897e+07	1.97852e+07	1.02237e+07	1.60974e+07	1.45446e+07	2.10756e+07	1.51276e+07	1.69004e+07	-	-
L-Homophenylalanine	C10H13NO2	180.1	91.06	179.095	[M+H]+	Amino acids and derivatives	Amino acids and derivatives	943-73-7	1	373865	397152	357246	886730	1.87617e+06	1.50114e+06	654453	418493	1.01007e+06	868802	3.45382e+06	983798	3.94526e+06	2.67264e+06	3.44157e+06	1.18428e+06	1.37704e+06	1.34793e+06	C17235	ko00400,ko00966,ko01100,ko01110,ko01210
(S)-Indoximod	C12H14N2O2	219.11	132.09	218.106	[M+H]+	Alkaloids	Plumerane	21339-55-9	3	185199	234393	274065	736676	789972	410465	922771	838375	736915	562771	516870	512120	923449	1.07757e+06	889724	746055	682695	636685	-	-
Isorhamnetin-3-O-glucoside-7-O-rhamnoside	C28H32O16	625.18	317.07	624.169	[M+H]+	Flavonoids	Flavonols	17331-71-4	1	403369	402655	486476	331437	245255	201493	166992	217211	286698	493200	413035	452390	164118	260897	295310	232862	230404	313065	-	-
9S-Hydroperoxy-10E,12Z-octadecadienoic acid	C18H32O4	311.22	293.21	312.23	[M-H]-	Lipids	Free fatty acids	5502-91-0	3	38737.6	18274.5	19044.8	31281.4	29638.8	31631.3	65268.5	47528.4	62058.5	31886.2	51009.3	30363.7	47452.7	35775.8	66402	46914	48595.6	41570	C14827	ko00591,ko01100
N-Methyl-L-Glutamate	C6H11NO4	160.06	116.05	161.069	[M-H]-	Amino acids and derivatives	Amino acids and derivatives	35989-16-3	3	9028.23	10096.4	43482.6	73779.1	149028	119663	201034	180636	159919	226453	49375.2	89631.8	150135	152977	353268	107818	116225	126587	C01046	ko01100
Nobiletin (5,6,7,8,3',4'-Hexamethoxyflavone)	C21H22O8	403.14	373.1	402.132	[M+H]+	Flavonoids	Flavones	478-01-3	1	40181.5	37578.4	58166	127057	30348	44029.6	674372	74060	189590	53165	36383.9	32092.9	29840.8	43210.5	281740	105176	110124	93932.4	C10112	-
Methyl 4-hydroxybenzoate*	C8H8O3	151.04	136.02	152.047	[M-H]-	Phenolic acids	Phenolic acids	99-76-3	3	307899	201695	314593	293610	397005	213781	342882	310116	413367	459597	419828	644732	405410	134523	373595	439789	377163	393457	-	-
Vanillin; 4-Hydroxy-3-Methoxybenzaldehyde*	C8H8O3	151.04	136.02	152.047	[M-H]-	Others	Aldehyde compounds	121-33-5	3	307899	201695	314593	293610	397005	213781	342882	310116	413367	459597	419828	644732	405410	134523	373595	439789	377163	393457	C00755	ko00996,ko01100,ko01110
Kaempferol-3,7-O-diglucoside	C27H30O16	609.15	285.04	610.153	[M-H]-	Flavonoids	Flavonols	25615-14-9	1	5.02045e+06	8.48474e+06	4.31629e+06	3.02052e+06	2.56226e+06	3.94831e+06	1332148	634541	1.04426e+06	4.19536e+06	2.41358e+06	6.58459e+06	781029	1126105	1.07666e+06	1.61851e+06	2.47072e+06	2.10727e+06	-	-
O-phosphate-L-tyrosine	C9H12NO6P	262.05	216.04	261.04	[M+H]+	Amino acids and derivatives	Amino acids and derivatives	21820-51-9	3	285898	461126	373870	398136	665522	623543	676901	322825	858018	612867	224763	604455	222078	544991	450730	372009	422950	366089	C06501	-
Xanthosine	C10H12N4O6	283.07	151.03	284.076	[M-H]-	Nucleotides and derivatives	Nucleotides and derivatives	146-80-5	1	7.40178e+06	1.44035e+07	1.03304e+07	5.43242e+07	5.06885e+07	3.21297e+07	3.61058e+07	1.95822e+07	4.79299e+07	5.55091e+07	2.99782e+07	3.48217e+07	2.43332e+07	2.63295e+07	4.40233e+07	3.11599e+07	3.57422e+07	3.61664e+07	C01762	ko00230,ko00232,ko01100,ko01110,ko01232,ko02010
LysoPE 18:0	C23H48NO7P	482.32	341.31	481.317	[M+H]+	Lipids	LPE	69747-55-3	3	109889	119855	97295.5	120426	98991	47319.5	171028	148598	437818	87118.1	154568	78353.6	112049	92948	105361	140487	124372	120977	-	-
Syringetin-7-O-glucoside*	C23H24O13	509.13	347.08	508.122	[M+H]+	Flavonoids	Flavonols	-	3	782146	438988	639326	348512	304553	243951	438035	336473	200082	328040	241350	412376	155430	271693	201870	464295	319213	484850	-	-
Guanosine 3',5'-cyclic monophosphate	C10H12N5O7P	344.04	150.04	345.047	[M-H]-	Nucleotides and derivatives	Nucleotides and derivatives	7665-99-8	1	102497	516670	556431	136867	405120	139975	307593	546046	248151	282627	227827	156479	345949	754128	473416	308061	338559	362809	C00942	ko00230,ko01100
Syringopicroside	C24H30O11	493.17	331.12	494.179	[M-H]-	Terpenoids	Monoterpenoids	29118-80-7	3	352366	301146	324976	401322	307909	315613	209615	274728	225209	387210	525074	300290	539543	373674	211076	251194	283241	294813	-	-
Uric acid	C5H4N4O3	167.02	124.01	168.028	[M-H]-	Nucleotides and derivatives	Nucleotides and derivatives	69-93-2	3	176150	20994.4	106236	290813	196534	219614	292903	247133	245351	142284	515925	130426	318367	247307	277479	222902	206699	189178	-	-
L-Phenylalanine	C9H11NO2	166.09	120.08	165.079	[M+H]+	Amino acids and derivatives	Amino acids and derivatives	63-91-2	1	1.95846e+06	2.57131e+06	4.03407e+06	1.02965e+07	1.09103e+07	9.90156e+06	1.02074e+07	1.09536e+07	1.23383e+07	1.10905e+07	1.10246e+07	9.75274e+06	1.38211e+07	1.33377e+07	1.38206e+07	1.29857e+07	1.1246e+07	1.13587e+07	C00079	ko00360,ko00400,ko00460,ko00470,ko00940,ko00960,ko00966,ko00970,ko00996,ko00999,ko01100,ko01110,ko01210,ko01230,ko02010
Myricetindiglucoside	C27H30O18	643.15	319.05	642.143	[M+H]+	Flavonoids	Flavonols	-	2	1.56891e+07	1.69441e+07	1.90674e+07	1.21388e+07	5.16322e+06	1.01231e+07	3.20309e+06	3.75492e+06	4.72618e+06	2.0383e+07	1.07917e+07	1.02626e+07	2.56393e+06	2.6581e+06	3.19053e+06	6.27578e+06	9.83089e+06	8.97981e+06	-	-
6-Hydroxykaempferol-3,6-O-Diglucoside*	C27H30O17	627.16	303.05	626.148	[M+H]+	Flavonoids	Flavonols	-	2	22558775	22188280	4.063e+07	1.81465e+07	1.54092e+07	1.34055e+07	7.79517e+06	7.15173e+06	6.97869e+06	17077330	1.48784e+07	1.43164e+07	8.66804e+06	7.48882e+06	5.36317e+06	1.26363e+07	1.39095e+07	8383160	-	-
Biotin	C10H16N2O3S	245.1	227.08	244.088	[M+H]+	Others	Vitamin	58-85-5	3	454038	829234	607275	1.33316e+06	959479	1.19937e+06	1.15469e+06	858532	965960	1.40029e+06	1.11323e+06	934333	865726	1.06296e+06	760587	1.09279e+06	993330	927935	C00120	ko00780,ko01100,ko01240,ko02010
6-Hydroxykaempferol-6,7-O-Diglucoside*	C27H30O17	627.16	303.05	626.148	[M+H]+	Flavonoids	Flavonols	-	2	22558775	22188280	4.063e+07	1.81465e+07	1.54092e+07	1.34055e+07	7.79517e+06	7.15173e+06	6.97869e+06	17077330	1.48784e+07	1.43164e+07	8.66804e+06	7.48882e+06	5.36317e+06	1.26363e+07	1.39095e+07	8383160	-	-
kaempferol-3-caffcoyldiglucoside-7-glucoside	C42H46O24	935.24	287.06	934.238	[M+H]+	Flavonoids	Flavonols	-	1	247636	182465	537685	222676	233986	144712	90619.4	33663.1	26466.4	144182	81675.3	63868.5	142199	126515	40010	116922	218085	212934	-	-
Isobavachin*	C20H20O4	325.14	149.03	324.136	[M+H]+	Flavonoids	Flavanones	31524-62-6	2	4.5101e+06	1.86637e+06	616850	1.38117e+06	816674	3.17533e+06	1.31727e+06	801537	1.26096e+06	1.63779e+06	3.69709e+06	1.38002e+06	1.04346e+06	693639	912891	1.34329e+06	1.55504e+06	1.5585e+06	-	-
2-[(1R,2R)-3-oxo-2-[(Z)-5-[3,4,5-trihydroxy-6-(hydroxymethyl)oxan-2-yl]oxypent-2-enyl]cyclopentyl]acetic acid	C18H28O9	387.16	59.01	388.173	[M-H]-	Lipids	Free fatty acids	-	2	901004	2.08616e+06	1.36905e+06	2.97291e+06	2.08077e+06	1.47452e+06	4.91026e+06	3.38567e+06	4.54066e+06	2.00342e+06	1.81663e+06	2.75873e+06	1.87038e+06	2.15696e+06	2.2114e+06	2.19364e+06	2.35539e+06	1.99408e+06	-	-
Isorhamnetin-3-O-(2''-O-xylosyl)glucoside-7-O-glucoside	C33H40O21	773.22	317.06	772.206	[M+H]+	Flavonoids	Flavonols	-	3	128395	145080	98585.6	35169.1	140800	17142.4	29338	39313.8	90035	145080	20713.1	115050	73355	43052.9	64792.3	32200.7	66735.7	43092.9	-	-
Gossypetin-3-O-rutinoside-8-O-glucoside	C33H40O22	789.2	465.1	788.201	[M+H]+	Flavonoids	Flavonols	-	2	292093	779989	213617	111551	218041	160828	57476.5	55015	149830	232254	196379	335400	241875	114232	223626	169814	328586	382185	-	-
Indole-5-carboxylic acid*	C9H7NO2	160.04	116.05	161.048	[M-H]-	Alkaloids	Plumerane	1670-81-1	3	515033	295105	398895	290330	388333	195907	457924	280086	839063	221845	241028	132387	270558	223914	306861	255007	280115	301953	-	-
3-O-p-Coumaroylquinic acid*	C16H18O8	337.09	191.06	338.1	[M-H]-	Phenolic acids	Phenolic acids	87099-71-6	1	2.79965e+07	1.25502e+07	2.90614e+07	4.3468e+07	3.55392e+07	4.09427e+07	4.32267e+07	5.44717e+07	4.1866e+07	2.809e+07	3.83787e+07	3.52613e+07	4.59759e+07	6.33511e+07	5.69031e+07	3.52329e+07	3.9464e+07	4.16672e+07	-	-
1,7-Bis-(4-hydroxyphenyl)-2,4,6-heptatrienone	C19H16O3	293.12	107.04	292.11	[M+H]+	Others	Ketone compounds	-	3	711756	62711.8	38023	300508	213952	319419	530348	449497	396602	218072	1.83581e+06	208187	715826	384295	282626	500470	592480	556915	-	-
Grevilloside Q	C15H18O9	341.09	179.04	342.095	[M-H]-	Others	Ketone compounds	1708967-64-9	2	779260	1.01784e+06	1.04854e+06	1.5603e+06	1.35741e+06	1.20387e+06	1.81977e+06	1.74711e+06	1.57582e+06	1.37266e+06	1.59974e+06	1.33757e+06	1.40374e+06	1.547e+06	1.86239e+06	1.32585e+06	1.38851e+06	1.55814e+06	-	-
2-((3,4-dihydroxyphenyl)-2-methoxyethoxy)6-mustardyl-O-glucosyl-D-xylose	C31H40O17	683.22	223.06	684.226	[M-H]-	Phenolic acids	Phenolic acids	-	2	23492	19986	39595.7	452817	109254	87481	1.48733e+06	2.14103e+06	1.70091e+06	80513.7	289993	277579	1.37421e+06	1837251	1.54693e+06	734763	699990	621795	-	-
Aucubin	C15H22O9	345.12	183.07	346.126	[M-H]-	Terpenoids	Sesquiterpenoids	479-98-1	3	66831	285770	252222	333796	458112	216720	365116	269393	421266	349569	217553	445799	270483	206820	225185	234390	262804	223515	C09771	-
LysoPC 18:4	C26H46NO7P	516.3	184.07	515.301	[M+H]+	Lipids	LPC	-	1	120545	75077.4	52105.8	150747	107548	56599.8	193242	188060	345515	57199.8	140414	70546.1	214785	93763.9	166594	122241	131707	111172	-	-
Kaempferol-3-O-sophorotrioside-7-O-(2''-feruloyl)glucoside	C49H58O29	1111.32	177.06	1110.31	[M+H]+	Flavonoids	Flavonols	-	2	195957	353775	188465	55098.6	46585.2	701730	32200.7	105045	56685	30461.7	437340	53871.7	530995	52367.8	16799.1	91700	116720	43687.5	-	-
Uracil	C4H4N2O2	111.02	67.03	112.027	[M-H]-	Nucleotides and derivatives	Nucleotides and derivatives	66-22-8	3	387701	530802	1.30401e+06	1.03237e+06	1.32761e+06	1.76596e+06	1.13799e+06	1.37002e+06	1.07497e+06	1.83795e+06	457494	692475	1.4358e+06	1.3298e+06	1.1222e+06	802544	851449	947194	C00106	ko00240,ko00410,ko00770,ko01100,ko01232
Gallocatechin-(4α→8)-gallocatechin	C30H26O14	611.14	287.05	610.132	[M+H]+	Flavonoids	Flavanols	-	2	1.40002e+06	1.23406e+06	1.765e+06	1.38755e+06	1.68206e+06	3.58303e+06	1245425	577840	685251	1.7761e+06	1.71251e+06	1.46275e+06	678566	1.40442e+06	450739	1.05502e+06	880989	744003	-	-
DL-2-Aminoadipic acid	C6H11NO4	162.08	98.06	161.069	[M+H]+	Alkaloids	Alkaloids	542-32-5	3	1.39728e+06	865140	4.37021e+06	7.91105e+06	9.77723e+06	7.16713e+06	1.99235e+07	1.69945e+07	1.37486e+07	1.15217e+07	4.7842e+06	7.61676e+06	8.09637e+06	1.09403e+07	1.87282e+07	1.31737e+07	1.13181e+07	1.14992e+07	C00956	ko00300,ko00310,ko01100,ko01110,ko01210,ko01230
L-leucyl-L-aspartyl-L-glutamine	C15H26N4O7	375.19	133.06	374.18	[M+H]+	Amino acids and derivatives	Amino acids and derivatives	-	3	196798	215076	298626	244575	317331	337182	200381	348179	364703	324349	415378	407224	107062	301485	250967	215523	251214	250746	-	-
Gallocatechin 3-O-gallate	C22H18O11	457.08	169.01	458.085	[M-H]-	Flavonoids	Flavanols	5127-64-0	2	122020	256719	55117.8	35919.2	45358.2	75110.9	33350.2	26804.2	43132.4	74388.2	43384.5	36662.9	40405.4	55830.4	48750.6	41184.6	56573.8	42273.7	-	-
O-Acetyl-L-carnitine	C9H17NO4	204.13	85.03	203.116	[M+H]+	Alkaloids	Alkaloids	3040-38-8	3	645368	1.71671e+06	2.21846e+06	1.0891e+06	1.98524e+06	2.05258e+06	4.9672e+06	3.45341e+06	9.56368e+06	2.33349e+06	740428	1.9433e+06	2.02573e+06	3.2208e+06	6.71955e+06	3.34713e+06	3.17867e+06	2.8228e+06	-	-
Negundoin A*	C22H34O5	377.23	295.23	378.241	[M-H]-	Terpenoids	Ditepenoids	-	1	1.16328e+06	399040	432502	576356	752502	1.04232e+06	1.6368e+06	988979	1.29942e+06	734648	1.76516e+06	587355	1.57673e+06	684550	1.87795e+06	1.05887e+06	1.25679e+06	1.18595e+06	-	-
7,8-Dihydroxy-4-methylcoumarin	C10H8O4	193.05	147.05	192.042	[M+H]+	Lignans and Coumarins	Coumarins	2107-77-9	3	223809	212849	299696	405383	442821	250225	749422	774507	781858	328232	298967	369584	436298	762040	517149	497425	419640	473853	-	-
5,7,2'-Trihydroxy-8-methoxyflavone*	C16H12O6	299.06	284.04	300.063	[M-H]-	Flavonoids	Flavones	-	3	27963.4	37145.7	48420.3	59044	60580.7	17138.5	21093.9	8146.98	38731.4	43981	54221.1	37819	18642.2	10560.5	15936.2	29126	24545.8	26479.9	-	-
Epiafzelechin	C15H14O5	275.09	107.05	274.084	[M+H]+	Flavonoids	Flavanols	24808-04-6	3	248568	392337	364626	445079	362154	256114	152561	152876	236971	279274	341096	310723	152307	184702	192086	307072	263647	184385	C12128	ko00941,ko01110
4,5,6-Trihydroxy-2-cyclohexen-1-ylideneacetonitrile	C8H9NO3	168.07	105.03	167.058	[M+H]+	Alkaloids	Alkaloids	-	3	1.39292e+06	1.66597e+06	2.61604e+06	7.20053e+06	8.25046e+06	7.41648e+06	7.37714e+06	8.33622e+06	8.78352e+06	8.01821e+06	7.96551e+06	7.13345e+06	1.04138e+07	1.00748e+07	1.03166e+07	9.48646e+06	8.19543e+06	8.20058e+06	-	-
7-O-Methylaloesin	C20H24O9	409.15	247.09	408.142	[M+H]+	Flavonoids	Other Flavonoids	-	3	4.63867e+06	3439380	3.19915e+06	2.42673e+06	3.00593e+06	1.54386e+06	1.83281e+06	2.04889e+06	2.6563e+06	2.27259e+06	3.63966e+06	2.83649e+06	3.02538e+06	2.12439e+06	3.15342e+06	3.58119e+06	3.01111e+06	1.93201e+06	-	-
Pyridine-4-formyl-O-β-D-glucopyranoside*	C12H15NO7	286.09	124.04	285.085	[M+H]+	Others	Others	-	3	888004	1.03832e+06	2.21361e+06	3.21579e+06	4.79832e+06	3.70928e+06	4.50693e+06	6.48486e+06	9.5149e+06	5.02026e+06	4.84431e+06	3.89531e+06	7.37439e+06	6.9653e+06	7.92955e+06	5.51727e+06	4.78882e+06	4.74386e+06	-	-
L-Homocystine	C8H16N2O4S2	269.06	136.04	268.055	[M+H]+	Amino acids and derivatives	Amino acids and derivatives	626-72-2	3	140569	59404.8	145080	127660	77871.7	143222	85156.1	67468.1	57939.8	114723	451509	114211	101863	54644.2	62508.2	128731	119462	141862	C01817	ko00270
Diethanolamine	C4H11NO2	106.09	88.08	105.079	[M+H]+	Alkaloids	Alkaloids	111-42-2	3	526593	530283	454237	754225	930557	1.07513e+06	1.12846e+06	983734	847782	849813	462222	584962	853868	1.07151e+06	1.22444e+06	935435	1.0248e+06	861411	C06772	ko00564
Anthragallol 2-Methyl Ether; 1,3-Dihydroxy-2-methoxyanthraquinone	C15H10O5	269.05	254.02	270.054	[M-H]-	Quinones	Anthraquinone	10383-63-8	3	410236	366803	398072	115951	195307	194820	98015.6	144706	95745.9	161156	136637	123183	84420.6	102085	124241	151081	150694	148869	-	-
Isomeranazin	C15H16O4	261.11	201.09	260.105	[M+H]+	Lignans and Coumarins	Coumarins	1088-17-1	3	237038	201412	263915	515161	515900	423013	1.20005e+06	1.15357e+06	962174	499235	415412	406213	791456	684592	778742	790244	690803	674103	-	-
Rhein-9-Anthrone	C15H10O5	269.05	241.05	270.053	[M-H]-	Quinones	Anthraquinone	480-09-1	3	78292.6	68127.8	49619.7	26060.4	34406.9	31100.5	23647.7	36849.5	36339	27312.3	33527.7	24701.8	19283.8	20410.6	31246.2	30198.3	32568.4	34281.5	-	-
1-(9Z-Octadecenoyl)-2-(9-oxo-nonanoyl)-sn-glycero-3-phosphocholine	C35H66NO9P	676.45	184.08	675.447	[M+H]+	Lipids	Glycerol ester	-	1	115981	676257	821400	208969	146879	14495.7	181043	134705	200541	177275	59135.6	187209	77059	242900	58076.6	164991	187896	159696	-	-
2,6-Dimethoxy-1,4-benzoquinone*	C8H8O4	169.05	65	168.042	[M+H]+	Quinones	Quinones	530-55-2	2	1.48229e+06	1.1244e+06	1.20906e+06	642328	793153	840532	596865	696397	609165	623902	805084	869090	655836	628803	473325	813435	712032	731798	C10331	-
2-Caffeoyl-L-tartaric acid (Caftaric acid)	C13H12O9	311.04	135.05	312.048	[M-H]-	Phenolic acids	Phenolic acids	67879-58-7	2	14949.8	30856.2	25289.5	79886.5	31809.7	54042.8	40985.2	14464.3	37391.6	36018.4	28665	67449.4	30705.7	24091	33955	32598.1	29417.2	35109.1	-	-
LysoPE 16:3	C21H38NO7P	448.25	307.23	447.239	[M+H]+	Lipids	LPE	-	2	13054.6	17843.2	25080.2	85987.4	58813.6	23063	207356	102297	283022	28996.5	101340	38503	113407	80570.8	85356	85688.3	87551.9	100484	-	-
3S-3-hydroxy-β-damascon	C13H20O2	209.15	137.1	208.146	[M+H]+	Terpenoids	Monoterpenoids	-	1	852556	308605	308670	2.99829e+06	2673195	590652	2.14148e+06	6505325	3564060	1149625	3692265	1.51507e+06	2149440	1.57475e+06	3147750	1403555	1634330	1.41077e+06	-	-
7-Hydroxy-4-chromone	C9H6O3	163.04	107.05	162.032	[M+H]+	Others	Chromone	59887-89-7	2	1.18012e+06	1.30631e+06	1.5294e+06	1.95106e+06	1.3527e+06	1.54276e+06	2.26316e+06	2.13567e+06	1.76133e+06	1.48691e+06	1.2195e+06	1.51133e+06	2.03639e+06	1.85606e+06	2.12756e+06	1.94764e+06	1.87229e+06	2.21114e+06	-	-
Quinacyl syringic acid	C16H20O10	371.1	179.1	372.106	[M-H]-	Phenolic acids	Phenolic acids	-	3	601619	501020	839489	897239	703675	1.10453e+06	614349	609950	431707	942503	224563	646157	566384	1.33032e+06	728728	550508	569622	649025	-	-
Nicotinic acid (Vitamin B3)	C6H5NO2	124.04	78.03	123.032	[M+H]+	Others	Vitamin	59-67-6	1	5.15666e+06	2.61756e+06	4.32426e+06	8.47338e+06	5.52165e+06	6.87459e+06	1.24178e+07	8.05258e+06	7.40187e+06	8.08896e+06	1.69328e+07	8.81324e+06	8.43725e+06	8.37354e+06	7.77864e+06	8.7394e+06	9.24701e+06	7.74559e+06	C00253	ko00760,ko00960,ko01100,ko01110,ko01240
α-Hydrojuglone glucoside	C16H18O8	339.11	177.05	338.1	[M+H]+	Quinones	Quinones	-	3	1.24284e+06	1.04369e+06	750978	724271	793787	1.02695e+06	660585	404829	635980	1.33447e+06	1.17983e+06	1.10531e+06	750008	498432	710230	738020	892898	926036	-	-
Butyl Beta-D-Fructopyranoside	C10H20O6	235.12	59.01	236.126	[M-H]-	Others	Saccharides	67884-27-9	1	68355	91700	103299	322035	278172	226763	710892	728075	882730	218505	205206	187809	297119	485830	342715	286626	338700	333025	-	-
Tyr-His	C15H18N4O4	319.14	156.08	318.133	[M+H]+	Amino acids and derivatives	Amino acids and derivatives	3788-44-1	3	80325.1	107548	122681	112858	117507	126590	148692	120452	138943	146068	175268	117502	178274	143467	155108	126588	130482	109873	-	-
Doitungbiphenyl A	C18H20O4	299.11	59.01	300.136	[M-H]-	Phenolic acids	Phenolic acids	-	3	485759	397267	670020	852058	1.2868e+06	1.01472e+06	1.33888e+06	1.13251e+06	1.1369e+06	663108	800175	676720	1.19125e+06	1.10367e+06	1.12023e+06	751699	878730	885006	-	-
Abrine	C12H14N2O2	219.11	132.08	218.106	[M+H]+	Alkaloids	Plumerane	526-31-8	3	113634	203805	330433	507353	835812	965060	285392	493525	992156	833805	724972	854693	258587	1.04275e+06	1.04635e+06	1.24528e+06	1.05749e+06	1.08494e+06	C02983	-
2,5-Dimethoxybenzoquinone*	C8H8O4	169.05	65.04	168.042	[M+H]+	Quinones	Quinones	444561	2	1.55014e+06	1.00561e+06	1.14234e+06	862285	775544	1147945	538934	547485	557102	635241	913825	747890	688069	558994	427853	685934	923323	898531	-	-
Shikonin	C16H16O5	287.09	155.01	288.1	[M-H]-	Quinones	Quinones	517-89-5	3	322567	274162	228206	144291	147959	156717	92687.6	103082	96199.1	154987	170580	129434	129282	101301	122230	117813	134480	165017	C17412	ko00130,ko01110
LysoPC 16:1(2n isomer)*	C24H48NO7P	494.32	184.07	493.317	[M+H]+	Lipids	LPC	-	1	939930	302660	275258	516251	394895	294369	1.57914e+06	1.55733e+06	2.463e+06	229515	601684	333497	2.03254e+06	1.83982e+06	1.74626e+06	773521	869854	926108	-	-
Coixlactam	C11H11NO3	206.08	146.06	205.074	[M+H]+	Alkaloids	Quinoline alkaloids	-	2	119584	148198	234418	802132	777263	746847	1.66983e+06	1.56691e+06	1.87696e+06	690706	508184	728655	1.587e+06	1.27275e+06	1.60103e+06	1.17909e+06	983544	1.09053e+06	-	-
Pyridoxal-5'-phosphate	C8H10NO6P	246.02	96.97	247.025	[M-H]-	Others	Vitamin	54-47-7	3	79242.7	93661.2	95805.2	135344	201808	173503	217250	264552	257863	199388	94419	168891	316146	344956	212049	195993	196997	228905	C00018	ko00730,ko00750,ko01100,ko01240
N-Acetyl-L-glutamic acid	C7H11NO5	188.06	128.04	189.064	[M-H]-	Amino acids and derivatives	Amino acids and derivatives	1188-37-0	2	3.08737e+06	1.90007e+06	2.12098e+06	6.42936e+06	6.8256e+06	3.57601e+06	6.88344e+06	9.14602e+06	2.89011e+07	8.99455e+06	1.0995e+07	4.02354e+06	2.4923e+07	1.50694e+07	1.36705e+07	9.56304e+06	1.08291e+07	1.1446e+07	C00624	ko00220,ko00470,ko01100,ko01110,ko01210,ko01230
N-Acetyl-L-Aspartic Acid	C6H9NO5	174.04	88.04	175.048	[M-H]-	Amino acids and derivatives	Amino acids and derivatives	997-55-7	3	28254.2	39713.1	66685	98370	63300.7	70457.5	62067.4	77168.8	62307	68758.3	47295.6	39262.3	106710	79942.2	85944.9	68804.3	67725.7	58129.7	C01042	ko00250,ko01100
Quercetin-3-O-(6''-O-acetyl)galactoside	C23H22O13	505.1	300.03	506.106	[M-H]-	Flavonoids	Flavonols	-	3	1635.26	15967.2	10005	17106.1	29205.7	8116.49	36349.6	14698.9	44076.2	29211.7	93882.8	19494.7	29731.7	36286.9	34634.8	22630.1	25139.6	21018.5	-	-
Trollioside	C19H26O9	399.17	237.11	398.158	[M+H]+	Phenolic acids	Phenolic acids	-	3	191303	250174	277038	460750	1.3326e+06	269895	1.85979e+06	2.10408e+06	2.97428e+06	897872	930608	1.22443e+06	1.48544e+06	1.8652e+06	1.85102e+06	1.74904e+06	1.52603e+06	1.82199e+06	-	-
Vanillic acid-4-O-glucoside	C14H18O9	329.09	209.04	330.095	[M-H]-	Phenolic acids	Phenolic acids	32142-31-7	3	368815	212781	92268.4	113801	107809	117690	116516	134313	174089	96661.5	110749	102084	92650	80347.4	82302	100927	115412	120630	-	-
2,5-Dimethyl-7-hydroxychromone glucoside	C17H20O8	353.12	191.07	352.115	[M+H]+	Others	Chromone	-	2	339013	567445	390312	408287	414114	255235	135070	181097	392821	186795	162691	329621	269967	148162	162828	286812	287130	334676	-	-
N-Acetyl-5-hydroxytryptamine	C12H14N2O2	219.11	160.08	218.106	[M+H]+	Alkaloids	Plumerane	1210-83-9	3	646143	1.0404e+06	1.1344e+06	3.14934e+06	2.3176e+06	1.98355e+06	3.75432e+06	5.07865e+06	4.75012e+06	2.67659e+06	2.37956e+06	2.41047e+06	6.05412e+06	7.22162e+06	5.36066e+06	3.08442e+06	3.32448e+06	3.69284e+06	C00978	ko00380,ko01100,ko01110
Secoisolariciresinol 4-O-glucoside*	C26H36O11	523.22	361.14	524.226	[M-H]-	Lignans and Coumarins	Lignans	-	3	507832	352514	708263	231875	434202	497502	124424	122126	132194	294636	261999	339321	121196	101466	149424	245276	217696	250248	-	-
Scandoside	C16H22O11	389.11	227.06	390.116	[M-H]-	Terpenoids	Monoterpenoids	18842-99-4	3	292448	825662	783437	1.36905e+06	1.40346e+06	720958	1.10004e+06	1.22049e+06	1.6067e+06	1.61054e+06	1.5107e+06	1.85963e+06	925863	1.06702e+06	1.44128e+06	1.0261e+06	1.22993e+06	1.16278e+06	-	-
2-Picolinic acid	C6H5NO2	122.02	78.03	123.032	[M-H]-	Organic acids	Organic acids	98-98-6	3	740255	96098.9	102041	542913	467736	937243	383220	219222	484494	532729	1.87611e+06	605231	395494	151531	231069	487874	489353	570263	C10164	ko00380,ko01100
Glu-Thr-Leu	C15H27N3O7	362.19	86.1	361.185	[M+H]+	Amino acids and derivatives	Amino acids and derivatives	-	2	352026	237394	334810	823702	728162	793529	352600	444478	295165	949478	778504	915667	643881	732037	458164	658664	723986	602929	-	-
1-Methyl-6-Oxo-1,6-Dihydropyridine-3-Carboxamide	C7H8N2O2	153.07	108.04	152.059	[M+H]+	Alkaloids	Pyridine alkaloids	701-44-0	3	210100	343714	272449	867297	792364	628670	570897	385242	776244	990106	490194	594123	496643	489754	763642	577936	565851	667038	-	-
sn-glycero-3-phospho-(1'-sn-glycerol)	C6H15O8P	245.04	153	246.05	[M-H]-	Others	Others	-	3	648945	2.07137e+06	1.35497e+06	1.12319e+06	1.3415e+06	186665	686305	2.5431e+06	538453	954432	214948	373265	1.89787e+06	1.85766e+06	813905	933412	818260	980513	-	-
2R-Hydroxyoctadecanoic Acid*	C18H36O3	299.26	253.26	300.266	[M-H]-	Lipids	Free fatty acids	26633-48-7	2	87344.5	62020.4	105299	122505	140032	94580.8	297518	218494	642692	98573.9	104531	100085	127915	155241	331103	99907	106208	119417	C03042	-
Dichotomoside A	C26H32O13	551.18	193.05	552.184	[M-H]-	Lignans and Coumarins	Lignans	-	2	1.72096e+06	2.18962e+06	1.67867e+06	1.23035e+06	1.73021e+06	1.7133e+06	721029	884506	950149	1.18889e+06	1.04817e+06	1.67751e+06	853052	573893	405461	970329	883534	1.04843e+06	-	-
L-Methionine methyl ester	C6H13NO2S	164.07	104.07	163.067	[M+H]+	Amino acids and derivatives	Amino acids and derivatives	10332-17-9	3	441835	218085	484393	651300	632209	649652	600611	471565	58930.1	512941	607629	586522	619949	623741	421897	604432	538841	505035	-	-
Posoquenin	C11H14O7	257.07	179.03	258.074	[M-H]-	Terpenoids	Monoterpenoids	75853-66-6	3	72023.5	61378.3	98451	144431	67286.6	99681.7	50399	92075.4	52509.9	68356.3	45621.9	53051.9	87113.5	71966.5	133614	74913.6	89047.5	78056.6	-	-
LysoPG 16:1	C22H43O9P	481.25	245.04	482.264	[M-H]-	Lipids	Glycerol ester	-	3	656871	739881	140137	329870	238882	485040	224977	88753.3	247449	344312	703392	886326	219059	294655	175022	291545	345443	341698	-	-
4-O-(3'-O-alpha-D-Glucopyranosyl)caffeoylquinic acid	C22H28O14	515.14	191.06	516.148	[M-H]-	Phenolic acids	Phenolic acids	1401352-63-3	1	3.67321e+06	1.34835e+06	4.88149e+06	2.3204e+06	2.97416e+06	5.21323e+06	1.21387e+06	2.40091e+06	1.32066e+06	3.04811e+06	2.01452e+06	2.28105e+06	2.03776e+06	2.07225e+06	1.81956e+06	2.21849e+06	2.63775e+06	2.58742e+06	-	-
L-Leucyl-L-phenylalanine	C15H22N2O3	279.17	120.08	278.163	[M+H]+	Amino acids and derivatives	Amino acids and derivatives	56217-82-4	1	7.19114e+06	2.44446e+06	1.70401e+06	1.12549e+07	3.43214e+06	1.14268e+07	626331	4.01908e+06	4.16812e+06	6.24203e+06	5.91189e+07	1.06776e+07	1.28746e+07	2.83711e+06	3.94379e+06	1.15028e+07	1.15339e+07	9.76861e+06	-	-
N-carboxy-N-(2-oxo-2-phenylethyl)-L-alanine	C12H13NO5	250.07	88.04	251.079	[M-H]-	Amino acids and derivatives	Amino acids and derivatives	-	1	23196.2	16411.4	47897.6	1.38162e+06	1.08463e+06	154174	2.35576e+06	1.28051e+06	1.77006e+07	226870	592905	529735	31861640	1.01141e+07	1.11206e+07	2.98396e+06	3.43135e+06	3.57772e+06	-	-
epieudesmin	C22H26O6	387.18	137.06	386.173	[M+H]+	Lignans and Coumarins	Lignans	-	2	3.13004e+06	4.89361e+06	5.52856e+06	1.30057e+06	5.21029e+06	3.82209e+06	1.13101e+06	964381	1.02665e+06	3.26086e+06	1.27471e+06	2.24173e+06	620969	1.02608e+06	1.10582e+06	2.20708e+06	2.22315e+06	2.57661e+06	-	-
Vitexin-7-O-(6''-feruloyl)glucoside	C37H38O18	771.21	177.1	770.206	[M+H]+	Flavonoids	Flavones	-	3	185125	367145	315565	150003	211830	190683	119001	157708	246885	332060	137493	185125	203226	83283.2	150947	142882	152709	126730	-	-
Fargesin	C21H22O6	371.15	167.07	370.142	[M+H]+	Lignans and Coumarins	Lignans	31008-19-2	3	755260	702795	810261	519806	557486	660258	689650	248582	212444	445935	320257	498227	305827	505735	206648	586779	381238	403556	C16957	-
L-Glycyl-L-proline	C7H12N2O3	173.09	116.07	172.085	[M+H]+	Amino acids and derivatives	Amino acids and derivatives	704-15-4	3	730428	752976	600254	514785	601334	508559	544144	448598	444640	567760	343303	418008	385922	437741	417728	525966	463281	439733	-	-
Diosmetin (5,7,3'-Trihydroxy-4'-methoxyflavone)*	C16H12O6	301.07	286.05	300.063	[M+H]+	Flavonoids	Flavones	520-34-3	3	39619.4	57507.8	81047.5	209118	207217	77152.2	101508	165062	196715	208453	182545	179557	151371	143640	130610	180032	216022	208594	C10038	-
3,5,4'-Trihydroxy-7-methoxyflavone (Rhamnocitrin)*	C16H12O6	301.07	286.05	300.063	[M+H]+	Flavonoids	Flavonols	569-92-6	3	39619.4	57507.8	81047.5	209118	207217	77152.2	101508	165062	196715	208453	182545	179557	151371	143640	130610	180032	216022	208594	C17059	-
Juglanoside D	C16H20O9	355.11	175.04	356.111	[M-H]-	Others	Others	-	3	1.52772e+07	2.17084e+07	3.94754e+06	3907910	4.39127e+06	5.67872e+06	6.75262e+06	3.13175e+06	5.64184e+06	4.31004e+06	2.49945e+06	6.9515e+06	4.83961e+06	3.96524e+06	6.74678e+06	5.00642e+06	4.26893e+06	4.26657e+06	-	-
(3-(carboxyamino)-2-methylpropanoyl)phenylalanine	C14H18N2O5	295.13	120.08	294.122	[M+H]+	Amino acids and derivatives	Amino acids and derivatives	-	1	15007.5	21465.2	29973.3	258163	348538	256600	707690	676103	1.24101e+06	221837	229291	193633	1.37738e+06	1.16158e+06	1.30191e+06	533848	493568	595253	-	-
3-Nitrophenol	C6H5NO3	138.02	108.02	139.027	[M-H]-	Phenolic acids	Phenolic acids	554-84-7	3	450500	351841	444279	299943	329244	395610	295300	486403	225040	366537	353370	379977	123726	307467	207591	365082	359132	306001	C14418	-
Manglieside D	C26H34O11	521.2	329.14	522.21	[M-H]-	Lignans and Coumarins	Lignans	-	3	1.13332e+06	548065	1.03902e+06	297039	404486	1.0244e+06	124630	239389	284647	352489	431456	278953	220529	106708	170027	390540	240493	510920	-	-
2,6-Dimethoxy-4-hydroxyphenol-1-O-ß-D-glucopyranoside	C14H20O9	331.1	108.02	332.111	[M-H]-	Others	Others	-	3	50349.7	94305.4	113612	121060	106751	65242.1	92476.2	59559.5	99119.9	151154	132012	188268	92573.3	73175	113769	92413.2	105547	111545	-	-
Asn-Ile	C10H19N3O4	246.15	166.09	245.138	[M+H]+	Amino acids and derivatives	Amino acids and derivatives	438533-59-6	1	295627	518994	58431.6	115519	122084	138920	142795	101175	104852	184110	463619	146360	133498	112666	90231.6	150155	135508	124266	-	-
9-Methoxy-α-Lapachone	C16H16O4	273.11	189.06	272.105	[M+H]+	Quinones	Quinones	35241-80-6	3	544482	333962	526449	249338	622909	384347	336512	553109	278393	265141	297941	359089	361058	351405	552399	537062	464963	451180	C10372	-
Met-Ser	C8H16N2O4S	237.09	104.05	236.083	[M+H]+	Amino acids and derivatives	Amino acids and derivatives	14517-43-2	3	48154.6	38345	20837.1	63819.3	9816.4	52195.5	104944	19795.9	45010	17792.8	180911	40491	44233.2	13340	11994.9	78913.2	82325.1	68335.6	-	-
N-Methylisoleucine	C7H15NO2	146.12	55.05	145.11	[M+H]+	Amino acids and derivatives	Amino acids and derivatives	39554-61-5	2	5.167e+06	2.64569e+06	1.37793e+07	6.53636e+06	1.58099e+07	1.06997e+07	9.07275e+06	5.20608e+06	5.38325e+06	4.66537e+06	2.3003e+06	3.5685e+06	4.15624e+06	7.15439e+06	2.82256e+06	6.20982e+06	6.94219e+06	5.75092e+06	-	-
Quercetin-7-O-glucoside	C21H20O12	463.09	301.04	464.096	[M-H]-	Flavonoids	Flavonols	491-50-9	1	798942	2.57623e+06	5.29613e+06	1.25076e+07	1.42542e+07	3.16858e+06	6.70683e+06	5.67112e+06	1.77014e+07	1.53491e+07	7.74654e+06	5.93707e+06	7.3296e+06	9.16142e+06	8.14507e+06	7.21172e+06	8.42428e+06	8.64715e+06	C12639	-
6,9-Dihydroxy-7-megastigmen-3-one	C13H22O3	227.16	121.1	226.157	[M+H]+	Terpenoids	Sesquiterpenoids	-	2	539957	891834	937558	1.24245e+06	1.08456e+06	1.14891e+06	397225	1.15195e+06	1.31228e+06	1.06459e+06	972565	1.23702e+06	1.05918e+06	1.33509e+06	1.34876e+06	1.27193e+06	1.05264e+06	1.20435e+06	-	-
p-Coumaroylferuloyltartaric acid	C23H20O11	471.09	277.04	472.101	[M-H]-	Phenolic acids	Phenolic acids	-	3	35041.8	28752.1	42583.2	41803.9	52050.1	76774.6	54489.6	68345.7	32085.8	19606.3	33245.5	55268.7	41160.4	44548.8	56920.4	46703.7	53608.6	44831.5	-	-
Dehydrodiconiferyl alcohol-4-O-glucoside	C26H32O11	521.2	131.05	520.194	[M+H]+	Lignans and Coumarins	Lignans	107870-88-2	3	228197	835785	305866	125291	138496	152548	19893.9	48345	25005	126730	34929.3	109836	33340	59505.4	30525.1	151233	70585.8	136735	-	-
(3,4,5-trihydroxytetrahydro-2H-pyran-2-yl)methyl (E)-3-(4-hydroxy-3-methoxyphenyl)acrylate	C16H18O8	339.1	177.05	338.1	[M+H]+	Phenolic acids	Phenolic acids	-	3	876442	602945	413468	1.97868e+06	1.22136e+06	885521	1.35035e+06	1.76016e+06	2.03525e+06	1.06474e+06	1.69658e+06	1.47832e+06	1.93621e+06	2.1201e+06	1.54523e+06	1.43622e+06	1.1975e+06	1.40038e+06	-	-
(S)-4-amino-5-oxo-5-(pentylamino)pentanoic acid	C10H20N2O3	217.16	84.04	216.147	[M+H]+	Amino acids and derivatives	Amino acids and derivatives	-	1	514723	203485	433040	328111	371794	571137	319590	251105	223095	279964	310754	128364	392357	383336	160002	266250	289164	322105	-	-
3-Methyl-2-oxopentanoic acid	C6H10O3	129.06	57.03	130.063	[M-H]-	Organic acids	Organic acids	24809-08-3	3	16675	19574.3	33475.4	34076.4	85030	42908.7	42722.7	34110	31549.9	33340	23363.3	20692.7	50015	16675	70970.8	32182	27437.7	32888.4	C00671	ko00280,ko00290,ko00785,ko00966,ko01100,ko01110,ko01210,ko01230
1,3-O-Dicaffeoylglycerol	C21H20O9	417.12	163.04	416.111	[M+H]+	Phenolic acids	Phenolic acids	-	3	181490	107328	281598	161072	261335	225922	161054	131321	110981	241556	102765	169803	104387	141180	164433	181496	150789	175463	-	-
Urolignoside	C26H34O11	521.2	89.02	522.21	[M-H]-	Lignans and Coumarins	Lignans	131723-83-6	3	76116.5	178508	218505	141257	253938	206308	125816	130208	227657	196512	136923	258575	65710.9	35154.4	207474	128581	154707	136105	-	-
3,4'-dihydroxy-4,5-dimethoxybibenzyl	C16H18O4	275.13	121.06	274.12	[M+H]+	Others	Stilbene	-	3	246591	287632	376326	466569	435361	562717	653956	724264	555745	449095	243057	506995	466881	574508	552301	487295	590531	533347	-	-
Aloe-Emodin-9-Anthrone	C15H12O4	255.07	213.06	256.074	[M-H]-	Quinones	Anthraquinone	6247-99-0	3	15252.2	25606.7	23050	68838.2	68587.8	105063	121494	82258.4	47345.4	41290.3	34544.4	38376.1	14266.8	25974	20375.4	42843.9	51932.8	48730.3	C16760	-
Saikolignanoside A	C26H34O11	521.2	329.14	522.21	[M-H]-	Lignans and Coumarins	Lignans	-	3	1.50002e+06	711892	1.18011e+06	340703	318987	864947	135573	100283	134613	307902	283620	336172	138416	100870	206112	383190	252302	542735	-	-
3,6'-Diferuloylsucrose	C32H38O17	693.2	175.04	694.211	[M-H]-	Phenolic acids	Phenolic acids	107172-40-7	3	51244.3	16675	8340	20329.1	13077.9	25297.3	11622.2	23772.6	13008.5	7444.85	12418.1	13846.3	20005	13676.3	9473.09	16675	15005	13749.1	-	-
(E)-N-(Isoferuloyl)-Glutamic Acid	C15H17NO7	324.11	177.05	323.101	[M+H]+	Alkaloids	Phenolamine	-	3	597925	1028705	1.45724e+06	1.65189e+06	1270650	1.311e+06	711780	1.9738e+06	2.87925e+06	741930	1885740	1383360	3.28257e+06	2.50701e+06	3.69387e+06	1.8107e+06	1.67002e+06	2.02333e+06	-	-
Orange I	C16H11N2NaO4S	327.04	171.06	350.034	[M-Na]-	Alkaloids	Alkaloids	523-44-4	3	53960.8	5286.29	26133.9	111224	275637	59211.4	465856	423502	2.01784e+06	93778	138051	47410.6	92904.9	84341	965346	276915	336128	315359	C19371	-
2-Isopropylmalic Acid	C7H12O5	175.06	115.04	176.069	[M-H]-	Organic acids	Organic acids	49601-06-1	1	2.2063e+06	101231	720153	396738	1.15231e+06	276406	1.50123e+06	1.22015e+06	4.74519e+06	361154	856295	410937	1.78802e+06	1.34238e+06	5.12787e+06	1.11449e+06	1.26229e+06	1.35478e+06	C02504	ko00290,ko00620,ko01100,ko01110,ko01210,ko01230
7-Benzyloxy-5-hydroxy-3',4'-methylenedioxyflavonoid	C23H16O6	387.16	207.1	388.095	[M-H]-	Flavonoids	Flavones	-	3	277632	527028	212417	460268	322787	244530	586952	479979	463626	113385	512436	197258	161440	262456	435790	334803	388847	405008	-	-
L-Cystine	C6H12N2O4S2	241.03	151.98	240.024	[M+H]+	Amino acids and derivatives	Amino acids and derivatives	56-89-3	3	96595.6	111712	158293	52790.7	87904.4	88927.8	140431	81759.7	71690	108264	37390.7	71173	99560.9	75225.7	91110.3	122678	101710	119072	C00491	ko00270,ko01100,ko02010
1-O-Eudesmoylquinic acid	C17H22O10	385.11	151.1	386.121	[M-H]-	Phenolic acids	Phenolic acids	-	3	393784	198916	636596	362817	428315	787318	452588	518417	347392	341853	292909	416053	369791	432516	491414	365773	422555	443488	-	-
Cytidine	C9H13N3O5	244.09	112.05	243.085	[M+H]+	Nucleotides and derivatives	Nucleotides and derivatives	65-46-3	3	4.78378e+06	2.3386e+06	1.7173e+06	4.7002e+06	1.91526e+06	5.15761e+06	2.07442e+06	1.38019e+06	1.49378e+06	3.19383e+06	4.69839e+06	2.4815e+06	1.62807e+06	763257	1.25883e+06	2.39631e+06	2.2805e+06	2.74907e+06	C00475	ko00240,ko01100,ko01232,ko02010
3',5,5',7-Tetrahydroxyflavanone-7-O-glucoside*	C21H22O11	451.12	289.07	450.116	[M+H]+	Flavonoids	Flavanones	-	3	2.0435e+06	1.93576e+06	1.53352e+06	2.15957e+06	3.05188e+06	1.84567e+06	3.81357e+06	3.44357e+06	3.101e+06	3.14122e+06	3.81047e+06	1.17638e+07	3.54982e+06	2.95281e+06	3.85085e+06	2.95364e+06	2.50088e+06	2.4996e+06	-	-
2-Palmitoyl-Sn-Glycerol 3-O-Diglucoside	C31H58O14	653.38	397.14	654.383	[M-H]-	Lipids	Glycerol ester	-	3	3.48141e+06	474363	161864	113932	120686	936781	113594	114053	159555	294699	622649	144465	143438	49906.1	72498.4	330774	403741	369385	-	-
Isolariciresinol-9'-O-glucoside*	C26H34O11	521.2	359.15	522.21	[M-H]-	Lignans and Coumarins	Lignans	63358-12-3	3	43366.9	50927.9	93138.7	114996	111337	136152	141740	173243	93370	121855	133798	321457	112732	82946.5	206615	98233.6	119815	111769	-	-
7-Hydroxycoumarin;Umbelliferone	C9H6O3	163.04	89.04	162.032	[M+H]+	Lignans and Coumarins	Coumarins	93-35-6	1	1.01782e+08	5.05317e+07	8.56163e+07	1.3295e+07	2.24774e+07	3.34974e+07	1.01245e+07	1.56346e+07	7.46945e+06	1.75797e+07	1.57239e+07	1.44156e+07	1.5919e+07	1.50235e+07	1.37621e+07	1.3842e+07	1.42113e+07	1.28954e+07	C09315	ko00999,ko01110
1,3,6-trihydroxy-2,5,7-trimethoxyxanthen-9-one	C16H14O8	333.06	165.02	334.069	[M-H]-	Flavonoids	Other Flavonoids	-	2	112986	86679.4	229888	332058	247677	253882	307937	339797	341386	259305	177155	224686	230239	341464	367698	204328	244246	244651	-	-
5,7-Dimethoxycoumarin (Limettin)(Citropten)	C11H10O4	207.07	192.04	206.058	[M+H]+	Lignans and Coumarins	Coumarins	487-06-9	3	180402	142727	164037	81331.4	183039	150897	72065.2	119092	99236.7	108724	200804	155504	148702	69697.1	146013	146588	135480	128514	-	-
Apigenin-7-O-(6''-malonyl)glucoside	C24H22O13	519.11	271.06	518.106	[M+H]+	Flavonoids	Flavones	86546-87-4	3	132896	119839	298214	458459	370562	398826	592571	403273	441295	457893	249014	350253	398291	332928	476197	455699	378233	393391	C10020	-
9,11-dimethoxy-2h-[1,3]dioxolo[4,5-b]xanthen-10-one*	C16H12O6	299.06	284.03	300.063	[M-H]-	Flavonoids	Other Flavonoids	-	3	31845.2	30522.1	36929.9	53542.6	48750.8	28143.5	14615.9	13649.9	32234.1	43503.9	41001.6	47033.1	25317	16720.8	7369.02	23302.4	19694	19641.2	-	-
Scopoletin-7-O-glucoside (Scopolin)	C16H18O9	355.1	193.05	354.095	[M+H]+	Lignans and Coumarins	Coumarins	531-44-2	2	1.67396e+07	2.06529e+07	1.53336e+07	1.21965e+07	1.19354e+07	1.19414e+07	3.38871e+06	3.00423e+06	4177055	1.88908e+07	6.5232e+06	8.05605e+06	3.33723e+06	7.22614e+06	4.73923e+06	7.34474e+06	6.40275e+06	6.81858e+06	C01527	ko00999,ko01110
Isoscopoletin (6-Hydroxy-7-Methoxycoumarin)	C10H8O4	193.05	178.03	192.042	[M+H]+	Lignans and Coumarins	Coumarins	776-86-3	3	853114	1.6581e+06	779883	559435	566998	1.18391e+06	516186	320365	611926	6.90585e+06	6.11879e+06	6.10625e+06	2.79038e+06	2.84694e+06	4.12343e+06	2.04725e+06	1.56686e+06	1.97921e+06	C18079	ko00999
N-(1-Deoxy-1-fructosyl)Tryptophan	C17H22N2O7	365.13	203.08	366.142	[M-H]-	Nucleotides and derivatives	Nucleotides and derivatives	-	3	115965	332970	264439	376666	331470	426335	263788	177302	207158	345214	258826	357825	118764	176943	154442	231129	235772	276608	-	-
Pinoresinol-4,4'-O-diglucoside	C32H42O16	681.24	519.19	682.247	[M-H]-	Lignans and Coumarins	Lignans	63902-38-5	3	153911	213195	388463	264951	248581	170633	212790	349684	352158	295530	270243	88365	212764	125087	211151	212008	251544	256121	-	-
Menadiol Diacetate	C15H14O4	259.1	175.08	258.089	[M+H]+	Others	Vitamin	573-20-6	3	24401.4	36812.6	61663.4	282765	362946	377966	123187	125336	172726	273393	274447	186443	289955	263466	303547	257333	258375	215067	-	-
2,4-Dihydroxy-6-methoxyacetophenone	C9H10O4	183.06	77.04	182.058	[M+H]+	Others	Ketone compounds	3602-54-8	3	300117	407970	284199	274777	282607	457465	324204	339097	334951	636444	343040	461393	383913	196210	373241	368374	301636	326656	-	-
Isofraxidin 7-O-Apiosylglucoside*	C22H28O14	517.15	193.05	516.148	[M+H]+	Lignans and Coumarins	Coumarins	-	1	3.00302e+06	2.14474e+06	4.5002e+06	1.42728e+06	1.61996e+06	2.66812e+06	426285	452186	271897	1.3765e+06	771955	980302	539357	1.0618e+06	731624	814158	1.07015e+06	1.10145e+06	-	-
2-Aminohexadecane-1,5,6-triol	C16H35NO3	290.27	88.08	289.262	[M+H]+	Lipids	Sphingolipids	-	1	141654	141200	123222	173920	146885	160155	179621	187224	258400	179863	288608	252397	215350	185601	193494	152273	146680	177021	-	-
Xanthotoxin; 8-Methoxypsoralen	C12H8O4	217.05	202.02	216.042	[M+H]+	Lignans and Coumarins	Coumarins	298-81-7	3	226857	48573.5	164657	16341.5	77247	40785.6	13761.7	7887.21	44638.1	31013.1	57660.2	31517.5	19044.9	56613.2	22749.1	61974.6	50429.3	42218.5	C01864	ko00999,ko01110
Scopoletin 7-O-β-D-Sophoroside*	C22H28O14	517.15	193.05	516.148	[M+H]+	Lignans and Coumarins	Coumarins	-	1	2.69569e+06	2.83975e+06	4.76093e+06	1.82824e+06	1.98142e+06	2.98919e+06	449583	383633	359705	1.56902e+06	695340	940816	636721	1.11754e+06	682112	883691	1.0208e+06	1.2914e+06	-	-
Riboflavin (Vitamin B2)	C17H20N4O6	377.15	243.09	376.138	[M+H]+	Others	Vitamin	83-88-5	1	6.29795e+07	2.50824e+07	1.74582e+07	4.02602e+07	2.96685e+07	3.35587e+07	2.60328e+07	1.44999e+07	1.54049e+07	2.43184e+07	7.2034e+07	3.26288e+07	2.41561e+07	1.01626e+07	1.41326e+07	3.01858e+07	2.46522e+07	2.69183e+07	C00255	ko00740,ko01100,ko01110,ko01240,ko02010
Annuionone D	C13H20O3	225.15	85.1	224.141	[M+H]+	Others	Ketone compounds	-	1	7039890	7.56452e+06	7.92186e+06	1.7346e+07	19877165	1.20289e+07	2.72242e+07	3.09089e+07	3.09212e+07	1.37858e+07	23955710	30897195	2.54523e+07	2.14665e+07	2.55395e+07	1.75836e+07	1.80567e+07	2.11431e+07	-	-
Geniposidic acid*	C16H22O10	373.11	123.01	374.121	[M-H]-	Terpenoids	Monoterpenoids	27741-01-1	3	190271	134676	186844	208067	190904	422780	316540	270981	336330	409526	182911	323861	634370	232497	421645	222350	255941	272592	C11673	ko00902,ko01110
Echinacoside*	C35H46O20	785.25	623.22	786.258	[M-H]-	Phenolic acids	Phenolic acids	82854-37-3	3	845422	1221890	1114350	4925420	661540	2449220	2773420	2781915	76851.7	1.25834e+06	2730945	2640935	1373260	1668050	668235	1607360	1368215	1668050	C10450	-
Purpureaside C*	C35H46O20	785.25	623.22	786.258	[M-H]-	Phenolic acids	Phenolic acids	108648-07-3	3	845422	1221890	1114350	4925420	661540	2449220	2773420	2781915	76851.7	1.25834e+06	2730945	2640935	1373260	1668050	668235	1607360	1368215	1668050	C10488	-
11-Octadecanoic acid(Vaccenic acid)*	C18H34O2	281.25	281.25	282.256	[M-H]-	Lipids	Free fatty acids	506-17-2	1	2.88398e+06	1.18538e+06	1.46378e+06	1.75035e+06	1.55907e+06	1.55149e+06	2.28472e+06	2.52195e+06	2.9738e+06	1.21359e+06	2.22431e+06	1.04959e+06	1.99773e+06	1.22328e+06	1.73154e+06	2.09438e+06	1.72912e+06	1.80725e+06	C21944	-
Fraxetin (7,8-Dihydroxy-6-methoxycoumarin)	C10H8O5	209.04	149.02	208.037	[M+H]+	Lignans and Coumarins	Coumarins	574-84-5	2	2.23439e+06	2.7196e+06	3.4064e+06	1.50601e+06	1.9508e+06	2.70159e+06	924809	1.53094e+06	792242	1.73402e+06	1.42285e+06	1.72732e+06	1.75832e+06	2.00842e+06	925839	1.59095e+06	2.62306e+06	2.03478e+06	C09265	ko00999,ko01110
Mahaleboside	C15H16O8	325.09	163.04	324.084	[M+H]+	Lignans and Coumarins	Coumarins	-	3	828014	874053	1.11641e+06	580187	529523	1.04525e+06	455148	504414	509195	500683	467341	498416	244540	548518	421669	625783	771031	458456	-	-
L-Glutamine	C5H10N2O3	147.08	84.04	146.069	[M+H]+	Amino acids and derivatives	Amino acids and derivatives	56-85-9	1	1.21904e+06	441028	1.3436e+06	2.24441e+06	3.31221e+06	2.80878e+06	2.40517e+06	3.11928e+06	3.82111e+06	2.44027e+06	2.3515e+06	2.43705e+06	5.2058e+06	5.85182e+06	4.26833e+06	2.67534e+06	3.07323e+06	3.2884e+06	C00064	ko00220,ko00230,ko00240,ko00250,ko00470,ko00630,ko00750,ko00910,ko00970,ko01100,ko01230,ko01232,ko01240,ko02010
6-(Methylthio)amyl glucosinolate	C13H25NO9S3	434.06	96.96	435.069	[M-H]-	Others	Glucosinolates	-	3	40422.7	49416.4	183764	259592	296287	327946	148472	157402	248854	243997	139441	210368	45441.6	101078	163563	133768	155982	163912	-	-
5-Aminocycloheptane-1,2,3-triol	C7H15NO3	162.11	79.1	161.105	[M+H]+	Alkaloids	Alkaloids	-	3	129907	187451	205153	595191	295506	90933.4	376546	329149	498493	83878.4	416289	231867	85002	170059	212906	286770	322624	262855	-	-
Citric Acid	C6H8O7	191.02	111.01	192.027	[M-H]-	Organic acids	Organic acids	77-92-9	1	834952	943214	2.25123e+06	1.77418e+06	2.57234e+06	3.60229e+06	2.37035e+06	2.54142e+06	2.06128e+06	3.81595e+06	1.19192e+06	2.06585e+06	3.14683e+06	2.93898e+06	2.65393e+06	1.65312e+06	1.90232e+06	2.03448e+06	C00158	ko00020,ko00250,ko00630,ko01100,ko01110,ko01200,ko01210,ko01230,ko01240
Murpanidin glucose arabinside	C26H34O14	571.2	231.1	570.194	[M+H]+	Lignans and Coumarins	Coumarins	-	2	698029	289826	1.04436e+06	141868	115208	248541	137104	102817	67586.4	745799	102787	195205	48886.5	64708.7	115087	103779	187008	128395	-	-
Quercetin-4'-O-glucoside (Spiraeoside)*	C21H20O12	463.09	301.04	464.096	[M-H]-	Flavonoids	Flavonols	20229-56-5	3	701193	2.54333e+06	6.21845e+06	1.17066e+07	1.52813e+07	4.2745e+06	5.73741e+06	5.13369e+06	1.66904e+07	1.70417e+07	9.11667e+06	6.51874e+06	7.68781e+06	7.16475e+06	5.73937e+06	7.42285e+06	8.45829e+06	6.90428e+06	-	-
Skimmin (7-Hydroxycoumarin-7-O-glucoside)	C15H16O8	325.09	163.04	324.084	[M+H]+	Lignans and Coumarins	Coumarins	93-39-0	1	5435145	7.12817e+06	5672475	3.296e+06	4654875	1.62528e+06	1.01421e+06	1432170	1.30499e+06	6405970	4319550	4644545	1912765	1917830	1553430	3371110	2.06606e+06	1.99084e+06	-	-
Isobavachalcone glucoside	C26H30O9	487.19	325.14	486.189	[M+H]+	Flavonoids	Chalcones	-	3	650579	592031	737844	560638	605654	603574	1.04683e+06	662505	922314	371925	335488	593224	471851	480183	545911	509696	603657	624010	-	-
6-Methylthiohexyl glucosinolate (Glucolesquerellin)	C14H27NO9S3	448.08	96.96	449.085	[M-H]-	Others	Glucosinolates	74542-17-9	3	9.47048e+06	2.3039e+06	1.28136e+07	2.34768e+06	4.00186e+06	6.39866e+06	2.68306e+06	8.61932e+06	2.46378e+06	1.8451e+06	2.68431e+06	2.40069e+06	5.21512e+06	5.75682e+06	1.78541e+06	5.02989e+06	5.15387e+06	4.22167e+06	C17250	ko00966,ko01110,ko01210
3,4-methylenedioxy cinnamyl alcohol	C10H10O3	177.06	117.04	178.063	[M-H]-	Others	Alcohol compounds	58095-76-4	3	398308	273384	225024	140399	159947	282908	34046.4	89465.6	131099	170601	39347.4	109651	93712.3	102799	118131	127875	143007	128231	-	-
1,4-Benzodioxin-6-propanol	C11H12O3	193.09	105.07	192.078	[M+H]+	Others	Alcohol compounds	-	2	2.15115e+07	30183365	2.4521e+07	18719550	2.06207e+07	1.78388e+07	3.32601e+06	5597940	4956470	2.45944e+07	8.57613e+06	9260110	6223120	14100900	8363735	9210365	11384600	11649845	-	-
N-(gamma-L-glutamyl)tyramine O-glucoside	C19H28N2O9	429.19	267.14	428.18	[M+H]+	Alkaloids	Phenolamine	-	2	349007	703368	855630	998484	765882	1.36547e+06	1.06498e+06	1.12749e+06	1.24819e+06	1.00825e+06	657476	1.17408e+06	824099	926208	1.0689e+06	1.02553e+06	1.12922e+06	913099	-	-
Tryptamine	C10H12N2	161.11	144.08	160.1	[M+H]+	Alkaloids	Plumerane	61-54-1	3	53350	37354.5	141934	336908	369241	276904	429340	606888	275394	353306	232531	261879	412514	379056	487964	337102	286902	278190	C00398	ko00380,ko00901,ko01100,ko01110
2-O-Glucosyl-7-hydroxy-1,4(2H)-benzoxazin-3-one (DHBOA glucoside)	C14H17NO9	344.1	164.03	343.09	[M+H]+	Alkaloids	Alkaloids	28512-70-1	3	68355	311307	138405	393187	395548	370082	419085	506891	293983	404173	299833	462534	280667	442488	359841	418461	361138	446139	-	-
3-O-Acetylpinobanksin	C17H14O6	313.07	253.05	314.079	[M-H]-	Flavonoids	Flavanonols	52117-69-8	3	116362	205848	176426	518041	489388	760963	1.88093e+06	358405	491073	381020	228797	333524	100101	351974	163050	333113	412421	378622	C16418	ko00941
Quininic acid; 6-Methoxyquinoline-4-Carboxylic Acid	C11H9NO3	204.06	161.05	203.058	[M+H]+	Alkaloids	Quinoline alkaloids	86-68-0	3	248129	230381	634644	194830	840557	523427	111345	374880	109654	253896	230852	276845	200201	267133	397035	298323	243090	288102	-	-
3-Methylpentyl glucosinolate*	C13H25NO9S2	402.09	96.96	403.097	[M-H]-	Others	Glucosinolates	-	3	7.6533e+06	3.75784e+06	6.0218e+06	2.09453e+06	4.69745e+06	7.42775e+06	922796	1.4012e+06	892520	4.11892e+06	3.70554e+06	2.11412e+06	1.50349e+06	1.78731e+06	1.97034e+06	2.61444e+06	2.65993e+06	2.68973e+06	-	-
4-O-Glucosyl-3,4-dihydroxybenzyl alcohol	C13H18O8	301.09	139.05	302.1	[M-H]-	Phenolic acids	Phenolic acids	-	2	178081	225565	168537	306092	227407	675196	1.00929e+06	582778	196705	928430	202351	334634	150081	390426	53996.1	282189	349258	325033	-	-
4-Methylamyl Glucosinolate*	C13H25NO9S2	402.09	96.96	403.097	[M-H]-	Others	Glucosinolates	-	3	7.6533e+06	3.75784e+06	6.0218e+06	2.09453e+06	4.69745e+06	7.42775e+06	922796	1.4012e+06	892520	4.11892e+06	3.70554e+06	2.11412e+06	1.50349e+06	1.78731e+06	1.97034e+06	2.61444e+06	2.65993e+06	2.68973e+06	-	-
Cinnamaldehyde	C9H8O	133.06	55.02	132.058	[M+H]+	Phenolic acids	Phenolic acids	14371-10-9	3	672659	1.12704e+06	914071	1.29656e+06	1.03452e+06	895533	1.63023e+06	1.56729e+06	1.58365e+06	1.24988e+06	787070	1.37658e+06	1.25794e+06	1.37235e+06	1.24538e+06	1.2582e+06	1.01467e+06	1.15139e+06	C00903	ko00940,ko01100,ko01110
Jasmonoyl-L-Isoleucine	C18H29NO4	322.2	130.05	323.21	[M-H]-	Amino acids and derivatives	Amino acids and derivatives	120330-93-0	3	15154.2	12456.4	8948.95	14591.3	12052.1	7631.87	16560.7	13636	19442.8	12108.7	9715.04	5538.84	3006.85	7111.17	6910.68	10719.4	13009	12962.2	C18699	ko04075
Hexyl Glucosinolate*	C13H25NO9S2	402.09	96.96	403.097	[M-H]-	Others	Glucosinolates	127929-25-3	3	7.6533e+06	3.75784e+06	6.0218e+06	2.09453e+06	4.69745e+06	7.42775e+06	922796	1.4012e+06	892520	4.11892e+06	3.70554e+06	2.11412e+06	1.50349e+06	1.78731e+06	1.97034e+06	2.61444e+06	2.65993e+06	2.68973e+06	-	-
Suberic Acid	C8H14O4	173.08	111.08	174.089	[M-H]-	Organic acids	Organic acids	505-48-6	1	101684	61169.3	84315.7	115195	146930	122872	123755	170290	225173	133329	127615	97989.8	191594	177611	103375	131941	137797	111686	C08278	-
Sibiricose A3	C19H26O13	461.13	137.02	462.137	[M-H]-	Phenolic acids	Phenolic acids	139726-39-9	3	141365	77242	162034	205436	253464	266848	335748	138682	206062	151328	217841	176078	264965	232056	160425	182074	177335	215261	-	-
6,7-dimethoxy-2-[2-phenylethyl]chromone	C19H18O4	311.13	251.11	310.12	[M+H]+	Others	Chromone	-	3	163321	146873	153446	1.14004e+06	1.00909e+06	543970	1.72135e+06	1.64011e+06	1.05452e+06	538468	514527	212150	924485	1.25821e+06	1.10164e+06	899941	739355	763433	-	-
N-Hexyl glucosinolate*	C13H25NO9S2	402.09	96.96	403.097	[M-H]-	Others	Glucosinolates	-	3	7.6533e+06	3.75784e+06	6.0218e+06	2.09453e+06	4.69745e+06	7.42775e+06	922796	1.4012e+06	892520	4.11892e+06	3.70554e+06	2.11412e+06	1.50349e+06	1.78731e+06	1.97034e+06	2.61444e+06	2.65993e+06	2.68973e+06	-	-
Benzyl glucosinolate	C14H19NO9S2	408.04	96.96	409.05	[M-H]-	Others	Glucosinolates	499-26-3	3	4.69347e+07	1.85937e+07	4.30559e+07	1.74603e+07	1.63881e+07	1.80776e+07	4.67303e+06	1.54087e+07	6.21393e+06	1.60009e+07	2.42734e+07	1.57556e+07	8.7743e+06	1.66451e+07	5.56441e+06	1.44281e+07	1.5049e+07	1.493e+07	C02153	ko00966,ko01110,ko01210
Machilusolide D	C18H30O3	293.21	293.21	294.219	[M-H]-	Others	Lactones	-	2	783005	157277	240611	738725	342889	779877	486138	792417	656151	774966	2.85581e+06	559671	592822	153766	515262	784516	640049	672903	-	-
1-Methylpropyl glucosinolate*	C11H21NO9S2	374.06	96.96	375.066	[M-H]-	Others	Glucosinolates	499-24-1	2	1.69569e+07	6.5694e+06	6.14906e+06	63977.6	742179	6.48535e+06	88674.7	57759.9	33995.7	2.38973e+06	169243	372527	70103.4	99484.8	39527.1	2.09825e+06	2.10378e+06	2.19489e+06	C08407	ko00966,ko01110,ko01210
2,6-Diaminooimelic acid	C7H14N2O4	191.1	128.07	190.095	[M+H]+	Organic acids	Organic acids	583-93-7	3	554915	352297	454417	4.14312e+06	5.06062e+06	1.80525e+06	6.55638e+06	3.40779e+06	1.07288e+07	2.24395e+06	5.30537e+06	3.12129e+06	9.83509e+06	1.02292e+07	9.3395e+06	7.27565e+06	6.79925e+06	5.85364e+06	C00666	ko00300,ko00470,ko01100,ko01110,ko01230
1-O-Galloyl-2-O-Cinnamoyl-β-D-glucose	C22H22O11	461.11	169.01	462.116	[M-H]-	Phenolic acids	Phenolic acids	56994-83-3	3	10005	3120.9	2194.19	14483	42968.9	57389.1	129848	75040.7	89659	26889.4	33359.7	35727.9	53873.6	86062.6	131359	50312.4	55514.4	44566.4	-	-
L-Sepiapterin	C9H11N5O3	236.08	164.06	237.086	[M-H]-	Nucleotides and derivatives	Nucleotides and derivatives	17094-01-8	3	51872.1	45152.7	15204.3	114531	45010	58477.5	177583	184221	333962	29975.5	93272.1	110312	175861	70609.9	188279	123001	141945	153200	C00835	ko00790,ko01100
N-Pentane glucosinolate*	C12H23NO9S2	388.07	96.96	389.081	[M-H]-	Others	Glucosinolates	-	3	2.86954e+07	9.89093e+06	1.81735e+07	210397	2.04097e+06	2.47657e+07	67183.2	84712.6	49473.4	4.89531e+06	878191	849004	82032.7	34802.8	35305.3	4.8604e+06	4.60085e+06	4.85982e+06	-	-
Pinocembrin (Dihydrochrysin)	C15H12O4	255.07	151	256.074	[M-H]-	Flavonoids	Flavanones	480-39-7	3	16664.7	26959	24735.9	49655.8	66844.1	93620.9	101726	67901.9	43213.5	43967.4	32501.3	38808	18691.4	32606	22774.5	36960	45772	39871.2	C09827	ko00941
3-O-p-Coumaroylquinic acid-O-glucoside	C22H28O13	499.15	163.2	500.153	[M-H]-	Phenolic acids	Phenolic acids	-	1	15129.8	17625.5	43288.8	66363.5	73356.4	67523.8	62882	81047.8	58141.6	68033.6	65640.1	80322.4	59192.9	104197	95536.2	65750.3	70447.8	81290.2	-	-
LysoPC 20:3	C28H52NO7P	546.36	184.07	545.348	[M+H]+	Lipids	LPC	1199257-41-4	1	461408	646910	463166	226976	230918	100969	695454	235912	1.75059e+06	161517	301159	430018	356733	385299	723773	450736	416821	361509	-	-
Salirepin	C13H18O8	301.09	139.04	302.1	[M-H]-	Phenolic acids	Phenolic acids	26652-12-0	2	1.14084e+06	971835	1.63764e+06	1.56377e+06	2.72513e+06	2.21091e+06	2.73653e+06	2.51914e+06	1.87263e+06	1.2592e+06	1.66315e+06	1.48386e+06	2.43415e+06	2.57253e+06	1.97309e+06	1.58083e+06	1.88391e+06	1.95519e+06	-	-
3-Indolylmethyl glucosinolate	C16H20N2O9S2	447.05	96.96	448.061	[M-H]-	Others	Glucosinolates	4356-52-9	1	1.02212e+08	1.54348e+08	1.3949e+08	8.50301e+07	131653773	6.59019e+07	7.25124e+07	6.52306e+07	102172263	3.53504e+07	5.26242e+07	2.74695e+07	6.94201e+07	7.30652e+07	6.71429e+07	6.87526e+07	7.19444e+07	7.42534e+07	C05837	ko00380,ko00966,ko01100,ko01110,ko01210
2(R)-Hydroxy-2-Phenylethyl glucosinolate	C15H21NO10S2	438.05	96.96	439.061	[M-H]-	Others	Glucosinolates	-	1	1.92974e+06	3.51183e+06	3.11474e+06	4.87047e+06	5.38409e+06	2.76577e+06	6.44787e+06	6.491e+06	5.04313e+06	3.11931e+06	3.74329e+06	3.46754e+06	7.6507e+06	6.61608e+06	4.58742e+06	3.94665e+06	4.86373e+06	4.74654e+06	C17274	-
1-hydroxymethyl glucosinolate*	C11H21NO10S2	390.05	96.96	391.061	[M-H]-	Others	Glucosinolates	-	3	1.3673e+06	763949	2.30126e+06	74883.4	522975	1.65627e+06	36686	50890.1	53632.3	190601	497892	146654	38561.6	55721.2	49251.7	375502	386682	424513	-	-
5-Ribofuranosylnicotinamide	C11H14N2O5	255.1	123.06	254.09	[M+H]+	Nucleotides and derivatives	Nucleotides and derivatives	107325-67-7	1	1.42087e+07	5.28326e+06	7.03463e+06	1.09654e+07	5.61326e+06	1.6635e+07	1.31348e+07	8.6158e+06	1.28006e+07	7.90353e+06	1.04493e+07	8.14935e+06	8.85528e+06	5.58306e+06	7.54518e+06	8.67737e+06	1.00626e+07	8.13748e+06	-	-
Ridentin	C15H20O4	265.14	201.13	264.136	[M+H]+	Terpenoids	Sesquiterpenoids	28148-84-7	3	174986	88609.1	133107	142636	217953	150841	125250	78525.3	127849	109829	143184	101494	149196	126190	101710	157748	154594	128117	C09540	-
4-O-p-Coumaroylquinic acid	C16H18O8	337.09	163.04	338.1	[M-H]-	Phenolic acids	Phenolic acids	32451-86-8	3	337175	158990	288084	468641	296710	531058	453262	689497	525776	387314	411534	397378	593163	597937	654294	397752	401783	481689	C10441	-
4-Hydroxybutylthioside*	C11H21NO10S2	390.05	96.96	391.061	[M-H]-	Others	Glucosinolates	-	3	1.3673e+06	763949	2.30126e+06	74883.4	522975	1.65627e+06	36686	50890.1	53632.3	190601	497892	146654	38561.6	55721.2	49251.7	375502	386682	424513	-	-
Tangeretin (4',5,6,7,8-Pentamethoxyflavone)*	C20H20O7	373.13	343.09	372.121	[M+H]+	Flavonoids	Flavones	481-53-8	3	49500.5	28568.5	41222.3	75443.3	32863	27065.4	176820	28862	86835	27175.4	26111.3	20667.1	14374.7	31466.2	98984	37475.4	40544.9	32447.7	C10190	-
2〞-O-feruloyl-aloesin	C28H28O12	557.16	163.03	556.158	[M+H]+	Quinones	Anthraquinone	-	3	343654	191006	499210	601599	892500	980081	1.09106e+06	882788	685157	910339	251895	338799	828862	754761	429165	908539	728325	805409	-	-
LysoPE 16:1(2n isomer)	C21H42NO7P	452.28	311.26	451.27	[M+H]+	Lipids	LPE	-	1	38151.2	103423	100183	147007	50871.6	37482.5	278972	187505	512055	61091.3	130644	42430.2	175938	107504	252223	144580	127376	159355	-	-
4,8-Dihydroxy Naphthol-1-O-glucoside	C16H18O8	339.11	177.05	338.1	[M+H]+	Quinones	Quinones	-	1	1.15771e+07	1.57061e+07	1.30969e+07	2.09257e+07	2.01069e+07	2.27996e+07	2.21166e+07	1.69318e+07	2.70334e+07	2.77131e+07	2.71196e+07	3.03834e+07	3.01445e+07	2.48214e+07	2.48789e+07	2.4982e+07	2.67076e+07	3.09422e+07	-	-
4(3H)-Quinazolinone	C8H6N2O	147.05	130.03	146.048	[M+H]+	Alkaloids	Alkaloids	491-36-1	3	104779	264823	123817	398304	86700	253375	316075	419932	344932	159124	226731	236163	151988	654233	347456	345803	276385	314294	-	-
1-Methylhistamine	C6H11N3	126.1	68.05	125.095	[M+H]+	Alkaloids	Alkaloids	501-75-7	3	67920.4	65018.3	76279.2	203572	49118.5	58455.1	57014.8	174034	82092.4	63452.7	53038.1	40503	51884	163674	136182	176648	160887	141169	C05127	ko00340,ko01100
Barbituric acid;Malonylurea;2,4,6-Pyrimidinetrione	C4H4N2O3	129.03	69	128.022	[M+H]+	Nucleotides and derivatives	Nucleotides and derivatives	67-52-7	3	3.00714e+06	5.66353e+06	1.3413e+07	5.63096e+06	8.46348e+06	7.34883e+06	4.31471e+06	3.4945e+06	3.63811e+06	1.08593e+07	2.95264e+06	6.61407e+06	3.55212e+06	3.89622e+06	3.90045e+06	5.19307e+06	6.49404e+06	5.82198e+06	C00813	ko00240,ko01100
5-Methylsulfonylpentyl Glucosinolate	C13H25NO11S3	466.05	96.96	467.059	[M-H]-	Others	Glucosinolates	-	3	1.38111e+06	1.15539e+06	1.32159e+06	543620	1.24443e+06	1.36249e+06	681207	728871	384778	1545511	547393	728608	711842	676361	577701	743623	755522	843785	-	-
2-Methyl-2-propenyl glucosinolate	C11H19NO9S2	372.04	96.96	373.05	[M-H]-	Others	Glucosinolates	-	1	1.97635e+08	7.82575e+07	7.01527e+07	594954	7.97316e+06	8.6598e+07	102231	53901.3	8823.88	2.79641e+07	1.58601e+06	4.19819e+06	289861	48597	49276	2.49428e+07	2.39664e+07	2.7458e+07	-	-
3-Hydroxy-5-(methylthio)pentyl glucosinolate	C13H24NO10S3-	450.06	96.96	450.057	[M]-	Others	Glucosinolates	-	3	4.48512e+07	4.7025e+07	5.58668e+07	2.66489e+06	1.83436e+06	1.42237e+07	3.92437e+06	1.19304e+06	1.0632e+06	1.00115e+07	4.13008e+06	1.88036e+06	3.58853e+06	2.76186e+06	1.7356e+06	1.04554e+07	1.05073e+07	1.19979e+07	-	-
LysoPE 18:3	C23H42NO7P	476.28	335.26	475.27	[M+H]+	Lipids	LPE	-	1	5.57462e+06	5.51491e+06	5.03246e+06	9.474e+06	7.13623e+06	4.87318e+06	1.56584e+07	7.35412e+06	1.92533e+07	6.50468e+06	8.13988e+06	6.85733e+06	1.52739e+07	1.03669e+07	1.11175e+07	6.95815e+06	8.68352e+06	8.17568e+06	-	-
L-Methionine	C5H11NO2S	150.06	61.01	149.051	[M+H]+	Amino acids and derivatives	Amino acids and derivatives	63-68-3	2	5.53456e+06	5.90948e+06	4.18223e+06	6.62266e+06	4.75446e+06	5.06581e+06	2.53814e+07	1.41296e+07	7.88752e+06	7.58101e+06	8.22323e+06	5.38838e+06	9.86951e+06	1.47262e+07	9.81275e+06	8.76982e+06	7.30575e+06	9.04886e+06	C00073	ko00270,ko00470,ko00966,ko00970,ko00999,ko01100,ko01110,ko01210,ko01230,ko01240
N-(acetyl)phenylalanine	C11H13NO3	206.08	164.07	207.089	[M-H]-	Amino acids and derivatives	Amino acids and derivatives	-	1	156522	93950.5	204139	409805	388157	333005	311697	112679	587794	271735	263437	128395	375727	467203	313252	313110	377546	312482	-	-
N-Butylglucosinolate*	C11H21NO9S2	374.06	96.96	375.066	[M-H]-	Others	Glucosinolates	35535-42-3	2	4.55326e+07	1.82097e+07	1.6871e+07	173640	2.07904e+06	2.17128e+07	60500.5	57758.5	8781.76	7.41398e+06	486880	1.1232e+06	129882	63212.3	15239.1	6.18117e+06	6.59639e+06	7.25713e+06	-	-
5-Methylsulfinylpentyl glucosinolate	C13H25NO10S3	450.06	96.96	451.064	[M-H]-	Others	Glucosinolates	499-37-6	3	2.86238e+06	4.12541e+06	3.01276e+06	1.92696e+06	2.91123e+06	1.56424e+06	1.52188e+06	1.70804e+06	2.01524e+06	627836	1.02326e+06	468937	1.11994e+06	1.48022e+06	1.36559e+06	1.6338e+06	1.64697e+06	1.40514e+06	C08400	-
Isotachioside*	C13H18O8	301.09	123.01	302.1	[M-H]-	Phenolic acids	Phenolic acids	31427-08-4	1	957205	252418	981176	159645	98144.7	971304	115671	532550	95799.2	112104	166772	119584	95572.6	413021	510995	529904	565863	657408	-	-
4-Methylsulfinylbutyl glucosinolate (Glucoraphanin)	C12H23NO10S3	436.03	96.96	437.048	[M-H]-	Others	Glucosinolates	21414-41-5	3	1.1859e+06	1.47635e+06	146745	51471.6	65422.7	125060	41986.9	128395	113385	91700	468314	140075	148415	64308.4	188465	103375	123390	101710	C08419	-
Hedycaffeoylglucoside A	C15H16O8	325.09	163.04	324.084	[M+H]+	Quinones	Anthraquinone	-	2	2.94377e+06	3.25374e+06	3.19445e+06	2.26434e+06	2.43247e+06	4.00604e+06	2.74873e+06	1.93593e+06	2.47556e+06	2.59535e+06	1.4243e+06	1.82031e+06	1.76236e+06	2.25101e+06	1.71565e+06	1.67443e+06	2.07806e+06	2.0145e+06	-	-
3-Methyl-3-butenyl glucosinolate	C12H21NO9S2	386.06	259.01	387.066	[M-H]-	Others	Glucosinolates	-	3	1.89758e+07	6.99723e+06	9.45124e+06	129382	1.30566e+06	1.34225e+07	31675	30010	2733.46	3.19257e+06	490650	658998	38041.8	12376.1	6216.21	2.81356e+06	2.92793e+06	3.45455e+06	-	-
Sulforaphane (4-Methylsulfinyl butyl isothiocyanate)	C6H11NOS2	178.03	71.99	177.028	[M+H]+	Others	Glucosinolates	4478-93-7	3	72952.9	75662.8	44502.1	16052.3	40136.9	61847.7	8340	8349.45	24384.6	35779.6	38232.9	30273.2	31292.1	31797	26675	37519.9	30599.7	30816.1	-	-
6-Heptenyl Glucosinolate	C14H25NO9S2	414.09	96.96	415.097	[M-H]-	Others	Glucosinolates	-	3	404839	168493	335608	114389	167800	335295	71892.3	60009.9	97890.8	205596	125172	143489	65573.5	77357.2	81426.7	123973	149910	157973	-	-
LysoPE 18:2(2n isomer)	C23H44NO7P	478.29	337.27	477.286	[M+H]+	Lipids	LPE	-	1	2.67904e+06	3.13205e+06	2.87905e+06	5.23009e+06	3.92476e+06	2.48098e+06	5.88929e+06	3.66052e+06	8.41493e+06	2.64522e+06	5.98536e+06	3.20398e+06	5.34692e+06	3.72086e+06	3.70191e+06	3.90609e+06	4.16965e+06	3.32316e+06	-	-
Hydroxyicosanoic Acid	C20H40O3	327.29	59.01	328.298	[M-H]-	Lipids	Free fatty acids	-	3	34365.5	21004.9	99135.2	40914.6	104571	48460.6	55288	67660.4	63967	44122.9	28980	35557.5	33073.3	34957.4	50953.9	28789.4	31042.6	35911.3	-	-
2-hydroxybutyl glucosinolate*	C11H21NO10S2	390.05	96.96	391.061	[M-H]-	Others	Glucosinolates	-	3	1.20118e+06	765178	2.33633e+06	122683	452617	1.66794e+06	14179	82634.2	53099	167084	309353	112165	25720.1	47623.7	50551.8	353241	388497	454263	-	-
Syringaldehyde-4-O-glucoside	C15H20O9	343.11	181.05	344.111	[M-H]-	Phenolic acids	Phenolic acids	-	3	92663	71744.3	216826	255651	97798.1	282028	154462	260064	380743	310460	197855	277163	313290	235046	420477	236187	220182	187923	-	-
3-O-caffeioyl sinapyl quinic acid	C27H28O13	561.16	207.07	560.153	[M+H]+	Others	Others	-	3	218737	385371	815010	262831	531045	650352	389745	157511	167155	743026	410792	632972	53525.7	293484	183819	409376	336069	339183	-	-
Malonyl Amurensin	C29H30O14	601.16	557.17	602.164	[M-H]-	Flavonoids	Flavonols	-	3	22377.2	43603.2	167695	1.10831e+07	5.28451e+06	1.5084e+06	1.35244e+07	1.45873e+07	8.56965e+06	1.22505e+06	2.14427e+06	347622	5.30814e+06	1.4703e+07	5.14999e+06	3.93814e+06	4.79972e+06	4.87421e+06	-	-
6-Hydroxykaempferol-7-O-glucoside*	C21H20O12	465.1	303.1	464.096	[M+H]+	Flavonoids	Flavonols	-	2	5.9683e+06	1.40649e+07	1.69491e+07	3.79985e+07	1.97022e+07	7.18717e+06	1.78125e+07	2.07295e+07	3.68535e+07	2.36138e+07	2.20109e+07	1.58856e+07	2.55499e+07	2.06253e+07	1.60612e+07	1.89156e+07	1.60036e+07	1.52849e+07	-	-
1-O-(p-coumaroyl) 3-Hydroxy-3-methylglutaric acid	C15H16O7	309.1	147.04	308.09	[M+H]+	Phenolic acids	Phenolic acids	-	1	3.53857e+06	7.83997e+06	6.34266e+06	3.13458e+07	1.67547e+07	9.13518e+06	2.49877e+07	2.98081e+07	3.19948e+07	2.97864e+07	2.71051e+07	1.88985e+07	3.24256e+07	4.39382e+07	2.986e+07	2.32509e+07	2.89591e+07	2.809e+07	-	-
Ile-His	C12H20N4O3	269.16	156.08	268.154	[M+H]+	Amino acids and derivatives	Amino acids and derivatives	97284-12-3	3	113936	93104	105400	163503	129386	156628	228680	126180	147212	98341.6	376120	120328	150502	99049.6	103398	177703	141144	165322	-	-
Mandelic acid-β-glucoside	C14H18O8	313.09	101.02	314.1	[M-H]-	Organic acids	Organic acids	-	3	70827	124697	168955	189418	196752	108946	160278	215499	327575	175960	110215	198893	240534	204919	257441	179978	172277	143717	-	-
3-Cyano-L-alanine	C4H6N2O2	113.04	96.01	114.043	[M-H]-	Amino acids and derivatives	Amino acids and derivatives	6232-19-5	3	3591.59	4030.36	6087.31	15396.2	24970.7	21791.6	71690	42425.9	33465.7	57519.2	24634.5	31675	91906.5	61663.9	102791	37197.8	29755.4	35893.9	C02512	ko00460,ko01100,ko01110
γ-glutamylmethionine	C10H18N2O5S	279.1	133.03	278.094	[M+H]+	Amino acids and derivatives	Amino acids and derivatives	17663-87-5	3	38896.9	97348	63207.7	144160	148648	129815	543067	347172	532012	41079.6	137079	100813	173223	532832	900932	248631	300385	310639	-	-
2-Methoxybenzyl glucosinolate	C15H21NO10S2	438.05	96.96	439.061	[M-H]-	Others	Glucosinolates	-	3	902367	729685	1.19184e+06	656696	1.21918e+06	813028	627138	824557	482354	633621	851386	297268	802156	479916	592218	644778	766054	618792	-	-
2-Hydroxy-2-methylpropyl glucosinolate*	C11H21NO10S2	390.07	96.96	391.061	[M-H]-	Others	Glucosinolates	28463-28-7	3	1.24266e+06	710081	2.4695e+06	74364.3	474458	1.75321e+06	25937.9	50254.7	79838.6	190058	427345	117369	57480.3	18184.2	43516.2	332974	360180	427778	C08408	-
Dihydrovomifoliol 4-O-malonyl glucoside	C22H34O11	475.21	209.15	474.21	[M+H]+	Others	Others	-	2	186751	700501	398267	429914	228520	563811	898820	667630	1.21094e+06	502783	469110	502687	498954	627756	659402	675844	544234	664907	-	-
5-Hexenyl Glucosinolate	C13H23NO9S2	400.07	96.96	401.081	[M-H]-	Others	Glucosinolates	76265-24-2	3	971945	454408	534166	92989.4	154446	775737	151180	276940	161890	447868	233919	237752	122149	175603	147231	205911	265707	255009	-	-
2-Methylbutyl glucosinolate*	C12H23NO9S2	388.09	96.96	389.081	[M-H]-	Others	Glucosinolates	-	3	2.29605e+06	930915	729339	103375	318033	1.42163e+06	280529	448254	229313	627878	258877	268178	177416	393180	395519	494483	423732	558956	C17257	-
1-Methylbutyl glucosinolate*	C12H23NO9S2	388.07	96.96	389.081	[M-H]-	Others	Glucosinolates	-	3	2.68927e+07	1.18148e+07	1.70069e+07	213796	2.10424e+06	2.07652e+07	88945.1	26675	69884	4.89012e+06	798083	979185	100678	36275.6	40037.1	3.95629e+06	4.32946e+06	5.19705e+06	-	-
2(R)-Hydroxy-3-butenyl glucosinolate	C11H19NO10S2	388.04	96.96	389.045	[M]-	Others	Glucosinolates	585-95-5	1	1.61547e+07	7.88628e+06	3.00739e+07	394681	5.31482e+06	2.06786e+07	172334	176205	110471	1.58537e+06	4.14107e+06	967853	335727	306920	186111	3.81721e+06	3.89512e+06	4.9143e+06	C08425	-
1-α-Linolenoyl-glycerol*	C21H36O4	353.27	261.22	352.261	[M+H]+	Lipids	Glycerol ester	-	1	2.20569e+06	1.31819e+06	2.01503e+06	1.51864e+06	1.09305e+06	2.14459e+06	2.36749e+06	3.8744e+06	2.42985e+06	1.48382e+06	2.14255e+06	1.22108e+06	2.94335e+06	1.67478e+06	1.79896e+06	2.08324e+06	1.64714e+06	1.83212e+06	-	-
5-O-p-Coumaroylquinic acid	C16H18O8	337.09	191.06	338.1	[M-H]-	Phenolic acids	Phenolic acids	1899-30-5	2	3.97721e+07	1.24692e+07	3.85242e+07	4.34277e+07	3.17217e+07	5.96184e+07	3.81212e+07	6.51338e+07	5.07666e+07	2.95787e+07	3.10221e+07	3.83864e+07	4.51766e+07	5.96402e+07	5.79702e+07	3.6282e+07	4.33705e+07	4.5781e+07	C12208	ko00940,ko00941,ko00945,ko01110
3,4-Dihydroxyphenethyl alcohol-8-O-[4-O-caffeoyl-β-D-apinosyl(1→3)-β-D-glucosyl(1→6)]-β-D-glucoside	C34H44O20	771.24	609.21	772.243	[M-H]-	Phenolic acids	Phenolic acids	-	2	3492315	3.14202e+06	8611195	3.44018e+07	2.00222e+07	1.04209e+07	3.88337e+07	3.22267e+07	4.20332e+07	1.73083e+07	2.87509e+07	1.66086e+07	3.83728e+07	4.54092e+07	3.80244e+07	2.15931e+07	2.51613e+07	2.73993e+07	-	-
4-(Methylsulfonyl)butyl glucosinolate	C12H23NO11S3	452.03	96.96	453.043	[M-H]-	Others	Glucosinolates	-	3	1.11689e+06	613205	367495	85270.6	43020.1	125944	77701.8	91487.7	82587.4	205152	212761	106725	133242	126608	107927	145181	174129	127340	-	-
Allantoin	C4H6N4O3	157.04	97	158.044	[M-H]-	Organic acids	Organic acids	97-59-6	3	38099.1	86700	135596	47688.2	93735.1	111715	85030	91700	68355	194871	48914.8	39305.7	230190	171775	141740	86700	98370	110045	C01551	-
2-Hydroxy-4-Pentenyl glucosinolate	C12H21NO10S2	402.05	96.96	403.061	[M-H]-	Others	Glucosinolates	19764-03-5	1	1.49381e+07	5.30585e+06	2.16368e+07	1.13475e+06	5.68465e+06	1.8856e+07	246408	166675	39259.2	2.35324e+06	5.39466e+06	1.54086e+06	417466	473595	234836	3.38745e+06	3.91903e+06	4.71668e+06	C08416	-
1-(β-D-Glucopyranosyl)-3-ethyl-4-methyl-1H-pyrrole-2,5-dione	C13H19NO7	300.11	138.06	301.116	[M-H]-	Others	Ketone compounds	-	1	1.06287e+07	8.74932e+06	1.43992e+07	1.45418e+07	2.44507e+07	2.17535e+07	2.66531e+07	2.24881e+07	1.59209e+07	1.21505e+07	1.42927e+07	1.44305e+07	2.05621e+07	2.1852e+07	1.73096e+07	1.47988e+07	1.64636e+07	1.87446e+07	-	-
5-Aminolevulinic Acid*	C5H9NO3	132.07	86.06	131.058	[M+H]+	Alkaloids	Alkaloids	106-60-5	3	591319	658897	1.08981e+06	1.59952e+06	2.51499e+06	3.46883e+06	798982	2.18114e+06	1.90265e+06	3.51516e+06	709077	1.54821e+06	4.31163e+06	2.96874e+06	3.97087e+06	2.34522e+06	1.85987e+06	2.01859e+06	C00430	ko00260,ko00860,ko01100,ko01110,ko01240,ko02010
2-Phenylethyl glucosinolate	C15H21NO9S2	422.06	96.96	423.066	[M-H]-	Others	Glucosinolates	499-30-9	1	2.5921e+06	2.60527e+06	3.83835e+06	1.22443e+06	2.78467e+06	2.21744e+06	1.157e+06	1.15925e+06	603067	1.29575e+06	1.94093e+06	644890	1.41775e+06	1.04024e+06	918413	1.97507e+06	1.57615e+06	1.37357e+06	C08417	ko00966,ko01110,ko01210
7-(3,4-Dihydroxyphenyl)-1-(4-hydroxy-3-methoxyphenyl)-4-en-3-heptanone	C20H22O5	343.16	325.19	342.147	[M+H]+	Others	Ketone compounds	-	3	164936	269462	198394	101204	237632	261219	151175	288830	144629	194023	86289.2	132325	188210	130131	255098	176409	151674	192915	-	-
3-Methylsulfinylpropyl glucosinolate	C11H21NO10S3	422.02	96.96	423.033	[M-H]-	Others	Glucosinolates	554-88-1	3	2.46408e+06	1.79821e+06	3.17451e+06	1.17025e+06	2.32455e+06	1.95164e+06	760432	973104	520872	1.25668e+06	2.18566e+06	632922	1.28077e+06	995168	909948	1.92841e+06	1.50247e+06	1.35517e+06	C08411	-
3',4',5',5,7-Pentamethoxyflavone*	C20H20O7	373.13	343.08	372.121	[M+H]+	Flavonoids	Flavones	53350-26-8	3	33864.3	15634.7	29714.7	40068.5	15431.2	24230.9	132889	19474.7	43030.9	11773.6	7611.06	26186	10251.5	24683.7	77525.2	33762.9	42459.9	36142.7	-	-
Vanillic acid	C8H8O4	167.03	108.02	168.042	[M-H]-	Phenolic acids	Phenolic acids	121-34-6	1	312546	234410	338317	210270	475930	278581	645079	713702	1.40959e+06	479208	397225	534858	353572	322536	543770	405162	464160	365616	C06672	-
Galloylisorhamnetin	C23H16O11	469.13	317.08	468.069	[M+H]+	Flavonoids	Flavonols	-	3	197695	363762	244722	809929	321108	347315	739826	982811	1.02211e+06	352895	400267	480793	929846	821892	201815	629167	629566	506541	-	-
Asp-Lys*	C10H19N3O5	262.14	84.08	261.132	[M+H]+	Amino acids and derivatives	Amino acids and derivatives	5891-51-0	3	507244	424351	449763	527993	759479	597239	491952	505048	452207	781059	374794	586250	813769	811366	734149	424335	468260	538440	-	-
Lys-Asp*	C10H19N3O5	262.14	84.08	261.132	[M+H]+	Amino acids and derivatives	Amino acids and derivatives	20556-18-7	3	507244	424351	449763	527993	759479	597239	491952	505048	452207	781059	374794	586250	813769	811366	734149	424335	468260	538440	-	-
Dalbergin malonyl glucoside	C25H24O12	517.13	269.08	516.127	[M+H]+	Lignans and Coumarins	Coumarins	-	2	201825	331712	230534	363443	546307	362042	489315	124386	298305	289822	270119	265491	46034.3	426015	519755	257360	279548	219170	-	-
D-Glucono-1,5-lactone*	C6H10O6	177.04	59.01	178.048	[M-H]-	Others	Saccharides	90-80-2	3	339223	394284	193347	190845	199769	290848	232816	199247	141767	330399	195048	259257	168188	197399	196233	174880	223066	198035	C00198	ko00030,ko01100,ko01110,ko01200
L-Gulono-1,4-Lactone*	C6H10O6	177.04	59.01	178.048	[M-H]-	Others	Saccharides	1128-23-0	3	339223	394284	193347	190845	199769	290848	232816	199247	141767	330399	195048	259257	168188	197399	196233	174880	223066	198035	C01040	ko00053,ko01100,ko01240
3,6-Di-O-caffeoyl glucose*	C24H24O12	503.12	179.04	504.127	[M-H]-	Phenolic acids	Phenolic acids	-	3	0	0	0	181104	212445	96705	474921	277455	383961	284830	197475	279213	390589	388066	417184	236897	188596	232131	-	-
Isopelletierine	C8H15NO	142.12	84.08	141.115	[M+H]+	Alkaloids	Piperidine alkaloids	-	3	1.24635e+06	1.29486e+06	983090	1.19574e+06	1.26612e+06	1.36518e+06	1.2991e+06	1.18635e+06	1.2423e+06	751911	1.0144e+06	696073	1.13497e+06	1.13632e+06	1.12059e+06	1.38954e+06	1.16646e+06	1.10805e+06	-	-
Senkyunolide M	C16H22O4	279.16	121.03	278.152	[M+H]+	Others	Lactones	146986-60-9	1	3.5672e+07	9.03356e+06	2.67602e+07	1.32023e+07	1.31677e+07	4.49204e+07	2.10495e+07	2.09832e+07	1.15396e+07	2.12599e+07	4.32917e+07	2.49575e+07	2.24579e+07	3.45914e+07	4.16014e+07	3.22843e+07	4.12832e+07	3.68515e+07	-	-
2-(2,3-dihydroxypropoxy)-3-(((2-(dimethylamino)ethoxy)(hydroxy)phosphoryl)oxy)propyl (8E,11Z,14Z)-octadeca-8,11,14-trienoate	C28H52NO9P	576.33	277.22	577.338	[M-H]-	Lipids	LPE	-	1	2.16628e+06	2.65609e+06	3.02217e+06	1.15814e+07	8.39192e+06	7.92393e+06	1.66686e+07	8.92758e+06	1.62784e+07	4.5842e+06	9.67516e+06	1.1677e+07	1.53592e+07	7.49914e+06	1.06569e+07	1.07455e+07	8.82971e+06	8.67697e+06	-	-
2-Propenyl glucosinolate (Sinigrin)	C10H17NO9S2	358.03	96.98	359.034	[M-H]-	Others	Glucosinolates	3952-98-5	3	733825	275005	335988	34057.7	94449.8	631337	66685	45431	34757	247655	31339.6	123613	36932.9	63863.5	117908	286658	203757	191454	C08427	-
1-Pentenyl glucosinolate*	C12H21NO9S2	386.06	96.96	387.066	[M-H]-	Others	Glucosinolates	-	1	8.11477e+07	1.39401e+07	4.72402e+07	577840	2.52865e+06	97878105	66685	188465	20005	14907295	2683385	3651225	53897.8	108380	23340	1.19235e+07	1.01106e+07	2.08288e+07	-	-
9-(Arabinosyl)hypoxanthine	C10H12N4O5	267.07	135.03	268.081	[M-H]-	Nucleotides and derivatives	Nucleotides and derivatives	7013-16-3	3	725667	963605	1.06229e+06	664139	537599	1.30885e+06	931735	1.08301e+06	926052	386885	2.22284e+06	343402	398344	375141	622307	660226	758785	845335	-	-
Scutellarein-7-O-glucuronide (Scutellarin)	C21H18O12	463.09	287.06	462.08	[M+H]+	Flavonoids	Flavones	27740-01-8	3	210906	381928	341025	167588	259865	240431	630609	591201	404120	232069	71431.2	240840	587128	698869	408982	366276	468194	411632	-	-
Baptifoline	C15H20N2O2	261.16	243.15	260.152	[M+H]+	Alkaloids	Quinorisidine alkaloids	732-50-3	3	191721	271513	225517	123240	142414	176194	169764	124290	185351	243453	138995	160252	113893	92327.3	96535.4	140611	126021	160907	C10755	-
N-Acetyl-L-Tryptophan	C13H14N2O3	245.09	203.08	246.1	[M-H]-	Amino acids and derivatives	Amino acids and derivatives	1218-34-4	1	915942	1.16918e+06	1.42517e+06	4.53696e+06	2.77095e+06	2.63369e+06	3.89773e+06	4.31589e+06	4.79978e+06	3.25484e+06	4.2542e+06	3.71634e+06	4.00809e+06	4.7795e+06	3.62895e+06	2.82059e+06	3.61323e+06	3.29268e+06	-	-
4-Pentenylglucosinolate*	C12H21NO9S2	386.06	96.96	387.066	[M-H]-	Others	Glucosinolates	19041-10-2	1	8.11477e+07	1.39401e+07	4.72402e+07	577840	2.52865e+06	97878105	66685	188465	20005	14907295	2683385	3651225	53897.8	108380	23340	1.19235e+07	1.01106e+07	2.08288e+07	-	-
D-Glucosyl Indole-3-Carboxylate	C15H17NO7	324.11	162.06	323.101	[M+H]+	Alkaloids	Plumerane	-	3	3.11705e+06	1.66606e+06	3.12271e+06	1.83922e+06	2.32084e+06	3.32067e+06	2.4952e+06	2513665	2.15827e+06	2.42317e+06	1.38962e+06	1.99782e+06	1.56282e+06	1.97613e+06	1.07416e+06	1.58733e+06	2.01606e+06	1.71793e+06	-	-
1-O-Salicyloyl-β-D-glucose*	C13H16O8	299.08	137.02	300.084	[M-H]-	Phenolic acids	Phenolic acids	60517-74-0	1	2.42442e+06	1.96051e+06	3.5134e+06	3.62985e+06	5.37872e+06	4.87962e+06	6.60255e+06	4.89166e+06	3.64442e+06	2.6298e+06	2.59306e+06	2.5896e+06	4.79693e+06	4.51968e+06	3.78734e+06	3.48284e+06	4.29506e+06	4.41087e+06	-	-
Glucosyloxybenzoic acid*	C13H16O8	299.08	137.02	300.084	[M-H]-	Phenolic acids	Phenolic acids	-	1	2.42442e+06	1.96051e+06	3.5134e+06	3.62985e+06	5.37872e+06	4.87962e+06	6.60255e+06	4.89166e+06	3.64442e+06	2.6298e+06	2.59306e+06	2.5896e+06	4.79693e+06	4.51968e+06	3.78734e+06	3.48284e+06	4.29506e+06	4.41087e+06	-	-
Glucocheirolin	C11H21NO11S3	438.02	96.96	439.028	[M-H]-	Others	Glucosinolates	15592-36-6	3	161109	226943	135945	35284.4	117078	219491	51104.8	48170.5	38601.2	126636	77071.6	36675	20005	56184.3	51305.6	40764.3	78354.8	98104.5	C08405	-
LysoPE 18:3(2n isomer)	C23H42NO7P	476.28	335.26	475.27	[M+H]+	Lipids	LPE	-	1	458184	175504	200213	745020	875371	425590	1.39156e+06	407297	1.05655e+06	122936	1.0154e+06	311849	543600	312714	249953	768334	598021	708671	-	-
Gardoside*	C16H22O10	373.11	123.05	374.121	[M-H]-	Terpenoids	Monoterpenoids	54835-76-6	3	103825	147233	191523	176144	181729	397640	306323	278103	310997	382064	178099	336516	476654	201240	353120	214460	235117	274015	C16963	-
3,4-dihydroxyphenylethanol-β-D-glucopyranoside	C14H20O8	315.11	135.04	316.116	[M-H]-	Phenolic acids	Phenolic acids	-	3	4.37955e+06	3.50273e+06	3.50425e+06	6.29795e+06	5.602e+06	7.28939e+06	5.8437e+06	6.93641e+06	5.84121e+06	5.18016e+06	6.02582e+06	7.31577e+06	6.66503e+06	7.05347e+06	6.86686e+06	4.7653e+06	5.67658e+06	6.12551e+06	-	-
Dihydroactinidiolide	C11H16O2	181.12	107.09	180.115	[M+H]+	Others	Lactones	17092-92-1	1	7.51212e+06	4.91707e+06	6.1772e+06	1.81331e+06	4.28088e+06	3.7022e+06	1.27352e+06	1.80865e+06	1.1347e+06	2.4115e+06	2.82106e+06	2.07709e+06	1.46469e+06	1.4959e+06	2.07134e+06	2.85383e+06	2.83836e+06	2.50427e+06	-	-
LysoPC 17:2	C25H48NO7P	506.32	184.07	505.317	[M+H]+	Lipids	LPC	-	1	51391.2	49793	46141.1	111887	109773	24215.6	544551	250174	1.28284e+06	91130.5	100210	87628.6	255381	257635	664471	262581	239341	306261	-	-
Hyperxanthone F	C16H12O7	317.07	271.06	316.058	[M+H]+	Flavonoids	Other Flavonoids	-	3	707030	1.22513e+06	5.03639e+06	8.3001e+06	7.97766e+06	3.74304e+06	5.31362e+06	6.38349e+06	8.88504e+06	6.46583e+06	1.03189e+07	5.68735e+06	6.3562e+06	5.53317e+06	4.90902e+06	6.93033e+06	5.83464e+06	5.45508e+06	-	-
3-O-Methylellagic acid	C15H8O8	315.01	299.99	316.022	[M-H]-	Tannins	Tannin	-	3	136074	86700	125060	488123	157214	218304	203836	487027	358968	322117	292080	136619	495629	560243	385254	400527	357287	310665	-	-
Coniferin	C16H22O8	341.12	179.07	342.132	[M-H]-	Phenolic acids	Phenolic acids	531-29-3	3	980971	2517055	2.99604e+06	5.69901e+06	3.60476e+06	4.67431e+06	3.2921e+06	5.72386e+06	8.69529e+06	3.01185e+06	1.62856e+06	4.59511e+06	3.7284e+06	7.86066e+06	5.42023e+06	2.99229e+06	3.85155e+06	3.37449e+06	C00761	ko00940,ko01110
E-6,7-Dihydroxydihydroligustilide	C12H16O4	207.1	119.09	224.105	[M-H2O+H]+	Others	Lactones	-	2	9.48367e+06	1.07448e+07	4.93918e+06	1483362	6.31831e+06	4.06177e+06	2.02418e+06	1.80672e+06	1.7806e+06	2.8611e+06	1.39283e+06	2.39133e+06	2.70257e+06	1.42466e+06	2.28027e+06	2.51591e+06	1.90464e+06	2.29945e+06	-	-
2-Methoxy-1-benzofuran-5-carbaldehyde	C10H8O3	177.06	117.03	176.047	[M+H]+	Others	Others	-	1	6.4198e+06	5.69554e+06	4.98894e+06	3.66086e+06	2.9309e+06	5.03634e+06	3.44927e+06	3.38492e+06	4.42049e+06	3.28031e+06	4.70667e+06	4.18393e+06	3.46758e+06	3.86179e+06	3.24994e+06	3.82024e+06	3.74612e+06	4.02616e+06	-	-
5-Oxoproline	C5H7NO3	128.04	82.03	129.043	[M-H]-	Amino acids and derivatives	Amino acids and derivatives	149-87-1	1	31005.7	57669.2	58350	32129.5	54824	53350	73355	60572	52764.2	54056.8	20473.8	24684.2	61211.5	64126.9	122039	56866.5	46647.1	45363.5	C02237	ko00470,ko01100
Synephrine; 4-[1-Hydroxy-2-(methylamino)ethyl]phenol	C9H13NO2	168.1	150.09	167.095	[M+H]+	Alkaloids	Phenolamine	34520	2	7.3543e+06	6.5634e+06	3.43608e+06	4.3087e+06	4.07219e+06	4.37753e+06	2.77281e+06	3.47552e+06	3.90829e+06	7.72195e+06	1.73942e+06	8.29389e+06	3.08975e+06	3.45283e+06	3.52862e+06	3.59382e+06	3.94942e+06	4.60814e+06	C04548	-
3'-O-Beta-D-Glucopyranosyl plumbagic acid	C17H22O10	385.11	179.07	386.121	[M-H]-	Phenolic acids	Phenolic acids	-	2	737008	838088	949764	1.28802e+06	919459	1.02699e+06	1.17279e+06	1.85485e+06	1.04787e+06	949666	1.49698e+06	1.1764e+06	1.13547e+06	1.17969e+06	691266	1.1346e+06	1.26111e+06	1.45852e+06	-	-
Caffeoyl(p-Hydroxybenzoyl)tartaric acid	C20H16O11	431.06	137.03	432.069	[M-H]-	Phenolic acids	Phenolic acids	-	3	24206.1	20005	12808.3	246485	174075	68215.3	545781	576371	3.95763e+06	81441.7	980857	902806	980744	121057	525074	384584	418623	492063	-	-
Chrysophanol-1-O-(6'-acetyl)-glucoside	C23H22O10	457.11	253.05	458.121	[M-H]-	Quinones	Anthraquinone	-	3	3536.16	6122.08	18661.6	77769.4	351292	52957.8	842898	652963	38088.4	69031.7	63672	35045.3	885327	708331	597855	226788	291441	275536	-	-
5,6,7,7a-tetrahydro-4,4,7a-trimethyl-2(4H)-benzofuranone	C11H16O2	181.12	135.12	180.115	[M+H]+	Others	Others	15356-74-8	1	5.3774e+06	3.39755e+06	4.39563e+06	1.36064e+06	3.09238e+06	2.80161e+06	924722	1.42432e+06	1.00418e+06	2.10598e+06	2.2656e+06	1.62173e+06	1.20107e+06	1.20085e+06	1.6277e+06	2.10664e+06	1.9565e+06	1.95721e+06	-	-
Benzyl-(2''-O-glucosyl)glucoside*	C19H28O11	431.15	269.1	432.163	[M-H]-	Phenolic acids	Phenolic acids	-	3	32329.3	38224.6	98855.3	142495	159968	91077	52081	81015.5	76191.3	67951.1	91213.7	42403.2	85859.9	109148	88757.8	96628.5	77159.8	97673.8	C17564	-
9,10,13-Trihydroxy-11-Octadecenoic Acid	C18H34O5	329.23	229.15	330.241	[M-H]-	Lipids	Free fatty acids	29907-57-1	1	464176	92876.3	69834.2	89382.1	94119.1	161892	144480	236868	191826	134655	724015	94676.9	154418	44813.4	133177	154790	189280	198843	C14835	ko00591
1-O-Sinapoyl-β-D-glucose	C17H22O10	385.11	223.06	386.121	[M-H]-	Phenolic acids	Phenolic acids	-	1	3.50584e+06	4.31233e+06	4.64326e+06	6.88077e+06	4.81482e+06	6.29294e+06	6.497e+06	1.04897e+07	6.22704e+06	4.75457e+06	7.35097e+06	6.60355e+06	1.63552e+06	6.70195e+06	8.12073e+06	5.76593e+06	7.31169e+06	7.23244e+06	C01175	ko00940,ko01110
Eugenyl formate	C11H12O3	193.08	105.07	192.079	[M+H]+	Others	Others	-	2	9.02872e+06	1.42652e+07	1.5122e+07	4.29764e+06	6.74434e+06	5.45222e+06	1.99222e+06	1.15302e+06	1610730	1.0744e+07	1.04627e+06	3.6764e+06	2.0249e+06	5.20673e+06	1.34453e+06	2.78145e+06	2.93419e+06	2.63677e+06	-	-
(2S)-2-amino-4-methyl-4-pentenoic acid*	C6H11NO2	130.09	84.08	129.079	[M+H]+	Amino acids and derivatives	Amino acids and derivatives	-	1	2.13272e+07	7.3756e+06	1.49911e+07	1.49475e+07	3.65197e+07	3.84122e+07	1.5058e+07	1.34111e+07	1.13192e+07	1.89091e+07	9.89911e+06	1.02503e+07	1.97731e+07	2.76825e+07	1.67008e+07	15240401	1.90825e+07	1.93876e+07	-	-
N-Methyl-L-proline*	C6H11NO2	130.09	84.08	129.079	[M+H]+	Amino acids and derivatives	Amino acids and derivatives	475-11-6	1	2.13272e+07	7.3756e+06	1.49911e+07	1.49475e+07	3.65197e+07	3.84122e+07	1.5058e+07	1.34111e+07	1.13192e+07	1.89091e+07	9.89911e+06	1.02503e+07	1.97731e+07	2.76825e+07	1.67008e+07	15240401	1.90825e+07	1.93876e+07	C22223	-
4-Guanidinobutanal	C5H11N3O	130.09	84.08	129.09	[M+H]+	Others	Aldehyde compounds	-	3	2.13272e+07	7.3756e+06	1.49911e+07	1.49475e+07	3.65197e+07	3.84122e+07	1.5058e+07	1.34111e+07	1.13192e+07	1.89091e+07	9.89911e+06	1.02503e+07	1.97731e+07	2.76825e+07	1.67008e+07	15240401	1.90825e+07	1.93876e+07	-	-
6-Hydroxyluteolin 5-glucoside*	C21H20O12	463.09	301.03	464.096	[M-H]-	Flavonoids	Flavones	-	3	667996	1.8592e+06	5.53287e+06	1.20621e+07	1.27255e+07	3.74916e+06	5.79304e+06	5.60608e+06	1.62267e+07	1.5587e+07	1.15428e+07	7.71483e+06	6.80899e+06	8.69121e+06	7.7993e+06	6.5056e+06	7.7999e+06	8.42543e+06	-	-
Gentisic acid 2-O-(6''-O-p-coumaroyl)Glucoside	C22H22O11	461.11	315.07	462.116	[M-H]-	Phenolic acids	Phenolic acids	-	3	1.04818e+06	1.39173e+06	1.37389e+06	2.77416e+06	1.75856e+06	2.04951e+06	1.59696e+06	1.75807e+06	1.58963e+06	1.95807e+06	1.23214e+06	1.29683e+06	1.36782e+06	1.10489e+06	1.52961e+06	1.25062e+06	1.61751e+06	1.40242e+06	-	-
Phthalic acid	C8H6O4	165.02	77.04	166.027	[M-H]-	Phenolic acids	Phenolic acids	88-99-3	1	176454	212383	183342	146533	157730	211205	284362	192648	322469	257555	124776	254127	181301	229025	280327	177785	227630	221429	C01606	ko01100,ko02010
3,5-Dimethyl-2,3-dihydrobenzofuran	C10H12O	149.1	121.06	148.088	[M+H]+	Others	Others	-	3	1.48609e+06	882405	1.53166e+06	1.25357e+06	1.33287e+06	751878	1.54874e+06	946988	1.1329e+06	939529	931500	720303	739257	869645	557846	1.08386e+06	1.36711e+06	1.37515e+06	-	-
Ferulic acid-4-O-glucoside	C16H20O9	355.1	193.05	356.111	[M-H]-	Phenolic acids	Phenolic acids	117405-51-3	1	8.21732e+06	4.67322e+06	7.80232e+06	5.6497e+06	7.17414e+06	8.69035e+06	6.62048e+06	8.75184e+06	5.49302e+06	7.60904e+06	5.11484e+06	4.89239e+06	9.97952e+06	1.10297e+07	7.86959e+06	5.66131e+06	7.29624e+06	6.97138e+06	-	-
(S)-2,3-dihydroxypropyl (9Z,12Z,15Z)-octadeca-9,12,15-trienoate	C21H36O4	353.27	261.22	352.261	[M+H]+	Others	Others	129828-41-7	3	2.9147e+07	1.66826e+07	8.72601e+06	1.02202e+07	7.34503e+06	3.07202e+07	2.76214e+06	1.23821e+06	2.31496e+06	1.26398e+07	1.97509e+07	1.28164e+07	2.85266e+06	1.11505e+06	2.06282e+06	1.08792e+07	1.14302e+07	1.00831e+07	-	-
epiloliolide*	C11H16O3	197.12	133.1	196.11	[M+H]+	Others	Others	-	3	3.82698e+06	4.43257e+06	4.66603e+06	1.62713e+06	1.87401e+06	1.35248e+06	1.27784e+06	1.88582e+06	1.49938e+06	1.38433e+06	2.28699e+06	2.69578e+06	1.60459e+06	1.65785e+06	2.01154e+06	1.70673e+06	1.66849e+06	1.3914e+06	-	-
Olivil-4'-O-glucoside	C26H34O12	537.2	375.15	538.205	[M-H]-	Lignans and Coumarins	Lignans	76880-93-8	2	223678	745496	865637	314886	1032065	728664	259944	244347	291970	485407	250580	403397	180205	263580	161403	286736	372624	344090	-	-
7-C-Glucosylcoumarin*	C15H16O7	309.1	147.04	308.09	[M+H]+	Lignans and Coumarins	Coumarins	-	1	682785	783064	1.36557e+06	6.35497e+06	3.5719e+06	2.01009e+06	4.08516e+06	6.75071e+06	7.14127e+06	6.92358e+06	5.7998e+06	2.43744e+06	6.85393e+06	9.4796e+06	8.30014e+06	5.25135e+06	5.57432e+06	4.3048e+06	-	-
LysoPE 15:0*	C20H42NO7P	440.28	299.26	439.27	[M+H]+	Lipids	LPE	-	2	102822	89296.4	79076.6	95666.7	65725.1	63150	193803	159932	387709	60305.8	129210	89047.3	167022	83673.7	139911	120929	142323	110324	-	-
Quercetin-3-O-xyloside (Reynoutrin)*	C20H18O11	435.09	303.06	434.085	[M+H]+	Flavonoids	Flavonols	549-32-6	3	102042	112830	188759	317333	270858	89249.7	493281	521398	631245	248372	358276	442667	728320	499611	489098	414775	349032	322596	-	-
2,6-Di-Feruloyl glucoside	C26H28O12	531.15	193.05	532.158	[M-H]-	Phenolic acids	Phenolic acids	-	3	41522.2	16131.5	6871.43	14760.3	14758.7	17982.6	31493.9	18927.9	19440.5	30096.2	31436.5	26375	19924.3	18946.8	20005	16423.2	12603.2	15005	-	-
1,5-dihydroxyxanthone-6-murine O-β-D-glucoside	C19H18O10	407.1	245.05	406.09	[M+H]+	Others	Others	-	3	144460	285825	190123	127827	147303	75025	89660.7	88616.3	120477	146891	152368	247435	41680	84018.8	161151	128910	176608	181192	-	-
1-O-Gentisoyl-β-D-glucoside*	C13H16O9	315.07	153.02	316.079	[M-H]-	Phenolic acids	Phenolic acids	23445-11-6	1	1.84823e+06	326002	1.73061e+06	2.49737e+06	2.98481e+06	2.76576e+06	2.54725e+06	2.74277e+06	2.09073e+06	1.89085e+06	2.00997e+06	2.32853e+06	2.5917e+06	3.01642e+06	2.77257e+06	2.79128e+06	2.15397e+06	2.37997e+06	-	-
Protocatechuic acid-4-O-glucoside*	C13H16O9	315.07	153.02	316.079	[M-H]-	Phenolic acids	Phenolic acids	-	1	1.84823e+06	326002	1.73061e+06	2.49737e+06	2.98481e+06	2.76576e+06	2.54725e+06	2.74277e+06	2.09073e+06	1.89085e+06	2.00997e+06	2.32853e+06	2.5917e+06	3.01642e+06	2.77257e+06	2.79128e+06	2.15397e+06	2.37997e+06	-	-
Alangilignoside D	C26H34O12	537.2	327.12	538.205	[M-H]-	Others	Others	-	3	233443	342652	533594	265828	478374	668290	149596	211617	86962.8	383592	217022	361413	143426	206820	146999	225528	314297	357510	-	-
m-Methoxybenzyl glucosinolate	C15H21NO10S2	438.05	96.96	439.061	[M-H]-	Others	Glucosinolates	111810-95-8	1	2.04923e+06	3.35824e+06	2.8521e+06	4.44159e+06	4.01977e+06	2.87395e+06	4.59085e+06	5.59146e+06	4.61804e+06	2.3497e+06	2.95446e+06	3.60836e+06	6.47473e+06	5.59689e+06	5.34465e+06	4.18078e+06	3.37112e+06	4.3614e+06	C08414	-
Corynoxine	C22H28N2O4	385.21	160.07	384.205	[M+H]+	Alkaloids	Plumerane	6877-32-3	3	0	0	0	180738	106710	134280	402219	363151	333060	125957	185475	72352.5	410595	665957	359001	223571	197839	257942	-	-
α-Conidendrin	C20H20O6	357.13	137.06	356.126	[M+H]+	Others	Others	-	3	2.51584e+06	1.16467e+07	1.1109e+07	1.71018e+06	4.48048e+06	6.24207e+06	1.16265e+06	1.08056e+06	1.0689e+06	3.00138e+06	1.35987e+06	2.21113e+06	820882	684256	683226	2.85914e+06	3.24323e+06	1.95379e+06	-	-
7-Hydroxycoumarin-O-rhamnoside	C15H16O7	307.08	161.02	308.09	[M-H]-	Lignans and Coumarins	Coumarins	-	3	88674.3	74231.8	146280	103375	175115	108223	585787	398492	236554	146833	181790	152741	359627	246716	279698	303660	231860	273600	-	-
Indole-3-cyano-6-O-glucoside	C16H18N2O6	333.11	144.04	334.116	[M-H]-	Alkaloids	Plumerane	-	1	402524	620797	1.49393e+06	4.18425e+06	4.26727e+06	3.4291e+06	6218250	4.6111e+06	6.25085e+06	2.96957e+06	4.93237e+06	4.50174e+06	8.02855e+06	7.03955e+06	6.11348e+06	3.74637e+06	4.84576e+06	4.68843e+06	-	-
Myricetin	C15H10O8	319.04	153.02	318.038	[M+H]+	Flavonoids	Flavonols	529-44-2	2	189622	367717	1.34789e+06	2.91188e+06	2.52959e+06	965480	1.9605e+06	2.06559e+06	3.56964e+06	1.61296e+06	2.42127e+06	1.21563e+06	1.83892e+06	2.25001e+06	1.61653e+06	1.68562e+06	2.16047e+06	2138319	C10107	ko00941,ko00944,ko01110
Syringaldehyde; 4-Hydroxy-3,5-Dimethoxybenzaldehyde	C9H10O4	183.07	140.05	182.058	[M+H]+	Others	Aldehyde compounds	134-96-3	1	328715	299021	339011	245215	338933	263477	143678	178450	125133	275270	156319	249759	155090	127505	139369	228356	195140	193980	-	-
Esculetin-7-O-glucoside*	C15H16O9	339.07	177.02	340.079	[M-H]-	Lignans and Coumarins	Coumarins	-	1	2.83169e+06	8.8882e+06	5.65717e+06	1.11315e+07	7.20421e+06	5.13072e+06	1.13681e+07	14108245	1.2199e+07	8.32403e+06	6.71956e+06	1.15901e+07	6.28943e+06	8.56345e+06	6.17766e+06	6.1252e+06	7.05148e+06	8.02795e+06	-	-
N-ethylcytisine	C13H18N2O	219.15	72.08	218.142	[M+H]+	Alkaloids	Piperidine alkaloids	-	2	290337	298616	292078	699409	425098	541674	56709.5	470879	462487	495858	558434	669395	615001	554831	372066	511283	403633	518564	-	-
2-O-Salicyl-6-O-Galloyl-D-Glucose	C20H20O12	451.09	313.05	452.096	[M-H]-	Phenolic acids	Phenolic acids	-	3	8197.34	9676.99	10751.1	17776.7	49383.8	41701.5	54878.7	23177	17004.8	22499.6	22446	37434.2	22298.6	18616.8	8061.15	37985.1	32052.1	29209	-	-
1-α-Linolenoyl-glycerol-3-O-glucoside*	C27H46O9	515.32	261.22	514.314	[M+H]+	Lipids	Glycerol ester	-	1	24501.6	67765.4	123896	84530.5	169635	103565	186797	263505	245970	122226	72009.4	106577	238308	170112	317000	177769	135236	157923	-	-
2-α-Linolenoyl-glycerol-1-O-glucoside*	C27H46O9	515.32	261.22	514.314	[M+H]+	Lipids	Glycerol ester	-	1	24501.6	67765.4	123896	84530.5	169635	103565	186797	263505	245970	122226	72009.4	106577	238308	170112	317000	177769	135236	157923	-	-
4-O-Caffeoylquinic acid methyl ester*	C17H20O9	369.12	177.06	368.111	[M+H]+	Phenolic acids	Phenolic acids	123372-74-7	2	2.05049e+06	728936	1.8196e+06	2.18622e+06	2.42877e+06	4.18781e+06	2.15504e+06	5.08116e+06	1.7247e+06	1.83724e+06	1.85684e+06	1.64332e+06	2.51094e+06	2.24812e+06	2.25218e+06	1.86091e+06	1.96425e+06	2.39168e+06	-	-
methyl 5-caffeoylquinate*	C17H20O9	369.12	177.06	368.111	[M+H]+	Phenolic acids	Phenolic acids	-	2	2.05049e+06	728936	1.8196e+06	2.18622e+06	2.42877e+06	4.18781e+06	2.15504e+06	5.08116e+06	1.7247e+06	1.83724e+06	1.85684e+06	1.64332e+06	2.51094e+06	2.24812e+06	2.25218e+06	1.86091e+06	1.96425e+06	2.39168e+06	-	-
2-Ethyl-2,6,6-trimethylpiperidin-4-one	C10H19NO	170.15	152.14	169.147	[M+H]+	Alkaloids	Piperidine alkaloids	133568-79-3	3	1.44322e+06	1.12889e+06	1.24006e+06	1.33397e+06	1.82868e+06	1.36542e+06	1.84811e+06	950664	2.62565e+06	1.61251e+06	1.40043e+06	1.526e+06	930418	796563	919155	1.65444e+06	1.29856e+06	1.34023e+06	-	-
(E)-Cinnamamide	C9H9NO	148.08	103.06	147.068	[M+H]+	Alkaloids	Alkaloids	22031-64-7	3	85030	92972.5	96476.6	64861.1	36675	131264	87907.8	84532.5	60701.3	103370	160599	106233	85030	137006	79093.6	108284	124745	95050.2	-	-
4-Hydroxybenzoylmalic acid	C11H10O7	253.04	137.02	254.043	[M-H]-	Phenolic acids	Phenolic acids	-	3	301369	292237	337719	616925	889191	773083	885704	678215	576287	495594	451212	507325	392312	720119	470420	443587	480697	575486	-	-
Sinapoylagmatine	C16H24N4O4	337.19	207.07	336.18	[M+H]+	Alkaloids	Phenolamine	-	3	33551.6	46486.3	370260	71690	60492	420702	658246	466178	81758.5	0	0	0	42058.1	905734	754486	392445	509969	426813	-	-
2''-O-Feruloyl aloesin	C28H28O12	557.16	395.13	556.158	[M+H]+	Flavonoids	Other Flavonoids	-	3	151702	312713	219273	1.00937e+06	784472	673834	1080755	1025350	1.11211e+06	926380	534483	676671	1164750	1.92094e+06	978334	997597	1.11587e+06	846693	-	-
(6E,10E)-12-hydroxy-2,6,10-trimethyltrideca-2,6,10-trien-4-one	C16H26O2	251.2	67.05	250.193	[M+H]+	Others	Others	-	3	3.42854e+06	730317	907237	2.85695e+06	1.7632e+06	2.45834e+06	5.78911e+06	5.96412e+06	4.69243e+06	1.72224e+06	1.16497e+07	5.17635e+06	1.32689e+07	7.12755e+06	5.50843e+06	5.15242e+06	3.92286e+06	4.7962e+06	-	-
Chrysoeriol-7-O-rutinoside-5-O-glucoside	C34H42O20	771.23	463.2	770.227	[M+H]+	Flavonoids	Flavones	-	3	3340	20862.8	15005	54867.4	45367.5	21245.1	138267	331002	217748	37393.7	34505.5	74332	182509	196632	170736	120975	144823	111374	-	-
N-Methyltetrahydropalmatine	C22H28NO4+	370.2	132.1	370.201	[M]+	Alkaloids	Alkaloids	47528-98-3	1	1.58269e+07	1.44036e+07	2.80774e+07	1.58034e+07	3.92535e+07	5.43072e+07	2.57018e+07	2.49437e+07	3.17529e+07	4.19113e+07	2.39747e+07	3.69163e+07	2.63258e+07	2.05374e+07	2.54435e+07	3.10823e+07	2.99431e+07	2.38566e+07	-	-
Isovanillin	C8H8O3	153.05	65.04	152.047	[M+H]+	Others	Aldehyde compounds	621-59-0	3	601590	517744	661857	753787	617563	657373	240205	561374	202293	337070	295312	417280	281274	501425	444455	318559	529473	300320	-	-
Octadeca-11E,13E,15Z-trienoic acid	C18H30O2	279.23	149.13	278.225	[M+H]+	Lipids	Free fatty acids	25575-00-2	3	1.81974e+07	8.74612e+06	1.00786e+07	1.44968e+07	2.57446e+07	2.74221e+07	2.59312e+07	1.95336e+07	2.50988e+07	1.35509e+07	2.06686e+07	2.69148e+07	1.31556e+07	3.56194e+07	32706594	1.20591e+07	1.48776e+07	1.58341e+07	-	-
L-Phenylalanyl-L-phenylalanine	C18H20N2O3	313.15	166.09	312.147	[M+H]+	Amino acids and derivatives	Amino acids and derivatives	2577-40-4	1	339382	176780	122730	1.05577e+06	686682	780925	985429	1.14736e+06	1.03755e+06	623814	2.42788e+06	639751	2.28157e+06	1.10491e+06	1.01302e+06	801444	1.00071e+06	1.04848e+06	-	-
Cycloleucine	C6H11NO2	130.09	84.08	129.079	[M+H]+	Amino acids and derivatives	Amino acids and derivatives	52-52-8	1	2.07749e+07	7.95783e+06	1.82838e+07	1.46542e+07	3.55856e+07	4.42529e+07	1.96557e+07	1.84442e+07	1.76864e+07	1.86422e+07	1.02982e+07	9.95204e+06	2.58565e+07	2.69169e+07	1.82822e+07	1.47423e+07	1.84454e+07	1.92915e+07	C03969	-
6-Hydroxymellein	C10H10O4	195.06	117.03	194.057	[M+H]+	Others	Chromone	70901-60-9	2	1235340	1570280	1070680	1.03633e+06	925956	983271	1.03502e+06	757073	679645	1.35523e+06	1.08286e+06	1.03818e+06	967715	791230	821892	919287	948582	880063	C02379	-
Epigallocatechin	C15H14O7	305.07	169.01	306.074	[M-H]-	Flavonoids	Flavanols	970-74-1	3	25889.8	37583.3	39195.1	121263	93643.7	81889.6	189646	119232	151494	106746	92741.7	80400.8	163165	168480	160809	93029	91239.6	116085	C12136	ko00941,ko01110
1-(4-Hydroxybenzoyl)Glucose; 25545-07-7	C13H16O8	299.08	93.03	300.084	[M-H]-	Phenolic acids	Phenolic acids	-	1	181404	166194	282884	274283	390569	380907	407666	304332	239968	207404	200754	235681	309298	283635	276516	322056	256433	335069	-	-
Pyroglutamic acid	C5H7NO3	130.05	84.05	129.043	[M+H]+	Amino acids and derivatives	Amino acids and derivatives	4042-36-8	1	8.66137e+06	2.8424e+06	7.87438e+06	5.87921e+06	1.26128e+07	1.79616e+07	6.72654e+06	7.15618e+06	6.84022e+06	9.31161e+06	5.10652e+06	4.58158e+06	1.33334e+07	1.41615e+07	5.496e+06	6.77076e+06	8.47937e+06	8.86023e+06	-	-
Eriodictyol-7-O-glucoside*	C21H22O11	451.12	289.07	450.116	[M+H]+	Flavonoids	Flavanones	38965-51-4	3	996545	710184	1.15149e+06	7827825	2281470	2.01124e+06	1.40568e+06	1369895	2.12423e+06	1.24216e+06	2591710	2.96633e+06	2598500	968558	1.08177e+06	1.0496e+06	1231975	1390090	-	-
1-Sinapoyl-2-feruloylgentiobiose	C33H40O18	723.21	499.14	724.221	[M-H]-	Phenolic acids	Phenolic acids	-	1	1.39323e+06	461056	164021	391604	487212	356758	18158.5	311010	90035	277183	459529	141808	285276	257056	206200	271387	322437	359631	-	-
3,7-Dihydroxychromen-4-one	C9H6O4	179.03	77.04	178.027	[M+H]+	Others	Chromone	-	3	894766	1.42107e+06	965067	870518	569690	818963	156336	275047	642244	579582	462198	787944	597732	593984	451527	597757	699288	656721	-	-
Mussaenosidic acid	C16H24O10	375.13	169.09	376.137	[M-H]-	Terpenoids	Monoterpenoids	82451-22-7	3	151601	80292.5	159429	89180.3	103693	60020	132950	156067	136277	143866	137415	92931.6	97497.5	120120	108424	112580	95091	126136	-	-
2-Propylmalic Acid*	C7H12O5	175.06	115.04	176.069	[M-H]-	Organic acids	Organic acids	-	1	2.14785e+06	149679	653891	361274	1.04655e+06	322326	1.3119e+06	1.08936e+06	4.38817e+06	335849	767254	347887	1.5466e+06	1.21308e+06	4.33262e+06	985522	1.25185e+06	1.28534e+06	C05994	ko00620
3-Isopropylmalic Acid*	C7H12O5	175.06	115.04	176.069	[M-H]-	Organic acids	Organic acids	921-28-8	1	2.14785e+06	149679	653891	361274	1.04655e+06	322326	1.3119e+06	1.08936e+06	4.38817e+06	335849	767254	347887	1.5466e+06	1.21308e+06	4.33262e+06	985522	1.25185e+06	1.28534e+06	C04411	ko00290,ko01100,ko01110,ko01210,ko01230
1-(2,3-dihydroxypropoxy)-3-(((2-(dimethylamino)ethoxy)(hydroxy)phosphoryl)oxy)propan-2-yl (11Z,14Z)-octadeca-11,14-dienoate	C28H54NO9P	578.35	279.23	579.354	[M-H]-	Lipids	LPE	-	1	1.6422e+06	800360	823948	2.18339e+06	1.75398e+06	1.52369e+06	1.81094e+06	1.09364e+06	3.40009e+06	815086	2.37251e+06	1.92378e+06	2.40188e+06	1.46452e+06	1.78249e+06	1.70133e+06	2.23407e+06	1.87737e+06	-	-
Rugosic acid A	C15H22O5	281.14	123.08	282.147	[M-H]-	Others	Others	-	3	190387	151003	102480	356920	733555	444030	906210	697865	493830	330814	427072	378029	509111	562785	980030	385000	505508	483553	-	-
2-(2,3-dihydroxypropoxy)-3-(((2-(dimethylamino)ethoxy)(hydroxy)phosphoryl)oxy)propyl (11Z,14Z)-octadeca-11,14-dienoate	C28H54NO9P	578.34	279.23	579.354	[M-H]-	Lipids	LPE	-	1	198442	335610	237250	428149	304586	238451	737277	439094	1.29655e+06	174147	331089	223495	499562	586419	503864	357947	348251	446012	-	-
Isoxanthopterin	C6H5N5O2	178.04	136.02	179.044	[M-H]-	Nucleotides and derivatives	Nucleotides and derivatives	529-69-1	3	84280.8	105363	150729	228752	231651	190262	340739	358584	282116	137467	219406	153544	210796	204031	264509	170885	212790	225420	C03975	-
Creatinine	C4H7N3O	114.07	86.07	113.059	[M+H]+	Organic acids	Organic acids	60-27-5	3	1.22427e+06	1.19969e+06	1.38723e+06	1.24154e+06	1.29567e+06	1.10635e+06	1.165e+06	1.12381e+06	316929	1.08811e+06	1.03725e+06	293946	1.15999e+06	1.14139e+06	1.14427e+06	1.44016e+06	1.16123e+06	1.11729e+06	C00791	ko00330,ko01100
4-O-(6'-O-Glucosylcaffeoylglucosylcaffeoyl)-4-hydroxybenzyl alcohol	C37H40O18	771.22	447.13	772.221	[M-H]-	Phenolic acids	Phenolic acids	-	3	38976.7	52517.3	68423.3	631400	204445	107438	323460	273018	353911	308670	354551	233744	387243	399073	405329	297826	241061	319438	-	-
cis-4-Hydroxy-D-proline*	C5H9NO3	132.07	86.06	131.058	[M+H]+	Amino acids and derivatives	Amino acids and derivatives	2584-71-6	3	7.31502e+06	5.02077e+06	8.13676e+06	1.31166e+07	2.65581e+07	3.51828e+07	1.13908e+07	2.23289e+07	2.00654e+07	4.26642e+07	1.19638e+07	1.59039e+07	4.60043e+07	3.28111e+07	4.47652e+07	1.88951e+07	1.71551e+07	2.25728e+07	C03440	ko00470,ko01100
Trans-4-Hydroxy-L-proline*	C5H9NO3	132.07	86.06	131.058	[M+H]+	Amino acids and derivatives	Amino acids and derivatives	51-35-4	3	7.31502e+06	5.02077e+06	8.13676e+06	1.31166e+07	2.65581e+07	3.51828e+07	1.13908e+07	2.23289e+07	2.00654e+07	4.26642e+07	1.19638e+07	1.59039e+07	4.60043e+07	3.28111e+07	4.47652e+07	1.88951e+07	1.71551e+07	2.25728e+07	C01157	ko00330,ko00470,ko01100,ko02010
D-Threose	C4H8O4	121.05	93.06	120.042	[M+H]+	Others	Saccharides	95-43-2	3	3.22853e+06	2.82279e+06	3.45557e+06	1.07206e+06	674886	771730	480815	1.45751e+06	1.1103e+06	1.02876e+06	983284	793775	696340	767368	781258	1.24995e+06	1.22016e+06	1.20636e+06	C06463	-
7-(Methylsulfinyl)heptyl Glucosinolate	C15H29NO10S3	478.09	96.96	479.095	[M-H]-	Others	Glucosinolates	112572-51-7	3	169416	568724	654103	1.09259e+06	1.38454e+06	509454	3.31945e+06	1.42146e+06	1.82691e+06	478108	290115	347666	1.0682e+06	2.85292e+06	1.22169e+06	1.28115e+06	1.5647e+06	1.7027e+06	-	-
L-Arginine	C6H14N4O2	175.12	116.07	174.112	[M+H]+	Amino acids and derivatives	Amino acids and derivatives	74-79-3	1	161458	100760	1.14701e+06	5.60471e+06	4.06657e+06	4.21602e+06	9.0053e+06	9.99472e+06	8.74791e+06	6.15538e+06	4.83572e+06	3.8448e+06	1.22667e+07	1.1711e+07	1.10301e+07	5.53154e+06	7.15837e+06	7.1629e+06	C00062	ko00220,ko00261,ko00330,ko00470,ko00970,ko01100,ko01110,ko01230,ko02010
Isoquinoline	C9H7N	130.06	103.05	129.058	[M+H]+	Alkaloids	Isoquinoline alkaloids	119-65-3	1	2.35981e+06	3.15125e+06	7.71438e+06	2.68759e+07	3.03498e+07	2.36934e+07	3.09216e+07	2.96952e+07	2.83676e+07	2.04263e+07	2.08439e+07	2.35391e+07	2.73724e+07	2.2089e+07	2.77253e+07	3.14923e+07	3.55132e+07	2.66505e+07	C06323	-
LysoPE 18:1*	C23H46NO7P	480.31	339.29	479.301	[M+H]+	Lipids	LPE	89576-29-4	3	1.95814e+06	1.25175e+06	1.26117e+06	1.39443e+06	1.24237e+06	883702	1.6432e+06	1.31013e+06	2.93646e+06	678616	2.58462e+06	804689	2.18564e+06	1.26286e+06	1.46742e+06	1.66805e+06	1.33294e+06	1.76322e+06	-	-
Syringaresinol-4'-O-glucoside	C28H36O13	579.2	339.12	580.216	[M-H]-	Lignans and Coumarins	Lignans	-	2	88365	148415	252116	213500	243150	228593	139022	204012	224693	303660	268590	217385	143735	96295.3	172106	167294	179004	218524	-	-
Uridine	C9H12N2O6	243.06	110.02	244.07	[M-H]-	Nucleotides and derivatives	Nucleotides and derivatives	58-96-8	1	8.43117e+06	1.78538e+06	1.18047e+06	3.94499e+06	1.57603e+06	6.90267e+06	3.69106e+06	1.39359e+06	1.52565e+06	3.83203e+06	1.19433e+07	3.13296e+06	3.43087e+06	704381	1.87907e+06	3.23737e+06	3.26328e+06	4.12726e+06	C00299	ko00240,ko01100,ko01232,ko02010
D-Galacturonic acid*	C6H10O7	193.04	72.99	194.043	[M-H]-	Others	Saccharides	685-73-4	3	179105	193664	93713.4	69256.2	80582.6	132095	93663.9	82573.2	59785.8	154694	83254.7	65067.9	101631	91423.9	115860	83820.7	85696.4	88930.8	C00333	ko00040,ko00053,ko00520,ko01100,ko01240,ko01250,ko02010
LysoPC 18:2(2n isomer)	C26H50NO7P	520.34	184.07	519.332	[M+H]+	Lipids	LPC	-	1	4.77907e+06	4.19146e+06	3.51844e+06	6.62687e+06	4.82809e+06	3.07216e+06	1.11539e+07	6.19401e+06	1.65449e+07	3.2053e+06	6.36175e+06	4.91813e+06	9.08962e+06	7.49899e+06	9.46208e+06	5.36393e+06	5.63106e+06	6.96875e+06	-	-
Scandione	C16H12O7	317.07	153.05	316.058	[M+H]+	Flavonoids	Other Flavonoids	-	3	4.29244e+06	8.23154e+06	3.21832e+07	6.9869e+07	5.34276e+07	2.0744e+07	3.18422e+07	4.49059e+07	6.78129e+07	4.97411e+07	5.23506e+07	3.28555e+07	4.11306e+07	3.5613e+07	3.59096e+07	3.29466e+07	4.10154e+07	3.1675e+07	-	-
8-Hydroxy-α-conidendrin	C20H20O7	373.12	105.03	372.121	[M+H]+	Lignans and Coumarins	Lignans	-	3	87381.4	74104.8	72918.4	123870	96224.4	109305	354234	366702	151598	78487.7	82249.3	106297	348662	203592	157643	141192	178466	139443	-	-
Epicatechin glucoside	C21H24O11	451.12	289.07	452.132	[M-H]-	Flavonoids	Flavanols	-	3	43345	98370	85685.4	125982	93357.2	62844.4	112169	100476	180120	52544.1	94844	53525.4	110623	147810	113855	85470.8	74557.4	99541.4	-	-
1-(2,3-dihydroxypropoxy)-3-(((2-(dimethylamino)ethoxy)(hydroxy)phosphoryl)oxy)propan-2-yl heptadecanoate	C27H56NO9P	568.36	269.25	569.369	[M-H]-	Lipids	LPE	-	1	7171.7	3491.66	5342.36	8228.18	3594.29	1113.64	21578.5	12111.2	35280	7437.19	9866.58	6634.4	12225.5	11497.8	18912.8	9933.08	13057.3	12779.4	-	-
D-Threonic Acid	C4H8O5	135.03	75.01	136.037	[M-H]-	Others	Saccharides	734111	1	810831	1.5419e+06	759296	347768	671764	1.17925e+06	319053	379443	251932	2.02222e+06	291265	721766	165186	483988	365985	520172	534749	502811	C21649	-
Maltotriose	C18H32O16	527.16	365.1	504.169	[M+Na]+	Others	Saccharides	1109-28-0	3	4.4331e+06	2.48298e+07	1.32888e+07	1.73604e+06	501645	611075	222853	243564	159149	486229	173862	606804	92382.9	309243	295010	1.80648e+06	1.72323e+06	1.87202e+06	C01835	ko02010
Xanthurenic Acid 8-O-Glucoside	C16H17NO9	366.08	160.04	367.09	[M-H]-	Alkaloids	Quinoline alkaloids	97451-32-6	1	122232	369418	768963	919346	823683	871371	921344	1.00233e+06	850210	652964	631272	674513	929941	855976	945945	882733	662330	745044	-	-
D-Glucoronic acid*	C6H10O7	193.04	72.99	194.043	[M-H]-	Others	Saccharides	1700908	3	189577	181677	97658.7	97380.7	105366	148986	81110.5	78842.6	78480.5	145671	74035.7	107538	127760	101757	109232	100521	96557.3	92153.1	C00191	ko00040,ko00053,ko00520,ko00562,ko01100,ko01240,ko01250
Syringin	C17H24O9	371.13	209.08	372.142	[M-H]-	Phenolic acids	Phenolic acids	118-34-3	2	5.30145e+06	1.12316e+07	1.35396e+07	1.19256e+07	18009235	1.22874e+07	9.91979e+06	1.24925e+07	1.59827e+07	1.60634e+07	8.20702e+06	1.44517e+07	7.09236e+06	8.31294e+06	9.723e+06	9.29e+06	1.09025e+07	1.24696e+07	C01533	ko00940
Isoplumericin	C15H14O6	291.09	185.06	290.079	[M+H]+	Terpenoids	Monoterpenoids	31298-76-7	3	290486	496996	759765	1.11521e+06	916610	636514	163430	1.08305e+06	899942	950909	1.10198e+06	931609	1.01056e+06	1.12011e+06	868849	834345	668939	895561	C09787	-
Capillarisin	C16H12O7	317.07	302.04	316.058	[M+H]+	Others	Chromone	56365-38-9	3	302838	417074	894909	1.32848e+06	1.43344e+06	1.86688e+06	1.48249e+06	2.27158e+06	3.25871e+06	2.36346e+06	1.28143e+06	2.00943e+06	2.11149e+06	1.73565e+06	1.55882e+06	1.81667e+06	2.05031e+06	1.5221e+06	C08999	-
L-Glutaminyl-L-tryptophan	C16H20N4O4	333.16	188.07	332.149	[M+H]+	Amino acids and derivatives	Amino acids and derivatives	66851-83-0	1	57541.6	98593.3	93370	297897	226853	327117	496802	416477	300180	129512	328139	239527	299193	277452	368531	189078	251833	240726	-	-
Gallic acid-4-O-glucoside	C13H16O10	331.07	313.06	332.074	[M-H]-	Phenolic acids	Phenolic acids	84274-52-2	3	100788	95142	136966	209563	231297	201375	220321	188872	150955	130793	104835	187723	159107	203340	189034	123198	165224	154342	-	-
3,4-Dihydro-4-(4'-hydroxyphenyl)-5,7-dihydroxycoumarin glucoside*	C21H22O10	435.13	273.08	434.121	[M+H]+	Lignans and Coumarins	Coumarins	-	3	618635	859578	491081	396991	364508	371857	546453	687828	633251	406123	327156	445413	638348	709889	746590	637490	526760	479526	-	-
2-Propylsuccinic acid*	C7H12O4	159.07	97.07	160.074	[M-H]-	Organic acids	Organic acids	618-57-5	3	130479	80546.5	112544	205971	212753	173123	271723	220418	385844	194916	302592	203679	502168	321046	290597	229378	213573	281920	C16657	-
N-Sinapoylhomoagmatine	C17H26N4O4	351.2	207.06	350.195	[M+H]+	Alkaloids	Phenolamine	-	3	4.06988e+06	7.61663e+06	6.03387e+06	9.13938e+06	12521095	1.27002e+07	5.37991e+06	6.96722e+06	5.82708e+06	7.9968e+06	9.85862e+06	7.74588e+06	8.15942e+06	6.11691e+06	8.5567e+06	5.48773e+06	7.15637e+06	7.21581e+06	-	-
Melibiose	C12H22O11	341.11	113.02	342.116	[M-H]-	Others	Saccharides	585-99-9	1	1.34411e+06	9.29469e+06	3.98866e+06	139617	215565	546294	90077.4	202546	118633	579597	20313.9	120026	81159.9	155229	196686	632548	689214	688105	C05402	ko00052,ko01100,ko02010
2-(3-β-D-glucopyranosyloxy-4-hydroxyphenyl)ethanol-1-O-β-D-glucopyranoside	C20H30O13	477.16	315.11	478.169	[M-H]-	Phenolic acids	Phenolic acids	-	3	340235	64171.2	266259	238400	260173	374143	78881.9	200420	202971	237556	200429	332635	159851	106710	180230	196754	230813	265383	-	-
5'-Glucosyloxyjasmanic acid	C18H28O9	387.17	207.1	388.173	[M-H]-	Phenolic acids	Phenolic acids	-	3	284506	484237	196794	1.33693e+06	534340	547350	1.05594e+06	1.11474e+06	888941	746184	375604	1211805	668431	799356	652879	563349	434281	445039	-	-
Methoxyindoleacetic acid	C11H11NO3	206.08	145.05	205.074	[M+H]+	Alkaloids	Plumerane	3471-31-6	3	45238.3	64054.7	133323	838331	650133	658445	1.02893e+06	1.28168e+06	1.24757e+06	766429	658789	745271	1.22483e+06	1.37207e+06	1.23283e+06	743545	897894	1.00505e+06	C05660	ko00380
Maltitol	C12H24O11	343.12	89.03	344.132	[M-H]-	Others	Saccharides	585-88-6	3	120859	504827	202048	46290.5	74484.1	153973	71747.7	70821.1	38950.4	202585	32729.9	82924.5	79058.4	87005.3	99311.1	79607.6	89129.8	84083.6	-	-
D-Mannose*	C6H12O6	179.06	59.01	180.063	[M-H]-	Others	Saccharides	3458-28-4	2	1.17952e+06	1.45854e+06	990883	306606	358787	891183	267881	302506	252916	986859	460149	596847	339011	309621	425239	475125	515607	561914	C00159	ko00051,ko00052,ko00520,ko01100,ko01250,ko02010
1-Methoxyindole-3-carbaldehyde	C10H9NO2	176.07	133.05	175.063	[M+H]+	Alkaloids	Plumerane	67282-55-7	3	209232	183578	240320	551671	427338	198570	704325	820534	611736	282318	280280	313264	408092	502963	424545	458368	443934	343832	-	-
D-Sucrose*	C12H22O11	341.11	119.03	342.116	[M-H]-	Others	Saccharides	57-50-1	2	3.09064e+06	1.7524e+07	8.54084e+06	180159	365814	923107	147974	237156	87487	615231	31480.9	160922	75950.4	247424	257806	1.13591e+06	971060	1.00492e+06	C00089	ko00052,ko00500,ko01100,ko01110,ko02010
D-Glucose-1-phosphate*	C6H13O9P	259.02	96.97	260.03	[M-H]-	Others	Saccharides	59-56-3	2	466433	1.10582e+06	1.20462e+06	195115	410588	283413	271981	591033	308530	966560	136640	483367	1.09427e+06	1.51443e+06	1.22881e+06	446709	472211	527909	C00103	ko00010,ko00040,ko00052,ko00500,ko00520,ko00523,ko00561,ko01100,ko01110,ko01240,ko01250
Cytarabine	C9H13N3O5	244.09	112.05	243.085	[M+H]+	Nucleotides and derivatives	Nucleotides and derivatives	147-94-4	1	893379	594217	618637	939995	498557	1.02923e+06	4.90078e+06	373925	591103	1.09992e+06	1.31264e+06	671143	799531	301127	411050	903438	748557	674770	C02961	-
Thr-Tyr	C13H18N2O5	283.13	136.08	282.122	[M+H]+	Amino acids and derivatives	Amino acids and derivatives	145295-02-9	3	108659	50155.6	50007.6	155700	99873	297140	17073.2	210353	245273	208064	917986	148089	128469	137339	58298.3	198942	146785	180053	-	-
Isorhamnetin-3-O-Glucoside*	C22H22O12	479.12	317.07	478.111	[M+H]+	Flavonoids	Flavonols	5041-82-7	1	1730455	7.90846e+06	2.52686e+07	4.33619e+07	3.51247e+07	2.31659e+07	2.66119e+07	107441525	3.86673e+07	4.78455e+07	3.77917e+07	2.61624e+07	34900942	2.24558e+07	1.52945e+07	2.30451e+07	2.36097e+07	2.99767e+07	-	-
3-Dehydro-L-Threonic Acid*	C4H6O5	133.01	71.01	134.022	[M-H]-	Others	Saccharides	-	1	114302450	7.13698e+07	8.41781e+07	3.92513e+07	4.92379e+07	5.55019e+07	3.00704e+07	3.75427e+07	2.63204e+07	5.68277e+07	2.09896e+07	4.43439e+07	5.43787e+07	4.43778e+07	3.42879e+07	4.89189e+07	4.11494e+07	4.49476e+07	C03064	ko00053,ko01100
N-(1-Deoxy-1-fructosyl)Asparagine	C10H18N2O8	293.1	131.05	294.107	[M-H]-	Nucleotides and derivatives	Nucleotides and derivatives	-	3	25688.1	48233.7	28151.5	80225.4	43513	80534.1	51369.5	68165.1	71824.3	46680	90033.9	51286.2	31391	31442.6	48874.8	54528	64469.2	47810.7	-	-
Carthamone*	C21H20O11	447.09	285.04	448.101	[M-H]-	Flavonoids	Chalcones	86579-00-2	1	2.03495e+06	2.49049e+06	3.41336e+06	14667500	1.03871e+07	5.18998e+06	6.69227e+06	4.37334e+06	1.15729e+07	8.53083e+06	10310470	11890240	5.42941e+06	5.3803e+06	6.9594e+06	5.36774e+06	6.29693e+06	7.27227e+06	C08598	-
Tricetin 3'-glucuronide*	C21H18O13	477.07	301.04	478.075	[M-H]-	Flavonoids	Flavones	-	3	883369	193497	1.19444e+06	316968	225236	620278	299505	701783	60020	0	0	0	367749	363795	108380	319928	414452	427070	-	-
Quercetin-3-O-rhamnoside(Quercitrin)	C21H20O11	449.11	303.05	448.101	[M+H]+	Flavonoids	Flavonols	522-12-3	3	135688	376519	237139	516187	461706	299921	723127	1.04046e+06	987295	442805	584183	853716	871668	816777	755809	821006	650493	626905	C01750	ko00944
1,2,3,7,8-pentahydroxy-6-methylanthracene-9,10-dione	C15H10O7	303.05	229.05	302.043	[M+H]+	Flavonoids	Other Flavonoids	-	2	412233	818220	3495730	6601265	4.19257e+06	1.10736e+06	4.30775e+06	3577730	4.68371e+06	4.99318e+06	3.91023e+06	3.06702e+06	2.82515e+06	4842655	3949020	3861670	3.89659e+06	4.99862e+06	-	-
Schaftoside	C26H28O14	565.16	529.13	564.148	[M+H]+	Flavonoids	Flavones	51938-32-0	3	105366	101075	45737.8	250225	130226	123088	80557.8	120028	53098.6	90343.8	76690	77908.3	196810	171054	176780	140861	106974	141500	C10181	-
Tamarixetin (3,3',5,7-Tetrahydroxy-4'-Methoxyflavone)	C16H12O7	317.07	285.04	316.058	[M+H]+	Flavonoids	Flavonols	603-61-2	3	26546.3	67859.3	95447.6	318103	414668	209604	501054	662555	865970	239303	434322	842967	516735	310821	423375	397444	502139	382827	C10188	-
Vitexin-2''-O-rhamnoside	C27H30O14	579.17	433.11	578.164	[M+H]+	Flavonoids	Flavones	64820-99-1	3	1.04057e+06	811458	1.23923e+06	743337	1.23278e+06	1.68112e+06	1.05902e+06	795131	932484	809338	771845	538329	1.11976e+06	632188	640223	689835	935321	868098	C12628	ko00944
D-Lactose*	C12H22O11	341.11	89.02	342.116	[M-H]-	Others	Saccharides	63-42-3	2	4.36914e+06	1.76481e+07	1.04374e+07	282302	528167	956123	207846	373888	171080	1.16389e+06	51846.8	237084	102234	383192	338501	1.4317e+06	1.57809e+06	1.75119e+06	C01970	-
1-(2,3-dihydroxypropoxy)-3-(((2-(dimethylamino)ethoxy)(hydroxy)phosphoryl)oxy)propan-2-yl palmitate*	C26H54NO9P	554.35	255.23	555.354	[M-H]-	Lipids	LPE	-	1	1.07003e+06	887670	684498	1.26915e+06	558325	579049	3.5236e+06	1.85642e+06	4.07867e+06	600248	1.75494e+06	882979	2.66556e+06	2.44172e+06	2.52441e+06	1.34928e+06	1.49373e+06	1.81412e+06	-	-
D-Trehalose*	C12H22O11	341.11	119.03	342.116	[M-H]-	Others	Saccharides	99-20-7	2	2.22237e+06	8.72632e+06	4.27868e+06	169088	216515	459095	98670.6	242848	92262.3	491082	38427.8	96998.1	66144.8	246305	192824	938093	759720	841836	C01083	ko00500,ko01100,ko01110,ko02010
L-Aspartic Acid*	C4H7NO4	132.03	88.04	133.037	[M-H]-	Amino acids and derivatives	Amino acids and derivatives	56-84-8	3	4.80634e+06	260681	463066	986491	551728	1.23874e+06	321223	387980	113575	1.33102e+06	298824	444027	766479	457024	4.76796e+06	3.78827e+06	2.81571e+06	3.6425e+06	C00049	ko00220,ko00250,ko00260,ko00261,ko00270,ko00300,ko00340,ko00410,ko00460,ko00470,ko00710,ko00760,ko00770,ko00970,ko00999,ko01100,ko01110,ko01200,ko01210,ko01230,ko01240,ko02010
Iminodiacetic acid*	C4H7NO4	132.03	88.04	133.037	[M-H]-	Organic acids	Organic acids	142-73-4	3	4.80634e+06	260681	463066	986491	551728	1.23874e+06	321223	387980	113575	1.33102e+06	298824	444027	766479	457024	4.76796e+06	3.78827e+06	2.81571e+06	3.6425e+06	C19911	-
LysoPC 19:2(2n isomer)	C27H52NO7P	534.36	184.07	533.348	[M+H]+	Lipids	LPC	-	3	541640	466497	691717	647342	1.04689e+06	632210	2.15699e+06	2.38004e+06	3.53618e+06	491915	705748	894313	1.93089e+06	1.36455e+06	1.82452e+06	1.09967e+06	974794	1.31807e+06	-	-
Phytic acid	C6H18O24P6	658.85	482.93	659.861	[M-H]-	Organic acids	Organic acids	83-86-3	3	121727	119970	118780	13357.6	110818	106844	124229	108773	114186	89390.8	76002.2	95866.2	31826	88756.7	83546.4	117062	104406	85610.4	C01204	ko00562,ko01100,ko04070
L-Cysteine	C3H7NO2S	120.01	74.01	121.02	[M-H]-	Amino acids and derivatives	Amino acids and derivatives	52-90-4	3	6670	6375.19	7745.97	13278.6	27104.7	29319.5	17853.8	27654.9	11619	30816.7	15005	11275.6	28203.3	26554	16941	13287.6	16034.5	11850.8	C00097	ko00260,ko00270,ko00332,ko00430,ko00460,ko00470,ko00480,ko00730,ko00770,ko00920,ko00970,ko01100,ko01110,ko01200,ko01230,ko01240,ko04122
Galactinol	C12H22O11	341.11	179.06	342.116	[M-H]-	Others	Saccharides	3687-64-7	1	6.78444e+06	3.00194e+07	1.85042e+07	418479	767733	2.19771e+06	326441	657585	206810	2.04622e+06	75183.9	408092	102760	607598	514679	2.35509e+06	1.94634e+06	2.39138e+06	C01235	ko00052,ko01100
Tryptophan glutamic acid	C16H19N3O5	332.13	203.08	333.132	[M-H]-	Amino acids and derivatives	Amino acids and derivatives	36099-95-3	3	24690.9	10783.9	15816.9	70207.2	30042.4	44161.6	51539.3	28942.5	61128.7	67052.1	144034	51490.4	108442	42513.6	57750.7	52150.9	66374.3	70957.7	-	-
Methyl 2,4-dihydroxyphenylacetate*	C9H10O4	181.05	135.04	182.058	[M-H]-	Phenolic acids	Phenolic acids	67828-42-6	3	45010	110922	52523.5	148328	134588	105934	125909	96556.8	138242	116510	80875	114392	117774	109027	63350	92841.4	125954	104590	-	-
D-Galactose*	C6H12O6	179.06	59.01	180.063	[M-H]-	Others	Saccharides	59-23-4	2	2.01986e+06	2.59313e+06	974536	339198	549656	1.0168e+06	348440	451346	394321	1.07643e+06	454872	758269	463437	518890	575885	496741	570127	674033	C00124	ko00052,ko01100
Kaempferol-3-O-(6''-Malonyl)glucoside-7-O-Glucoside	C30H32O19	697.16	449.1	696.154	[M+H]+	Flavonoids	Flavonols	-	3	213478	433916	406452	327959	322447	324913	317025	149375	227574	762066	414629	345412	227574	218506	177752	260078	341487	266688	-	-
Met-Asn	C9H17N3O4S	264.1	104.05	263.094	[M+H]+	Amino acids and derivatives	Amino acids and derivatives	36261-61-7	3	45428.5	40514.9	76089.5	71830.3	64425.8	45875.2	55401.8	30936.2	17791	65656.7	160095	61354.8	90035	31287.4	32514.6	60589.9	63198.5	46654.6	-	-
Glucaric acid-1-Phosphate	C6H11PO11	289	96.97	290.004	[M-H]-	Others	Saccharides	-	3	1736964	4.42773e+06	2.65964e+06	527808	1.2974e+06	1.77453e+06	1297555	146461	525054	1.40134e+06	751035	1.75568e+06	678681	1.34343e+06	1.0001e+06	1.00882e+06	1.36402e+06	1.0325e+06	-	-
N-γ-Acetyl-N-2-Formyl-5-methoxykynurenamine	C13H16N2O4	263.1	204.07	264.111	[M-H]-	Amino acids and derivatives	Amino acids and derivatives	52450-38-1	3	17188.9	43980.2	18340	41531.9	69652.9	64036	64793.7	83902.4	56983	42703.6	52134.6	48971.5	53723.7	50501.7	50283.1	46435.6	54013.7	39350.8	C05642	ko00380
Isocytosine	C4H5N3O	112.05	70.03	111.043	[M+H]+	Nucleotides and derivatives	Nucleotides and derivatives	108-53-2	3	46680	63350	199944	403168	253182	326686	427540	475532	409936	381930	319425	258050	502375	461832	472525	449708	390401	326688	-	-
D-Cellobiose	C12H22O11	341.12	73.03	342.116	[M-H]-	Others	Saccharides	528-50-7	2	51212.6	202120	151398	10285.9	10285.9	18062.4	6719.76	8057.48	6213.17	13550.5	8340	8962.41	6670	11161.3	6670	26157.2	20879.4	30484.2	-	-
Inositol*	C6H12O6	179.05	59.01	180.063	[M-H]-	Others	Saccharides	87-89-8	2	1.64571e+06	5405720	1.25134e+06	149880	295184	1.22908e+06	231773	221611	227179	641502	166894	482490	268710	228058	296399	236436	258564	345431	C00137	ko00052,ko00053,ko00562,ko01100,ko01110,ko01250,ko02010,ko04070
D-Fructose*	C6H12O6	259.02	96.97	260.03	[M-H]-	Others	Saccharides	57-48-7	2	1.55216e+06	2.07063e+06	1.45387e+06	464588	266468	1.2263e+06	401764	631294	264304	1027030	288615	728743	713640	454334	411595	448555	409757	465374	C05003	-
L-Tryptophan	C11H12N2O2	203.08	116.05	204.09	[M-H]-	Amino acids and derivatives	Amino acids and derivatives	73-22-3	1	121925	100402	361145	4.1643e+06	2.95548e+06	2.09179e+06	6.50079e+06	6.25564e+06	6.78855e+06	2.89103e+06	2.92748e+06	2.77482e+06	7.033e+06	6.61463e+06	7.12119e+06	5.24774e+06	4.00651e+06	4.05647e+06	C00078	ko00260,ko00380,ko00400,ko00901,ko00966,ko00970,ko00996,ko00999,ko01100,ko01110,ko01210,ko01230,ko01240
D-Glucose*	C6H12O6	259.02	96.97	260.03	[M-H]-	Others	Saccharides	50-99-7	2	1.55216e+06	2.07063e+06	1.45387e+06	464588	266468	1.2263e+06	401764	631294	264304	1027030	288615	728743	713640	454334	411595	448555	409757	465374	C00031	ko00010,ko00030,ko00052,ko00500,ko00520,ko00524,ko00901,ko01100,ko01110,ko02010
2,4,6,6-Tetramethyl-3(6H)-pyridinone	C9H13NO	152.11	91.06	151.1	[M+H]+	Alkaloids	Pyridine alkaloids	203524-64-5	3	0	0	0	47404.2	40808.7	85960.1	152018	107558	189027	75181.7	92970.3	26129.1	186702	215122	264569	127471	96591.5	130697	-	-
sorbose*	C6H12O6	179.06	59.01	180.063	[M-H]-	Others	Saccharides	3615-56-3	2	1.55216e+06	2.07063e+06	1.45387e+06	464588	266468	1.2263e+06	401764	631294	264304	1027030	288615	728743	713640	454334	411595	660916	742751	997123	C01452	-
Xanthatin	C15H18O3	247.13	131.08	246.126	[M+H]+	Terpenoids	Sesquiterpenoids	26791-73-1	2	565524	129958	44652	149363	107935	263063	281062	231853	164685	262567	491182	161924	324352	185586	295443	216121	169591	233501	C09601	-
1-O-Vanilloyl-D-Glucose	C14H18O9	329.11	167.03	330.095	[M-H]-	Phenolic acids	Phenolic acids	-	1	107731	189708	161891	254437	252171	235883	333036	448854	261138	256934	389663	187680	258256	300333	270056	160490	217610	212248	C20470	-
2-O-α-D-Glucopyranosyl-L-ascorbic acid	C12H18O11	337.08	277.06	338.085	[M-H]-	Others	Vitamin	129499-78-1	2	5.95089e+06	5.25071e+06	4.51154e+06	4.07915e+06	5.33557e+06	9.8456e+06	3.91318e+06	5.11597e+06	3.61654e+06	1.06471e+07	8.32049e+06	7.07479e+06	4.07498e+06	4.84354e+06	6.96011e+06	4.7113e+06	3.5349e+06	4.76785e+06	C18339	-
Uridine 5'-diphospho-N-acetylglucosamine	C17H27N3O17P2	606.08	384.98	607.082	[M-H]-	Nucleotides and derivatives	Nucleotides and derivatives	528-04-1	1	56009.8	101393	90265.1	23340	122445	107654	94056.1	94064	82083.8	199741	72026.1	140254	109556	160866	94947.2	100782	89214.6	122235	C00043	ko00520,ko00524,ko01100,ko01250
Vibsanin J	C26H36O7	459.23	295.22	460.246	[M-H]-	Terpenoids	Ditepenoids	-	3	145683	41015	27594.1	77427.3	58689.2	99434	145191	104341	136879	87896.9	197336	80759.9	157553	79090.7	132936	108546	129380	150221	-	-
2,4,6,4'-Tetrahydroxy-stilbene-2-O-glucoside*	C20H22O9	405.12	243.07	406.126	[M-H]-	Others	Stilbene	-	3	105109	139789	141740	373830	156491	93370	574221	871579	293110	188465	188465	206820	467312	562962	560414	270559	373557	347002	-	-
5,8,11,14-Pentadecanoamide	C28H47NO8	526.34	508.33	525.33	[M+H]+	Lipids	Free fatty acids	-	3	4.60345e+06	7.83892e+06	6.28413e+06	1.22825e+07	8.50295e+06	1.39021e+07	1.31824e+07	1.25245e+07	1.46876e+07	1.0555e+07	1.00448e+07	1.17972e+07	1.1115e+07	1.28248e+07	1.376e+07	1.03794e+07	1.38409e+07	1.07815e+07	-	-
Tryptophan N-Rutinoside	C23H32N2O11	513.21	205.1	512.201	[M+H]+	Alkaloids	Plumerane	-	1	59625	88555	220927	610214	551059	497097	2.85978e+06	982903	687986	387818	407980	537579	936213	877574	1.08128e+06	691786	503472	658436	-	-
2-(3,4-Dihydroxyphenethoxy)-6-(3,4,5-trihydroxycaffeoyl)-O-arabinopyranosyl-D-glucose	C28H34O16	625.17	463.12	626.185	[M-H]-	Phenolic acids	Phenolic acids	-	2	139901	235408	373315	611476	466555	258810	493274	447109	699550	511093	479074	320974	475401	611484	468527	341816	474829	431048	-	-
Chrysoeriol-7-O-(6''-acetyl)glucoside*	C24H24O12	503.12	299.06	504.127	[M-H]-	Flavonoids	Flavones	-	3	62021.6	129097	238311	232808	256925	320211	386233	222370	273252	288254	182036	435601	299137	235419	286076	180643	232330	250532	-	-
Kaempferide-3-O-（6'-O-acetyl）glucoside*	C24H24O12	503.12	299.06	504.127	[M-H]-	Flavonoids	Flavonols	-	3	62021.6	129097	238311	232808	256925	320211	386233	222370	273252	288254	182036	435601	299137	235419	286076	180643	232330	250532	-	-
N-(4'-O-glycosyl)-feruloyl agmatine	C21H32N4O8	469.23	177.05	468.222	[M+H]+	Alkaloids	Phenolamine	-	3	55997.1	30010	191485	28424.4	43345	113686	192166	174918	38629.3	26675	28340	54314.7	35010	147935	219309	97010.2	91103.8	123173	-	-
Neosakuranin	C22H24O10	447.13	285.08	448.137	[M-H]-	Flavonoids	Flavanones	-	3	3.51865e+06	5991835	6.81194e+06	1.85466e+07	30673900	14593790	1.23794e+07	17105430	29111635	27460640	1.38967e+07	1.32364e+07	16779815	18028085	8.54307e+06	18982985	18998160	14043990	-	-
D-Maltose*	C12H22O11	341.11	89.02	342.116	[M-H]-	Others	Saccharides	69-79-4	2	3.90494e+06	1.98391e+07	1.15709e+07	239949	574413	1.32492e+06	174075	491959	141070	1.21095e+06	48791.7	247879	98199.6	429402	340226	1.40251e+06	1.63958e+06	986553	C01971	-
Marmesinin	C20H24O9	409.15	247.1	408.142	[M+H]+	Others	Others	-	3	4.65161e+06	6.65051e+06	4.36458e+06	3.25676e+06	2.91446e+06	1.9137e+06	4565380	3.00478e+06	3.90464e+06	2.91754e+06	4.81266e+06	4.93453e+06	2.66547e+06	2.17724e+06	2.39815e+06	4.33099e+06	3.11461e+06	4.01755e+06	-	-
N-(malonyl)phenylalanine	C12H13NO5	250.07	164.07	251.079	[M-H]-	Amino acids and derivatives	Amino acids and derivatives	-	1	8732.22	19703.4	13340	52387.2	74123.1	43976.7	156467	86538	155573	49104.7	42053.4	50979.6	99788	84562.3	74154.7	83097.8	68386.2	95587.4	-	-
Isomaltulose*	C12H22O11	341.11	89.02	342.116	[M-H]-	Others	Saccharides	13718-94-0	2	3.90494e+06	1.98391e+07	1.15709e+07	239949	574413	1.32492e+06	174075	491959	141070	1.21095e+06	48791.7	247879	98199.6	429402	340226	1.40251e+06	1.63958e+06	986553	C01742	-
Shanzhiside methyl ester	C17H26O11	407.15	177.05	406.147	[M+H]+	Terpenoids	Monoterpenoids	64421-28-9	3	323047	229742	262477	273600	342080	377170	227309	405043	260245	158769	181051	230190	293510	255235	271949	318695	255134	232062	-	-
Cryptochlorogenic acid (4-O-Caffeoylquinic acid)*	C16H18O9	353.09	191.06	354.095	[M-H]-	Phenolic acids	Phenolic acids	905-99-7	3	3.31297e+07	1.78688e+07	5.45076e+07	4.30339e+07	3.74244e+07	5.13653e+07	2.84429e+07	3.6438e+07	3.53476e+07	3.28643e+07	3.16149e+07	3.1072e+07	5.07678e+07	5.94771e+07	4.14794e+07	3.04374e+07	4.08017e+07	3.13902e+07	-	-
Kaempferol-3-O-robinobioside(Biorobin)	C27H30O15	593.15	285.04	594.159	[M-H]-	Flavonoids	Flavonols	17297-56-2	3	19011.5	38345	10005	41680	28340	10762	23755.5	54306.6	41680	41733.6	63391.6	57789	52687.2	90035	75465.4	35499.8	40427	28781.2	-	-
2-Glucosyloxy-2-phenylacetic acid amide	C14H19NO7	312.11	150.05	313.116	[M-H]-	Alkaloids	Alkaloids	-	3	48283.2	84015	106251	64368.5	109134	113989	163846	102934	93355.5	124950	95012.4	111722	105480	261653	265314	97991.8	133853	132638	-	-
Woodorien	C14H18O9	329.09	167.03	330.095	[M-H]-	Others	Saccharides	155112-92-8	3	232562	223033	212696	151693	142069	170105	123055	78543.7	108380	196717	147947	89400.5	59429.1	79289.8	63350	85663.1	138661	94156.6	-	-
5-Methoxy-DL-tryptophan	C12H14N2O3	235.11	176.07	234.1	[M+H]+	Amino acids and derivatives	Amino acids and derivatives	28052-84-8	3	274058	198739	269281	370010	348588	412864	395346	405469	195140	250465	319711	318978	491136	345154	422901	556886	398169	464248	-	-
1-(2,3-dihydroxypropoxy)-3-(((2-(dimethylamino)ethoxy)(hydroxy)phosphoryl)oxy)propan-2-yl (E)-hexadec-9-enoate	C26H52NO9P	552.33	253.22	553.338	[M-H]-	Lipids	LPE	-	1	98167.3	64049.2	47587.9	128075	130451	75824.9	175377	131212	172203	13874.8	146360	75484.5	154539	89647.6	94059.5	126004	117110	89990.9	-	-
D-Glucosamine 1-phosphate	C6H14NO8P	258.04	78.96	259.046	[M-H]-	Others	Saccharides	2152-75-2	3	40020.2	109112	64324.4	26988.8	25324.5	12460.4	18687.6	33211.3	21194.7	25943.1	8987.95	4714.03	45423.1	51358.7	26440	22838	35275.6	20617.6	C06156	ko00520,ko01100,ko01250
3'-Fucosyllactose	C18H32O15	487.18	145.06	488.174	[M-H]-	Others	Saccharides	41312-47-4	3	383636	376920	846456	71284.5	188170	478336	52432.2	108419	61165.4	332306	10737.6	76051.9	48588	145544	156530	326602	172073	308956	-	-
1-O-Feruloyl-β-D-glucose*	C16H20O9	355.1	175.04	356.111	[M-H]-	Phenolic acids	Phenolic acids	7196-71-6	1	1.45202e+07	2.1592e+07	4.7795e+06	2.68772e+06	3.89949e+06	5.30272e+06	6.28007e+06	4.85735e+06	5.8088e+06	3.38418e+06	6.91122e+06	6.84161e+06	4.69496e+06	2.32223e+06	6.2942e+06	5.20005e+06	4.81515e+06	6.60616e+06	C17759	-
4-O-β-D-glucopyranosylferulic acid*	C16H20O9	355.1	175.04	356.111	[M-H]-	Phenolic acids	Phenolic acids	-	1	1.45202e+07	2.1592e+07	4.7795e+06	2.68772e+06	3.89949e+06	5.30272e+06	6.28007e+06	4.85735e+06	5.8088e+06	3.38418e+06	6.91122e+06	6.84161e+06	4.69496e+06	2.32223e+06	6.2942e+06	5.20005e+06	4.81515e+06	6.60616e+06	-	-
D-Sedoheptuiose 7-phosphate	C7H15O10P	289.03	96.97	290.04	[M-H]-	Others	Saccharides	2646-35-7	3	2.9679e+06	4.0237e+06	1.95119e+06	1.529e+06	851300	3.17352e+06	743238	677505	108380	2.67976e+06	807774	2.19972e+06	687265	1.66717e+06	714559	1.70481e+06	830372	1.62321e+06	-	-
2-benzoyloxy-1-ethyl glucosinolate	C18H25NO11S2	494.08	96.97	495.087	[M-H]-	Others	Glucosinolates	-	3	372878	100955	268450	114580	94559.1	161886	125153	205203	170047	46248.7	103725	99320.2	115357	120882	85773	117832	154756	165204	-	-
(S)-2-Aminoheptanoic acid	C7H15NO2	146.12	83.09	145.11	[M+H]+	Nucleotides and derivatives	Nucleotides and derivatives	44902-02-5	3	463970	202205	1.1849e+06	734226	1.28571e+06	1.53703e+06	989442	642539	513274	432028	320257	336329	563441	660576	364011	645301	484414	676126	-	-
Digalactosylglycerol	C15H28O13	415.15	89.02	416.153	[M-H]-	Others	Saccharides	-	3	148138	69091.2	63008.9	9169.71	13936.7	76268.3	7073.56	7344.48	14879.3	29851	54695.4	5985.93	3591.59	24869.7	13460.1	21010.5	33149.1	15322.5	-	-
Persicoside	C23H26O11	477.14	315.09	478.147	[M-H]-	Flavonoids	Flavanones	28978-03-2	3	1.28298e+06	1.34584e+06	4.97364e+06	8.84434e+06	5.40457e+06	3.18199e+06	3.67434e+06	5.81848e+06	8.74492e+06	5.54786e+06	4.16212e+06	2.05193e+06	3.24162e+06	5.56275e+06	3.77635e+06	3.98638e+06	5.63241e+06	4.79246e+06	-	-
Lariciresinol-4'-O-glucoside*	C26H34O11	521.2	359.15	522.21	[M-H]-	Lignans and Coumarins	Lignans	143663-00-7	1	65048.6	74196.9	36675	112482	125812	68327.3	182673	111715	123144	120608	82323.9	93370	152351	100630	104597	96822.6	136806	124789	-	-
Icariside E5*	C26H34O11	521.2	359.15	522.21	[M-H]-	Others	Ketone compounds	126176-79-2	1	65048.6	74196.9	36675	112482	125812	68327.3	182673	111715	123144	120608	82323.9	93370	152351	100630	104597	96822.6	136806	124789	-	-
Dihydrojasmone	C11H18O	167.14	111.08	166.136	[M+H]+	Others	Ketone compounds	1128-08-1	3	2.85313e+06	3.52138e+06	4.3151e+06	1.92412e+06	1.31739e+06	1.67498e+06	2.59021e+06	1.86135e+06	2.37505e+06	2.62317e+06	1.34846e+06	1.91246e+06	1.92021e+06	2.33406e+06	1.18505e+06	2.24522e+06	2.17974e+06	2.25123e+06	-	-
LysoPA 16:0 (2n isomer)	C19H39O7P	409.24	153	410.243	[M-H]-	Lipids	Glycerol ester	-	3	8758.43	44953	14472.8	68565.9	170516	170249	30063.2	80068.6	20696.6	103758	129111	150084	41079.7	65112	72504.9	59446.8	74950.2	54090	-	-
(3s)-3,6,7,11-tetrahydroxy-2,2-dimethyl-8,9-bis(3-methylbut-2-en-1-yl)-3,4-dihydro-1,5-dioxatetraphen-10-one	C28H32O7	481.22	481.22	480.215	[M+H]+	Others	Ketone compounds	-	3	8.05836e+06	1.09853e+07	1.3819e+07	9.70333e+06	5.77668e+06	5.95615e+06	3.63436e+06	3.19455e+06	5.20548e+06	6.56022e+06	1.26687e+07	1.08183e+07	2.98467e+06	3.63684e+06	3.17387e+06	6.98977e+06	6.70163e+06	6.88066e+06	-	-
3,4-Dihydrocatalposide	C22H28O12	483.15	137.02	484.158	[M-H]-	Terpenoids	Monoterpenoids	-	3	1670	6670	4548.58	14803	25750.5	23246	32688.2	40010	31675	16908.5	16675	14465.1	22463.5	19791.3	19645.3	13386.9	9866.46	13728.9	-	-
Damascenone*	C13H20O	193.16	109.06	192.151	[M+H]+	Others	Ketone compounds	23726-91-2	3	1.79307e+06	903440	1.243e+06	474818	1.19019e+06	872206	356728	580985	325658	631183	736568	521081	468402	436927	676491	696191	594652	669909	-	-
Luteolin-4'-O-glucoside	C21H20O11	449.11	287.05	448.101	[M+H]+	Flavonoids	Flavones	6920-38-3	1	340132	341670	410143	1.09257e+06	668235	699271	706430	1.08753e+06	1.21541e+06	506424	1.17847e+06	1.42601e+06	452390	737679	554572	829873	608209	637415	-	-
4-Hydroxyacetophenone	C8H8O2	135.05	92.03	136.052	[M-H]-	Others	Ketone compounds	99-93-4	1	4.66754e+06	3.2943e+06	3.31622e+06	390843	198033	297328	543331	223516	505813	353727	371947	237932	243551	135030	237946	625392	742140	627772	C10700	ko01100
3,5,7,4'-Tetrahydroxy-Coumaronochromone	C15H10O7	303.04	257.04	302.043	[M+H]+	Others	Chromone	-	3	864894	1.77711e+06	3.94471e+06	5.65218e+06	6.68273e+06	2.24443e+06	5.08342e+06	2.79572e+06	4.67251e+06	6.73822e+06	5.63532e+06	4.2656e+06	7.45467e+06	3.41779e+06	6.37178e+06	5.25782e+06	5.6444e+06	3986715	-	-
β-Pseudouridine	C9H12N2O6	243.06	153.03	244.07	[M-H]-	Nucleotides and derivatives	Nucleotides and derivatives	1445-07-4	3	1.06615e+06	254611	166031	952526	887035	1.29906e+06	1.97256e+06	960516	1.32183e+06	1.02215e+06	2.13593e+06	462095	405109	531996	933763	587701	578484	779252	C02067	ko00240,ko01100
3,5-Dihydroxy-2,4-dimethoxy-9H-fluoren-9-one	C15H12O5	273.08	213.09	272.068	[M+H]+	Others	Ketone compounds	-	3	172340	152564	147742	122163	152368	146614	88532.3	90922.3	124720	112771	124171	124977	107832	70253.2	120002	122739	96690.1	114504	-	-
4-O-Glucosyl-4-hydroxybenzoic acid	C13H16O8	299.08	137.02	300.084	[M-H]-	Phenolic acids	Phenolic acids	-	1	2.52289e+06	1.79348e+06	3.69953e+06	3.83108e+06	5.57997e+06	4.55103e+06	6.04568e+06	5.28256e+06	3.25474e+06	2.34054e+06	3.20575e+06	3.26106e+06	4.2936e+06	4.67076e+06	3.69975e+06	2.9218e+06	4.05535e+06	4.01086e+06	-	-
4-hydroxyphenyl acrylaldehyde	C9H8O3	165.05	119.05	164.047	[M+H]+	Others	Aldehyde compounds	-	3	850680	913227	835319	895215	822210	808562	1.00202e+06	988093	956497	985813	522940	664243	1.0721e+06	1.09405e+06	1.10797e+06	1.06701e+06	902637	749223	-	-
3,5-Dicaffeoylquinic acid	C25H24O12	515.12	353.09	516.127	[M-H]-	Phenolic acids	Phenolic acids	-	3	100371	43345	71883.5	200092	265250	174142	644795	441450	507575	160608	253421	394606	289012	286827	347487	232979	329571	270270	-	-
2-Ethylbutyric acid	C6H12O2	115.08	71.01	116.084	[M-H]-	Organic acids	Organic acids	32391	3	42823.6	56453.9	45529.3	87599	99683.6	34777.1	100075	74753.3	98975.1	44717.9	58173.2	93385.3	58642.3	78338	71114.8	65322.6	51828.8	74043.2	-	-
2-(D-Glucosyloxy)-4-hydroxybenzeneacetonitrile	C14H17NO7	310.09	148.04	311.101	[M-H]-	Alkaloids	Phenolamine	-	3	76690	115050	95628.3	149326	210160	150015	190976	169235	179636	235200	171179	180208	139085	88705.2	162938	183455	139816	134658	-	-
7-hydroxy-2H-1-benzopyran-2-one	C9H6O3	163.04	89.04	162.032	[M+H]+	Lignans and Coumarins	Coumarins	-	1	1.97697e+07	1.1899e+07	8841355	1.41002e+07	8.42212e+06	1.50674e+07	8.60357e+06	8.88663e+06	7.84469e+06	21428775	1.51956e+07	1.04119e+07	1.12777e+07	8.51086e+06	5.8153e+06	7.91458e+06	1.04531e+07	7.70803e+06	-	-
Guaiacylglycerol-β-Guaiacyl Ether	C17H20O6	319.12	241.05	320.126	[M-H]-	Lignans and Coumarins	Lignans	7382-59-4	2	19938.8	5005	25005	79042.8	28189.6	19947.1	43834.6	48811.9	51178	29053.1	43242.9	18722.1	25176.4	10005	31250	48129.1	63626.2	46911.3	-	-
Neochlorogenic acid (5-O-Caffeoylquinic acid)*	C16H18O9	353.09	191.06	354.095	[M-H]-	Phenolic acids	Phenolic acids	906-33-2	1	6.25449e+06	4.01891e+06	6.95602e+06	5.70196e+06	5.85653e+06	6.67828e+06	5314104	6.40939e+06	3.97976e+06	5.27525e+06	3.80503e+06	3.48349e+06	6.67035e+06	8.00648e+06	6.26587e+06	6.44495e+06	5.66261e+06	4.50311e+06	C17147	-
4-Pyridoxic acid-O-glucoside	C14H19NO9	346.11	184.06	345.106	[M+H]+	Others	Vitamin	-	1	2.18528e+06	3.17582e+06	4.15052e+06	1.5032e+06	2.24904e+06	3.51509e+06	1.99014e+06	2.38659e+06	1.37849e+06	3.19899e+06	2.34012e+06	2.39619e+06	1.23603e+06	1.29825e+06	1.93889e+06	2.70558e+06	2.6277e+06	2.56401e+06	-	-
3-Dehydrosphinganine	C18H37NO2	300.3	60.05	299.282	[M+H]+	Lipids	Sphingolipids	16105-69-4	3	56734.2	80232.3	44080.8	35007.3	52632.1	26228.1	60886.5	23896.4	158098	30499.5	52466.2	23678	36515.8	36283.4	137878	32774.9	46493.2	37882.3	C02934	ko00600,ko01100
Luteolin-6-C-glucoside (Isoorientin)*	C21H20O11	449.11	299.06	448.101	[M+H]+	Flavonoids	Flavones	4261-42-1	3	251952	171839	565173	1.83427e+06	1.16522e+06	400245	743713	1.60056e+06	925184	894607	1.14118e+06	782470	1.91231e+06	2.07733e+06	1.35288e+06	1.36028e+06	987858	1.04295e+06	C01821	-
Pyridoxal	C8H9NO3	168.06	150.05	167.058	[M+H]+	Others	Vitamin	66-72-8	1	2.34361e+07	1.94241e+07	1.44632e+07	1.27068e+07	8.65946e+06	9.91562e+06	6.48056e+06	7.83432e+06	7.46638e+06	1.58873e+07	1.15176e+07	1.72446e+07	5.89724e+06	8.81579e+06	7.7596e+06	1.0952e+07	1.14743e+07	1.08604e+07	C00250	ko00750,ko01100,ko01240
4-Hydroxyphenyl 6-O-(2-Methyl-3-Hydroxypropionyl)-Beta-D-Galactopyranoside	C16H22O9	357.12	195.07	358.126	[M-H]-	Phenolic acids	Phenolic acids	-	2	453107	251441	3.74862e+06	3.66066e+06	2.49047e+06	3.39185e+06	3.31949e+06	3.37944e+06	1.92668e+06	1.9993e+06	3.46399e+06	2.94113e+06	1.74496e+06	1.73441e+06	2.77757e+06	2.07642e+06	2.6104e+06	2.98538e+06	-	-
L-Ascorbic acid (Vitamin C)	C6H8O6	175.02	87.01	176.032	[M-H]-	Others	Vitamin	50-81-7	1	416574	272020	369227	200445	151351	324030	195846	173462	133429	224529	100399	210109	166131	159688	105737	239028	224963	229548	C00072	ko00053,ko00480,ko01100,ko01110,ko01240
Pimelic acid*	C7H12O4	159.07	97.06	160.074	[M-H]-	Organic acids	Organic acids	111-16-0	3	66221.4	88808.6	81856.9	190969	212051	185328	307599	195591	354769	204443	236381	215580	431808	364636	288508	199726	276436	279749	C02656	ko00780,ko01100,ko01240
Phylloquinone (Vitamin K1)	C31H46O2	451.36	89.06	450.35	[M+H]+	Others	Vitamin	84-80-0	3	86791.9	75717.6	83875.6	59441.3	34846.6	42461.9	26869	30384.8	25515.6	23857.3	29547	23522.1	28178.6	26487.8	26421.5	52928.9	48662.2	47060.2	-	-
N-(3,4,5-trihydroxycinnamicacid)-alanine	C12H13NO6	266.07	88.04	267.074	[M-H]-	Amino acids and derivatives	Amino acids and derivatives	-	3	11670	17256.1	27955.3	218416	127063	19806.9	431895	305299	631853	65711.1	65216.8	116611	712576	446004	495588	175854	206707	252128	-	-
Dehydroascorbic acid	C6H6O6	173.01	71.03	174.016	[M-H]-	Others	Vitamin	490-83-5	1	394762	603027	440024	200195	214779	306661	167372	170805	55419.7	450626	189567	406653	82655.2	190492	87929.7	201016	221466	163438	C05422	ko00053,ko00480,ko01100
N-Hydroxynonanoyl nornicotine glucoside	C24H38N2O7	467.28	305.22	466.267	[M+H]+	Alkaloids	Pyridine alkaloids	-	2	5.62442e+07	2.29234e+07	1.84584e+07	1.19913e+07	7.12759e+06	8.39952e+06	7.24571e+06	1.27378e+07	6.10751e+06	8.43519e+06	3.65399e+06	1.17203e+07	5.95207e+06	1.11299e+07	9.93742e+06	1.29894e+07	1.17931e+07	1.25998e+07	-	-
Medioresinol-4'-O-(6'''-acetyl)glucoside	C29H36O13	591.21	387.14	592.216	[M-H]-	Lignans and Coumarins	Lignans	-	3	45491.5	72906.8	81092.3	59518.6	42399.8	52840	93659.8	143106	118412	71690	217768	98191	99645.3	107183	90543.7	53246.5	77124.8	68242	-	-
3-Succinoylpyridine	C9H9NO3	180.06	134.06	179.058	[M+H]+	Alkaloids	Pyridine alkaloids	4192-31-8	3	1.27865e+06	1.17042e+06	1.26686e+06	816141	767913	1.25328e+06	709330	918345	733517	838392	1.15178e+06	635700	1.17358e+06	1.13545e+06	1.11199e+06	1.00581e+06	1.01382e+06	907000	C19569	ko00760,ko01100
Luteolin-7-O-(6''-malonyl)glucoside*	C24H22O14	535.11	287.05	534.101	[M+H]+	Flavonoids	Flavones	-	3	70020	70274.4	188716	197142	289875	175115	479415	254250	321223	493854	529264	141740	273600	267532	225629	383855	265096	345793	C10103	-
Kaempferol-3-O-(6''-malonyl)galactoside*	C24H22O14	535.11	287.05	534.101	[M+H]+	Flavonoids	Flavonols	-	3	70020	70274.4	188716	197142	289875	175115	479415	254250	321223	493854	529264	141740	273600	267532	225629	383855	265096	345793	-	-
6-Hydroxy-7-Methoxy-2-[2-(3'-Hydroxy-4'-Methoxyphenyl)Ethyl]Chromone	C19H18O6	343.12	137.06	342.11	[M+H]+	Others	Chromone	-	3	16870.4	14895.3	36939.8	61951.4	61454.8	86728.9	132818	140997	194881	33143.8	120663	105626	153615	122065	95706.6	107694	82012	77488.1	-	-
Cycloolivil-6-O-glucoside	C26H34O12	537.2	375.15	538.205	[M-H]-	Lignans and Coumarins	Lignans	-	2	180789	692800	799523	383255	792200	632285	301990	295310	172080	486866	298650	479145	215165	218505	171775	302152	398211	437091	-	-
Hydroxyplumbagic acid	C11H12O6	239.06	125.02	240.063	[M-H]-	Phenolic acids	Phenolic acids	-	3	93635.1	62694.4	59672.7	153052	89223.7	153346	166760	103290	75022.9	65713	101740	70304.6	101891	38868.4	91450.3	87219.8	61314.4	68830.1	-	-
6-Hydroxypseudooxynicotine O-glucoside	C16H24N2O7	357.16	195.11	356.158	[M+H]+	Alkaloids	Pyridine alkaloids	-	3	1.73529e+06	1.64154e+06	1.90864e+06	1.0816e+06	1.07343e+06	1.24512e+06	583001	661855	612995	980330	809544	965002	424388	195340	278406	848127	845360	968425	-	-
L-Lysine-Butanoic Acid	C10H22N2O4	235.17	118.09	234.158	[M+H]+	Amino acids and derivatives	Amino acids and derivatives	80407-71-2	3	34766.7	22322.2	38345	251321	810783	704409	954174	1.55303e+06	1.07364e+06	1.98294e+06	707933	562728	3.91269e+06	2.83432e+06	5.45345e+06	697655	746923	976273	-	-
9,16-Dihydroxypalmitic acid	C16H32O4	287.22	287.22	288.23	[M-H]-	Lipids	Free fatty acids	38076-49-2	3	45770.9	51400.6	21520	109754	66944.4	108299	225375	143967	173745	55883.6	100770	66760	217494	103561	167504	109763	136022	159569	-	-
Kankanoside E	C16H28O8	347.17	101.02	348.178	[M-H]-	Terpenoids	Monoterpenoids	-	3	51579.4	82533.4	77978.6	116209	106078	95156	133184	125596	112190	89708.1	131770	167020	117548	115895	130108	85817.4	110285	124873	-	-
Nagilactone C glucoside	C25H32O12	525.19	525.2	524.189	[M+H]+	Terpenoids	Ditepenoids	-	3	204867	276063	437443	415436	410972	356511	422165	293247	342406	452660	260128	504378	219914	262567	273639	348422	466173	504545	-	-
Tianshic acid	C18H34O5	329.23	211.13	330.241	[M-H]-	Organic acids	Organic acids	-	2	822387	137172	133431	116020	104071	228399	215280	452661	279348	187234	1.14169e+06	123434	231404	54631.1	197394	191075	259367	275366	-	-
Pterolactam*	C5H9NO2	116.07	70.07	115.063	[M+H]+	Alkaloids	Pyrrole alkaloids	38072-88-7	1	2.77707e+06	2.9089e+06	3.75086e+06	2.96569e+06	3.34381e+06	5.96032e+06	2.50408e+06	2.02578e+06	1.46256e+06	3.7816e+06	2.18861e+06	2.39896e+06	2.45767e+06	2.31962e+06	2.51026e+06	2.78383e+06	2.96214e+06	2.96112e+06	-	-
2-Phenylethylamine	C8H11N	122.1	105.07	121.089	[M+H]+	Alkaloids	Benzylphenylethylamine alkaloids	156-28-5	1	2.48105e+06	4.23132e+06	5.44458e+06	588307	3.82233e+06	7.23127e+06	1.3508e+06	1.1645e+06	921914	3.31665e+06	8.42688e+06	1.03801e+06	4.37961e+06	1.02749e+06	2.20512e+06	3.16115e+06	3.14917e+06	3.12531e+06	C05332	ko00360,ko01100
N-Feruloylhydroxyputrescine	C14H20N2O4	281.15	177.05	280.142	[M+H]+	Alkaloids	Phenolamine	-	3	238371	351892	384653	269607	207407	276431	110957	212841	165100	198540	250373	215449	191743	184837	171322	194458	175177	189695	-	-
Vanillylamine	C8H11NO2	154.09	137.06	153.079	[M+H]+	Alkaloids	Phenolamine	1196-92-5	3	195750	162097	103596	198736	20310	124110	15027.8	62038.9	26383.1	194188	104237	95812.1	64882.9	73604.9	72861.5	110945	98762	100817	C16666	ko00996,ko01100,ko01110
3-(3'-Hydroxybutyl)-2,4,4-trimethylcyclohexa-2,5-dienone glucoside*	C19H30O7	371.21	133.1	370.199	[M+H]+	Terpenoids	Sesquiterpenoids	-	1	877700	288630	325375	1622530	1425435	2042885	1.2204e+06	2554380	2095305	847520	1119385	1730455	1.23319e+06	1939795	1.15645e+06	1092515	963250	1.38238e+06	-	-
3,4'-Dihydroxy-3',5'-dimethoxypropiophenone	C11H14O5	227.09	181.05	226.084	[M+H]+	Others	Ketone compounds	136196-47-9	3	403989	502056	807818	629829	721054	718480	818476	885578	885848	460767	626530	604560	730594	494109	634052	718815	971640	705520	-	-
isoforskolin	C22H34O7	409.22	205.12	410.231	[M-H]-	Terpenoids	Ditepenoids	64657-21-2	2	2025.18	1723.65	2138.55	17593.8	17755.9	22955	33452.8	27892.2	44016.6	47153.5	31505.5	51878.6	33882.8	32447.5	52975.5	25124.7	33677.9	36639.8	-	-
6α,10α-Dihydroxy-1-oxoeremophila-7(11),8(9)-dien-12,8-olide	C15H18O5	279.12	149.02	278.115	[M+H]+	Terpenoids	Sesquiterpenoids	-	3	2.01545e+07	1.78444e+07	1.49121e+07	1.78274e+07	2.00338e+07	1.56071e+07	1.98813e+07	1.86002e+07	2.89313e+06	1.70887e+07	2.31458e+07	2.28632e+07	1.73797e+07	3.74502e+06	1.32414e+07	1.29748e+07	1.78268e+07	1.87767e+07	-	-
S-(2-Carboxypropyl)cysteine	C7H13NO4S	208.06	119.02	207.056	[M+H]+	Amino acids and derivatives	Amino acids and derivatives	6852-42-2	3	146226	100605	316814	580480	523461	378427	130043	663175	1.48047e+06	508436	465775	433374	1.04294e+06	1.21245e+06	1.19167e+06	813965	807660	571635	-	-
Lactuside B	C21H32O9	427.21	153.1	428.205	[M-H]-	Terpenoids	Sesquiterpenoids	106009-42-1	3	116543	234956	151915	335829	223502	543372	668643	285887	594126	402322	353744	571508	512174	502696	849071	340565	441533	501571	-	-
1,2,4,5-tetrahydroxy-7-(hydroxymethyl)anthracene-9,10-dione	C15H10O7	303.05	229.05	302.043	[M+H]+	Flavonoids	Other Flavonoids	-	2	289863	573489	250424	223836	340724	163969	300393	371288	943115	231267	236524	443912	488557	201290	439449	429222	441488	306399	-	-
N-Trans-Cinnamoylputrescine	C13H18N2O	219.15	131.06	218.143	[M+H]+	Alkaloids	Phenolamine	-	3	369965	434000	648245	313685	400188	578876	273884	284964	174617	269657	186646	266507	151894	258372	288630	311498	243766	326356	-	-
8-O-methyl-7-hydroxyaloin	C22H24O10	449.14	287.09	448.137	[M+H]+	Quinones	Anthraquinone	-	3	7132675	4093000	6.17084e+06	2.33996e+07	1.16616e+07	5.03305e+06	1.03867e+07	1.3807e+07	2.09269e+07	8.42509e+06	1.15434e+07	6.30327e+06	1.22869e+07	2.64331e+07	9621270	1.21289e+07	8.20905e+06	1.03788e+07	-	-
Dihydroferuloylputrescine	C14H22N2O3	267.17	179.07	266.163	[M+H]+	Alkaloids	Phenolamine	-	3	617654	533535	427420	323722	295640	337811	241956	349713	338282	229159	544646	468080	325331	371205	291352	364846	454799	327553	-	-
N-Feruloylhomoagmatine	C16H24N4O3	321.19	177.05	320.185	[M+H]+	Alkaloids	Phenolamine	-	3	1.24561e+06	1.37625e+06	1.91896e+06	1904320	900161	1198360	459863	311698	1274010	1.68069e+06	1715275	989074	882865	916275	685787	1299240	758899	1176510	-	-
N-Acetyl-L-threonine	C6H11NO4	160.06	98.02	161.069	[M-H]-	Amino acids and derivatives	Amino acids and derivatives	17093-74-2	3	636184	1.20753e+06	823209	947229	691307	692791	1.14875e+06	1.03221e+06	2.17456e+06	811151	865127	998663	1.6223e+06	1.09068e+06	1.01923e+06	975108	1.0063e+06	1.36267e+06	-	-
Kuraramine	C12H18N2O2	223.14	191.12	222.137	[M+H]+	Alkaloids	Piperidine alkaloids	79659-61-3	3	4.51448e+07	4.85037e+07	4.27905e+07	3.66119e+07	3.3839e+07	3.15618e+07	1.99408e+07	3.19062e+07	1.5812e+07	3.17076e+07	3.95788e+07	4.00621e+07	1.40733e+07	2.9113e+07	1.23647e+07	3.29478e+07	3.42635e+07	3.18462e+07	-	-
Roseoside	C19H30O8	385.19	223.14	386.194	[M-H]-	Others	Ketone compounds	54835-70-0	3	2.10695e+06	5589280	3.84661e+06	8.2542e+06	9574965	5.08954e+06	9631960	9.13608e+06	6.32341e+06	5.78688e+06	5.09258e+06	8797065	10063700	8.4862e+06	6.64312e+06	5.16175e+06	7.71188e+06	6.68336e+06	-	-
Anthranilic Acid	C7H7NO2	138.06	92.05	137.048	[M+H]+	Phenolic acids	Phenolic acids	118-92-3	3	537168	367680	489036	250907	275270	174035	551399	228888	1.16793e+06	325681	165639	180120	137077	226931	539490	325161	253961	379340	C00108	ko00380,ko00400,ko00996,ko00999,ko01100,ko01110,ko01230
S-Methyl-L-cysteine	C4H9NO2S	136.04	91.05	135.035	[M+H]+	Amino acids and derivatives	Amino acids and derivatives	1187-84-4	2	486529	527721	842166	3.06922e+06	2.52018e+06	3.09236e+06	3.85834e+06	4.38623e+06	3.83174e+06	3.42834e+06	2.44973e+06	2.4663e+06	4.63516e+06	5.13917e+06	4.92462e+06	2.26948e+06	2.68969e+06	3.3516e+06	C22040	ko02010
Nootkatone	C15H22O	219.17	81.07	218.167	[M+H]+	Terpenoids	Sesquiterpenoids	4674-50-4	3	263361	20935.4	25826.8	109860	66200.4	76676.3	229073	150600	91144.9	33018.8	81437.4	78983.4	45592.5	185672	182733	109870	121048	158782	C17914	-
Phellatin	C26H30O12	533.17	371.11	534.174	[M-H]-	Flavonoids	Flavonols	-	3	385525	359054	232706	459893	355276	345443	295318	267950	203067	311872	357561	331222	222421	205991	199391	252130	376967	332814	-	-
Alpha-Methyl-DL-Phenylalanine	C10H13NO2	178.09	86.02	179.095	[M-H]-	Amino acids and derivatives	Amino acids and derivatives	1132-26-9	3	3359.07	1449.89	5412.34	13154	19531.7	14087	10164.5	16400.5	21956.3	13415.6	10050.8	7913.43	31367.4	20712.5	21113.4	12416.4	18581.4	16085.7	-	-
3-Chloroaniline	C6H6ClN	128.03	93.06	127.019	[M+H]+	Alkaloids	Alkaloids	108-42-9	1	2.65999e+07	2.57119e+07	2.86971e+07	2.17683e+07	2.13344e+07	2.12528e+07	1.74507e+07	1.34004e+07	1.40808e+07	2.39426e+07	1.34766e+07	8.60458e+06	1.46675e+07	2.04401e+07	1.62159e+07	1.77014e+07	1.77529e+07	1.73176e+07	-	-
CaffeoylTyrosine	C18H17NO6	344.11	163.04	343.106	[M+H]+	Alkaloids	Alkaloids	-	2	350950	283620	309631	333724	254063	335389	604072	338177	386542	291274	196125	225619	384940	350140	408039	251455	312249	375154	-	-
Isomartynoside	C31H40O15	651.23	651.23	652.237	[M-H]-	Phenolic acids	Phenolic acids	94410-22-7	2	1.29667e+06	2.35464e+06	2.68519e+06	3.26592e+06	2.78325e+06	4.93745e+06	3.8291e+06	3.98402e+06	3.27949e+06	5.19145e+06	2.09567e+06	3.8725e+06	3.51951e+06	3.53957e+06	3.88684e+06	2.41364e+06	3.60612e+06	3.25028e+06	-	-
Pyridoxine-5'-O-(6''-feruloyl)glucoside	C24H29NO11	508.18	152.4	507.174	[M+H]+	Others	Vitamin	-	2	178450	317303	263643	139087	785600	419805	1.27303e+06	734804	202426	504262	561859	711780	97332.6	1.19585e+06	1.0854e+06	921310	749697	618541	-	-
2-Methyl-3-oxoadipic acid*	C7H10O5	173.05	93.03	174.053	[M-H]-	Organic acids	Organic acids	-	3	1.5447e+07	7.09849e+06	1.5277e+07	1.96393e+07	1.57396e+07	2.17065e+07	1.96605e+07	2.46739e+07	1.95951e+07	1.42623e+07	1.75147e+07	1.92866e+07	3.27437e+07	2.67887e+07	2.62921e+07	1.90202e+07	2.15009e+07	2.78392e+07	C18307	-
2-Oxoheptanedionic acid*	C7H10O5	173.05	93.03	174.053	[M-H]-	Organic acids	Organic acids	17126-90-8	3	1.5447e+07	7.09849e+06	1.5277e+07	1.96393e+07	1.57396e+07	2.17065e+07	1.96605e+07	2.46739e+07	1.95951e+07	1.42623e+07	1.75147e+07	1.92866e+07	3.27437e+07	2.67887e+07	2.62921e+07	1.90202e+07	2.15009e+07	2.78392e+07	C16588	ko01100,ko01210,ko01240
Syringic acid-4-O-(6''-feruloyl)glucoside	C25H28O13	537.16	177.05	536.153	[M+H]+	Phenolic acids	Phenolic acids	-	3	108267	47930.3	99655.7	146032	189067	287925	822370	163430	357120	162747	1.38181e+06	268988	371191	55210.5	231552	210137	310443	243386	-	-
Homovanillic alcohol; 4-Hydroxy-3-methoxyphenethanol	C9H12O3	167.07	121.03	168.079	[M-H]-	Phenolic acids	Phenolic acids	2380-78-1	3	102201	36675	8340	146094	178187	122747	135581	192607	176593	125203	163160	193695	210319	77630.1	130226	121966	179457	174591	-	-
((2R,3R,5R,6R)-6-(((E)-3-(3,4-dihydroxyphenyl)acryloyl)oxy)-3,4,5-trihydroxytetrahydro-2H-pyran-2-yl)methyl (Z)-3-(3,4-dihydroxyphenyl)acrylate	C24H24O12	503.12	341.09	504.127	[M-H]-	Phenolic acids	Phenolic acids	-	3	63260.4	91700	90035	247997	112624	194121	454459	1.12813e+06	168440	241329	143410	196250	168812	528284	481793	314419	466052	444893	-	-
6-C-Methylquercetin-3-O-rutinoside	C28H32O16	625.18	317.06	624.169	[M+H]+	Flavonoids	Flavonols	-	1	469655	360380	937666	278598	249178	190553	180691	344640	394886	711420	331432	303724	294700	375323	228155	315779	247640	373358	-	-
Quercetin-4'-O-glucuronide*	C21H18O13	477.07	301.04	478.075	[M-H]-	Flavonoids	Flavonols	201463-36-7	3	770217	255531	1.00358e+06	369859	244909	684202	326716	751097	174401	102042	156962	213842	341329	407450	38345	325317	490376	412348	-	-
Halosaline	C10H21NO	172.13	98.09	171.162	[M+H]+	Alkaloids	Piperidine alkaloids	26648-71-5	3	191364	171182	227573	195458	113077	116771	252899	92513.8	97408.2	114955	122738	128216	156121	96757.5	130466	131309	123441	177247	-	-
Sinapine	C16H24NO5+	310.16	251.09	310.165	[M]+	Alkaloids	Phenolamine	18696-26-9	3	141200	189284	111398	108534	231142	233699	141204	111378	88271.5	231841	130263	40708.7	115161	145250	176193	168892	129197	115019	C00933	ko00940,ko01110
Nuezhengalaside	C18H28O9	387.17	207.1	388.173	[M-H]-	Terpenoids	Monoterpenoids	-	2	28201.2	96705	103633	145258	100228	117009	168020	159221	219112	117687	67847.5	104909	147890	110389	175353	121386	127561	173737	-	-
Majoroside	C17H24O10	387.13	225.07	388.137	[M-H]-	Terpenoids	Monoterpenoids	134140-02-6	3	32605	56685	99853.3	209595	123390	180155	130190	347983	225166	126293	198475	186795	228245	219006	178214	168680	178450	242200	-	-
Xylitol*	C5H12O5	151.06	59	152.069	[M-H]-	Others	Saccharides	87-99-0	3	49232.5	196810	83944.7	29890.5	46279.7	93124.7	70557.2	29881.7	65995.6	101823	44789.3	106710	65020	34405.1	46066	30455.5	45690.8	42562.7	C00379	ko00040,ko01100,ko02010
Epicatechin gallate*	C22H18O10	441.08	169.02	442.09	[M-H]-	Flavonoids	Flavanols	1257-08-5	3	37947.3	95833.5	8523.58	9280.96	194869	48704.1	50443.2	28661.2	52658	28603.3	115752	53040.6	103249	41680	116461	60986.7	45540.8	68958.2	-	-
3-Phospho-D-glyceric acid	C3H7O7P	184.98	78.96	185.993	[M-H]-	Others	Saccharides	820-11-1	3	1.14563e+06	1.24822e+07	7.32431e+06	3.22985e+06	5.64192e+06	4.48586e+06	3.31878e+06	3.2126e+06	2.12232e+06	5.88109e+06	1.05141e+06	1.42323e+06	2.42189e+06	3.19893e+06	2.58004e+06	2.7737e+06	3.03457e+06	4.03964e+06	C00197	ko00010,ko00030,ko00260,ko00270,ko00561,ko00630,ko00710,ko01100,ko01110,ko01200,ko01230,ko01240
Met-Thr	C9H18N2O4S	251.11	104.05	250.099	[M+H]+	Amino acids and derivatives	Amino acids and derivatives	40883-16-7	3	59367.3	32979.2	32087.6	93674.1	26381.2	71222.7	110976	81695	28630	113505	208463	66608.6	113570	70293.9	42852.6	82232.9	102233	67945	-	-
8-Methylsulfinyl-N-Octyl Glucosinolate	C16H31NO10S3	492.1	96.97	493.111	[M-H]-	Others	Glucosinolates	21973-60-4	3	7422.39	16847.1	31675	37136.5	51680	37146.7	51680	67457.4	78337.9	41008.9	23565.9	33377.3	30038	48596.1	58597.6	27820.5	24933.1	36675	C17271	-
methyl 6-methoxy-3-indolecarbonate	C11H11NO3	206.08	146.06	205.074	[M+H]+	Alkaloids	Alkaloids	-	3	1.05455e+06	296597	1.81956e+06	212552	310767	333157	65313.5	95013.2	65708.1	265373	162700	180862	90810.8	92252.8	85941.6	197973	199649	186446	-	-
5S,8R-DiHODE; (5S,8R,9Z,12Z)-5,8-Dihydroxyoctadeca-9,12-dienoate	C18H32O4	311.22	223.17	312.23	[M-H]-	Lipids	Free fatty acids	-	1	31120	12095.5	29525.2	58121.7	40917	57386.5	106196	63337.3	154523	121764	123821	93613.4	93967.9	102246	164052	89636.2	64414.1	97411.2	C20186	ko00591
(3R,4R)-p-Menth-1-ene-3,4-diol-3-O-β-D-glucoside*	C16H28O7	333.19	153.13	332.183	[M+H]+	Terpenoids	Monoterpenoids	-	3	241068	95633	100040	121725	72409.9	105455	99663.2	409990	160887	201815	342264	115050	163788	288600	222215	88902.5	123062	135048	-	-
(3R,4S,6R)-p-Menth-1-ene-3,6-diol-3-O-β-D-glucoside*	C16H28O7	333.19	153.13	332.183	[M+H]+	Terpenoids	Monoterpenoids	-	3	241068	95633	100040	121725	72409.9	105455	99663.2	409990	160887	201815	342264	115050	163788	288600	222215	88902.5	123062	135048	-	-
1-O-Galloyl-rhamnose	C13H16O9	317.09	153.02	316.079	[M+H]+	Phenolic acids	Phenolic acids	-	3	91235	20487.9	83918.5	114923	98371	142488	206864	136388	152110	54400.7	162876	156417	159701	176523	183221	113252	138673	91344.6	-	-
N,N-diethyl-5-hydroxytryptamineoxalate	C16H18N2O5	319.13	301.12	318.122	[M+H]+	Alkaloids	Alkaloids	-	2	2.20277e+06	3.93477e+06	6.37346e+06	438008	408707	505637	434010	377054	459194	1.53775e+06	288455	415403	317461	1.17165e+06	449968	382859	392381	415107	-	-
Hydroxydaphnoretin glucoside	C25H22O13	531.11	369.06	530.106	[M+H]+	Lignans and Coumarins	Coumarins	-	3	827400	1.39552e+06	1.58609e+06	2907725	2.00843e+06	1.47205e+06	3278995	2.75894e+06	2389890	1.22023e+06	1.39967e+06	1.15106e+06	2.83951e+06	2.18094e+06	2.62138e+06	1.84665e+06	2.76001e+06	2.1403e+06	-	-
Val-Val	C10H20N2O3	217.15	144.08	216.147	[M+H]+	Amino acids and derivatives	Amino acids and derivatives	3918-94-3	1	485476	248265	630994	2.71746e+06	1.51997e+06	2.28821e+06	5.42476e+06	5.18384e+06	4.61209e+06	2.13701e+06	2.77605e+06	2.786e+06	6.70934e+06	8.34089e+06	6.51847e+06	3.68267e+06	3.0475e+06	2.41783e+06	-	-
Sinapaldehyde-4-O-Glucoside	C17H22O9	371.1	209.05	370.126	[M+H]+	Phenolic acids	Phenolic acids	154461-65-1	3	6.07516e+06	7.46785e+06	7.08348e+06	8.56267e+06	8.29481e+06	14152320	5.9736e+06	6.8682e+06	4.22693e+06	1.05822e+07	9.36285e+06	8.28557e+06	7.52632e+06	6.86802e+06	8.04567e+06	7.93347e+06	11233245	8.00989e+06	-	-
12-Hydroxyhydromethylabietate	C21H34O3	335.26	335.26	334.251	[M+H]+	Terpenoids	Ditepenoids	-	2	0	0	0	0	0	0	1.79746e+06	1.31545e+06	2.53112e+06	0	0	0	1.3787e+06	1.43736e+06	1.38492e+06	1.54259e+06	1.50656e+06	1.03512e+06	-	-
Tricetin 5-(2''-dihydroxybenzoylglucoside)	C28H24O15	599.1	301.04	600.111	[M-H]-	Flavonoids	Flavones	-	3	13022.8	29893.2	59538.5	315254	348364	269489	990076	1.02647e+06	1.29747e+06	184308	242931	400507	692772	692070	886192	492570	751847	673694	-	-
8-Methylsulfinyl-3-oxooctyl glucosinolate	C16H29NO11S3	506.08	96.96	507.09	[M-H]-	Others	Glucosinolates	-	3	323050	134077	229215	53763.5	80899.6	435105	133403	15016.8	96770.3	137764	30077.9	82811.4	56020.5	11689.5	40010	91794	133318	137083	-	-
1-hydroxyindole-3-methyl glucosinolate	C16H20N2O10S2	463.05	96.96	464.056	[M-H]-	Others	Glucosinolates	-	1	6.08495e+06	2.38156e+06	6.89014e+06	1.05888e+07	3.99628e+06	3.37934e+06	1.62846e+07	1.57726e+07	1.42928e+07	3.26363e+06	3.22871e+06	4.36978e+06	8.3343e+06	12901270	8.45929e+06	9.06781e+06	1.00902e+07	6606500	-	-
p-Coumaroylcadaverine	C14H20N2O2	249.16	147.04	248.153	[M+H]+	Alkaloids	Phenolamine	-	3	213380	126769	174044	329944	316073	336036	719271	541044	499210	263593	88001.6	410386	235200	295971	513258	397252	264094	309712	-	-
2-(2,3-dihydroxypropoxy)-3-(((2-(dimethylamino)ethoxy)(hydroxy)phosphoryl)oxy)propan-2-yl (Z)-14-Octadecenoic Acid	C28H56NO9P	580.36	281.25	581.369	[M-H]-	Lipids	LPE	-	1	118808	52787.5	46964.9	38596.1	37417.5	32092.4	64046.1	86595.2	146202	17683.7	76460.8	35220.4	63303.7	111543	47151.6	41806.9	47504.9	62358.7	-	-
Gly-Leu-Phe	C17H25N3O4	334.18	186.12	335.185	[M-H]-	Amino acids and derivatives	Amino acids and derivatives	103213-38-3	3	9376.69	7765.2	8554.77	36108.3	5005	16324	34132.1	14131.6	20005	6234.78	124046	15925	37031.8	7727.19	18957.7	26861.2	22528.6	34132.1	-	-
Ser-Trp	C14H17N3O4	292.13	188.07	291.122	[M+H]+	Amino acids and derivatives	Amino acids and derivatives	94421-70-2	1	1.06815e+06	825625	953246	2.14388e+06	1.99047e+06	688760	1282420	2.32991e+06	2.32669e+06	1.37845e+06	2.79169e+06	1.66306e+06	2.03361e+06	2.011e+06	2.04875e+06	1.86811e+06	1255515	1.8601e+06	-	-
Asp-Glu	C9H14N2O7	263.09	136.04	262.08	[M+H]+	Amino acids and derivatives	Amino acids and derivatives	1554998	3	116479	104121	131276	133845	188677	244087	273598	244607	135862	318195	93691.4	159349	385409	416052	216096	277980	181624	224468	-	-
Amurenlaetone B*	C17H20O9	369.12	177.06	368.111	[M+H]+	Phenolic acids	Phenolic acids	-	2	1.65402e+06	828366	1.31958e+06	1.65586e+06	1.64572e+06	1.89992e+06	1.78888e+06	1.80232e+06	1.38514e+06	1.68987e+06	1.69481e+06	1.67812e+06	2.50584e+06	2.11332e+06	1.67455e+06	2.00497e+06	1.38547e+06	2.1006e+06	-	-
4-methyl-1,5,2,3-dioxadiazinan-2-amine	C3H9N3O2	120.08	77.04	119.07	[M+H]+	Nucleotides and derivatives	Nucleotides and derivatives	-	1	480396	603396	981212	2.65119e+06	3.21473e+06	2.39981e+06	3.05898e+06	3.43053e+06	4.25899e+06	3.74893e+06	3.50104e+06	3.34868e+06	4.7434e+06	4.62211e+06	4.88138e+06	2.35148e+06	3.3669e+06	3.58919e+06	-	-
6-(3,4-Dihydroxyphenylacetic acid)-1-Glucosinolate of 4-(Methylsulfinyl)-3-butenyl	C20H26NO13S3-	584.06	96.95	584.057	[M]-	Others	Glucosinolates	-	3	177665	150624	225498	103120	156008	199323	132335	116451	37459.7	139488	288718	102972	210019	123887	150408	105841	163432	144318	-	-
Blumenol C malonyl Glucoside	C22H34O10	459.22	211.17	458.215	[M+H]+	Terpenoids	Sesquiterpenoids	-	2	74512.5	68355	155637	160543	265408	187996	224440	317768	415559	199276	143491	275403	214343	481617	437810	229886	271755	175884	-	-
N-Oleoylethanolamine	C20H39NO2	326.31	62.06	325.298	[M+H]+	Alkaloids	Alkaloids	111-58-0	3	80332.2	77947.1	74149	17383	29236.8	31204.7	28280.8	17856.5	66452.6	16081.5	26546.5	13760.9	17827	11665.4	18035.9	35900	34325.9	38005.5	C20792	-
4-Methylazetidine-2-Carboxylic acid*	C5H9NO2	116.07	70.06	115.063	[M+H]+	Alkaloids	Alkaloids	1779725-63-1	1	2.71512e+06	2.82033e+06	3.6426e+06	2.73514e+06	3.31333e+06	6.11759e+06	2.54354e+06	2.10524e+06	1.427e+06	3.9733e+06	2.03654e+06	2.41316e+06	2.39176e+06	2.19583e+06	2.4395e+06	2.84334e+06	3.02925e+06	2.68913e+06	-	-
N-Acetylcadaverine	C7H16N2O	145.13	86.1	144.126	[M+H]+	Alkaloids	Alkaloids	32343-73-0	2	1.03317e+07	1.38782e+07	1.13019e+07	1.55512e+07	1.39179e+07	1.54043e+07	2.19866e+07	2.55819e+07	2.11777e+07	1.46837e+07	1.8563e+07	1.64188e+07	2.09634e+07	2.31118e+07	2.48307e+07	1.33184e+07	1.93179e+07	2.02977e+07	-	-
N-Glucosyl-p-coumaroylputrescine	C19H28N2O7	397.2	147.04	396.19	[M+H]+	Alkaloids	Phenolamine	-	3	86557.9	70001.2	214531	273801	129837	293351	399869	388213	55972.5	171729	213056	286482	258354	310159	282068	179494	252750	277534	-	-
L-Leucyl-L-Leucine	C12H24N2O3	245.19	86.1	244.179	[M+H]+	Amino acids and derivatives	Amino acids and derivatives	3303-31-9	1	4625610	1129465	795555	3931890	1.62245e+06	3.94102e+06	5.22384e+06	2466175	2.66549e+06	1.97298e+06	1.52557e+07	3535015	3.18726e+06	571827	1.19096e+06	4269745	3.8963e+06	2.76185e+06	-	-
Hesperetin-5,7-di-O-glucoside	C28H34O16	625.18	565.3	626.185	[M-H]-	Flavonoids	Flavanones	-	3	48778.3	65205	69501.4	70093.4	66438.3	47629.9	35071.7	61219.5	109868	99232.5	36430.6	71223.9	30058.2	45799.7	44306.3	57641.4	55014.8	80255.9	-	-
Isofraxidin-7-O-glucoside	C17H20O10	385.11	223.06	384.106	[M+H]+	Lignans and Coumarins	Coumarins	483-91-0	3	541740	702682	584874	3.20113e+06	1.53795e+06	611948	2.91592e+06	2.38405e+06	1.51898e+06	1.10871e+06	837628	632324	2.56785e+06	2.91539e+06	3.03613e+06	2.56613e+06	2.28085e+06	1.65025e+06	-	-
2(3H)-Benzothiazolone	C7H5NOS	150	122.01	151.009	[M-H]-	Alkaloids	Alkaloids	934-34-9	1	279593	179327	167721	66904.3	93721.2	106002	68596.8	69471.4	50363.5	153711	129661	114102	83845.5	110001	87792.9	99314.4	92416.4	87834.8	-	-
3-Oxo-Alpha-Ionol 3'-(6''-Malonyl)Glucoside	C22H32O10	457.21	191.14	456.2	[M+H]+	Others	Others	-	3	5.70837e+06	6.82004e+06	4.60156e+06	5.39603e+06	1.02393e+07	6.65803e+06	1.54525e+07	9.95188e+06	1.35455e+07	5.62167e+06	1.28777e+07	1.04091e+07	1.3421e+07	2.57451e+07	1.85952e+07	1.27233e+07	8.84715e+06	8.9268e+06	-	-
Oxindole	C8H7NO	134.06	106.07	133.053	[M+H]+	Alkaloids	Plumerane	59-48-3	3	234438	504230	487505	1015280	739322	454283	739947	882730	605809	561110	612990	358790	606295	347453	183494	434000	649805	479145	C12312	ko00402,ko00999,ko01100,ko01110
LysoPE 18:1(2n isomer)*	C23H46NO7P	480.31	339.29	479.301	[M+H]+	Lipids	LPE	-	3	1.18207e+06	1.59854e+06	913398	1.02953e+06	780767	374179	957323	773921	1.97732e+06	356186	1.36135e+06	329097	1.34748e+06	755609	691359	580310	838544	897944	-	-
Fagaramide	C14H17NO3	248.13	177.05	247.121	[M+H]+	Alkaloids	Alkaloids	495-86-3	1	709693	627922	447544	420308	354930	403895	288434	363045	396310	239244	698445	498008	370566	346622	296939	460710	416220	405872	C10455	-
Benzamide	C7H7NO	122.06	105.03	121.053	[M+H]+	Alkaloids	Alkaloids	55-21-0	3	2.92142e+06	4.72381e+06	5.43822e+06	475371	4.12457e+06	7.29312e+06	1.1503e+06	1.12662e+06	691279	3.14881e+06	7.8384e+06	1.04245e+06	4.51758e+06	813081	2.16017e+06	3.43171e+06	2.99923e+06	2.97062e+06	C09815	-
3,7,11-trimethyl-2-oxa-6,10,13-triazatricyclo[7.3.1.05,13]tridecane	C12H23N3O	226.19	180.18	225.184	[M+H]+	Alkaloids	Alkaloids	-	3	393112	356833	321013	270062	285299	275026	192492	213387	278557	305617	429972	269185	231859	227907	249457	251129	229812	272240	-	-
Imidazol-1-yl-acetic acid	C5H6N2O2	127.05	81.04	126.043	[M+H]+	Alkaloids	Alkaloids	22884-10-2	3	1.36683e+06	2.12143e+06	1.34907e+06	767181	680735	968642	1.03445e+06	826365	1.0109e+06	643869	551349	613533	714846	1.11323e+06	942825	897235	774613	759655	-	-
N-Isobutyl-4,5-epoxy-2E-decaenamide	C14H25NO2	240.2	57.1	239.189	[M+H]+	Alkaloids	Alkaloids	-	3	336520	255088	277335	122262	97906.6	174063	150842	153989	132069	98463.4	60658.9	56044.4	56981.6	89609.2	55415.2	128109	108901	142273	-	-
6,7-Dimethoxy-2-benzoxazolinone (DMBOA)	C9H9NO4	196.06	150.06	195.053	[M+H]+	Alkaloids	Alkaloids	29550-09-2	3	321547	378840	642300	125248	574657	588998	207360	255235	212933	294517	169258	342146	144673	206642	184228	265697	338913	243545	-	-
Medioresinol-4,4'-di-O-glucoside	C33H44O17	711.25	549.2	712.258	[M-H]-	Lignans and Coumarins	Lignans	88142-63-6	3	5005	7526.01	14294.1	70020	55235.1	69439.1	200060	306351	143086	20898.4	77212.7	29057.7	195100	174262	213313	86156.9	111116	135551	-	-
Iriflophenone-3-C-glucoside	C19H20O10	407.1	287.06	408.106	[M-H]-	Phenolic acids	Phenolic acids	104669-02-5	3	57820	109999	144475	163270	140867	163513	245508	188517	191496	178945	154374	201677	200463	168867	193287	115440	102217	155524	-	-
Gingerglycolipid A	C33H56O14	675.36	397.14	676.367	[M-H]-	Lipids	Glycerol ester	145937-22-0	1	1.27952e+07	2.54603e+06	515837	1.5909e+06	731869	1.35002e+07	1.15417e+06	714731	752533	3.79856e+06	8.81904e+06	1.4817e+06	2.30288e+06	473192	653905	2.86404e+06	3.18067e+06	4.33963e+06	-	-
methyl 2-(1H-indol-1-yl)acetate	C11H11NO2	190.09	130.07	189.079	[M+H]+	Alkaloids	Plumerane	-	3	1.46624e+06	862710	678341	553556	595182	354527	434144	411755	511792	575104	409766	954841	369749	198330	417867	437181	396665	389033	-	-
LysoPC 15:1	C23H46NO7P	480.31	184.07	479.301	[M+H]+	Lipids	LPC	-	3	48675.2	103175	74206.5	176753	116007	41452.7	361253	234293	316596	84222	192323	154698	291867	203607	247408	166954	117503	185896	-	-
Tamarixetin-3-O-rutinoside	C28H32O16	623.16	315.05	624.169	[M-H]-	Flavonoids	Flavonols	-	3	641971	1.05669e+06	872306	1.02632e+06	1533215	1028705	688330	575395	2673195	2.12284e+06	928465	1433855	1057250	1.40063e+06	1577020	984207	952363	634919	-	-
1-O-Acetyl-Glucopyranose 6-Hydroxydecanoate	C18H32O9	391.2	161.05	392.205	[M-H]-	Others	Saccharides	-	2	21842.1	31957.1	15192	83365	46680	31473.6	87685	203485	78360	91700	73880.4	30520.5	68918	43345	46680	43345	50195.7	66844	-	-
1-O-Caffeoyl-3-O-galloyl-β-D-glucose	C22H22O13	493.1	169.01	494.106	[M-H]-	Phenolic acids	Phenolic acids	-	3	356087	43266	61277.5	119967	54377.6	105288	331605	735219	750447	15952.3	76398.6	24218.8	77210.2	130065	61042.2	159794	235440	165050	-	-
N-trans-feruloyltrypt am1ne	C21H22N2O3	351.16	177.06	350.163	[M+H]+	Terpenoids	Ditepenoids	-	3	2.11937e+06	3.26779e+06	2.80334e+06	2764925	1.24768e+06	4.19135e+06	2.14265e+06	3925035	1.96736e+06	1.84553e+06	1.48147e+06	2.01544e+06	2.42978e+06	4759930	3456455	3827430	2432270	3560640	-	-
LysoPE 15:0(2n isomer)*	C20H42NO7P	440.28	299.26	439.27	[M+H]+	Lipids	LPE	-	2	74617.1	113387	101271	96969.6	77261	41062.1	223403	137558	367224	44166.7	122832	77679.5	151593	108318	205347	111575	155980	104096	-	-
6'-O-Feruloyl-D-sucrose	C22H30O14	517.16	175.04	518.164	[M-H]-	Phenolic acids	Phenolic acids	118230-77-6	3	151039	87536.7	502411	435862	653165	1218530	445521	198658	812315	653165	239099	314238	209697	281950	210409	234432	370974	337703	-	-
6-Hydroxyhexanoic acid	C6H12O3	131.07	85.07	132.079	[M-H]-	Organic acids	Organic acids	1191-25-9	3	61641.5	58350	45010	41816.6	31079.8	67423.6	83654.1	75610.6	96398.6	58350	55490.4	47588.3	47183.1	55111	68355	69490.8	44760.1	52760.1	C06103	-
3-Dehydroshikimic acid	C7H8O5	171.03	109.03	172.037	[M-H]-	Organic acids	Organic acids	2922-42-1	3	53531	36003.4	15407.5	22705.5	48450.6	29339.3	48453.9	27086.2	62284.7	49092.5	31420.5	25020.7	53454.7	53466.1	51943.8	39046.5	26834.4	42376.9	C02637	ko00400,ko00999,ko01100,ko01110,ko01230,ko01240
N-(p-Coumaroyl)serotonin Glucoside	C25H28N2O8	485.19	323.14	484.185	[M+H]+	Alkaloids	Plumerane	76423-56-8	3	2.89525e+06	3.10085e+06	2.74835e+06	1.2438e+06	2.24486e+06	2.792e+06	936212	563517	467237	1.80958e+06	1.38078e+06	1.57612e+06	1.16276e+06	1.05325e+06	589686	1.41792e+06	1.23533e+06	1.40742e+06	-	-
Isorhamnetin-3-O-(6''-malonyl)glucoside-7-O-glucoside	C31H34O20	727.17	479.11	726.164	[M+H]+	Flavonoids	Flavonols	-	1	4.46033e+06	1.13745e+07	1.35886e+07	8.37621e+06	8.982e+06	9601675	4.99408e+06	5.79396e+06	5.58585e+06	1.14398e+07	8.17204e+06	6.6677e+06	6.30333e+06	5.19949e+06	3.42925e+06	7.16092e+06	4.48189e+06	5.95919e+06	-	-
Indican	C14H17NO6	296.11	134.06	295.106	[M+H]+	Alkaloids	Plumerane	487-60-5	3	2.46085e+06	3.87911e+06	2.65028e+06	2.23026e+06	2.3295e+06	1.66707e+06	1.51114e+06	948679	1.92843e+06	2.16325e+06	1.36128e+06	2.10082e+06	1.46487e+06	1.64295e+06	1.22125e+06	2.11657e+06	1.94764e+06	1.79289e+06	C08481	-
Tyrosol; 4-Hydroxyphenylethanol	C8H10O2	137.06	119.05	138.068	[M-H]-	Phenolic acids	Phenolic acids	501-94-0	3	55419.7	105000	60396.1	32018.4	58503	61001.4	73647.9	43480.7	85197.8	56790.6	48232	71199.8	43506.1	21818.7	36995.6	31978.8	49907.7	48541.8	C06044	ko00350,ko01100
Balanophonin	C20H20O6	357.13	325.11	356.126	[M+H]+	Lignans and Coumarins	Lignans	118916-57-7	3	186103	604731	538377	593467	820159	630028	770199	698211	1.33969e+06	641819	845925	2.88574e+06	1.08075e+06	599546	658144	1.13537e+06	884047	717331	-	-
3,4-Cycloopen-cycloaltin-4(29),25-diene-24(R)-hydroxy-3-carboxylic acid	C30H48O3	455.35	455.35	456.36	[M-H]-	Terpenoids	Triterpene	-	3	12033.7	9139.8	19723.2	18785.3	23180.2	23433.2	26274.6	23512.8	14310.5	22569.6	14420.2	17880.1	10934.2	21835.3	29294.3	17691.7	12459.6	19989.2	-	-
Indirubin	C16H10N2O2	263.08	219.09	262.074	[M+H]+	Alkaloids	Plumerane	479-41-4	3	126030	145538	491151	114255	260293	184674	88053.2	51675.7	16345.7	323101	36640	26759.3	63228.6	170905	86600.9	91846.4	92979.1	67153.3	-	-
Luteolin-8-C-glucoside (Orientin)*	C21H20O11	449.11	299.05	448.101	[M+H]+	Flavonoids	Flavones	28608-75-5	3	286710	347199	401269	1.76938e+06	937741	633774	1.31839e+06	882442	1.15243e+06	709969	1.12445e+06	481902	1.43468e+06	1.87274e+06	1.55353e+06	877273	1.38952e+06	1.31596e+06	C10114	-
22-O-Demethyl-22-O-glucosyl isocorynoxeine	C27H34N2O9	531.23	369.18	530.226	[M+H]+	Alkaloids	Plumerane	-	3	1.34674e+06	964134	733156	821747	507410	637698	605495	554981	467032	503189	419133	407740	532696	614834	812315	552911	737258	815661	-	-
Phe-His	C15H18N4O3	303.15	156.08	302.138	[M+H]+	Amino acids and derivatives	Amino acids and derivatives	16874-81-0	3	63350	106412	55833	163430	90824.2	114766	218505	296980	202435	175115	213500	81605.8	183584	276940	238249	158019	183455	113429	-	-
2-Hydroxybenzaldehyde (Salicylaldehyde)	C7H6O2	121.03	77.04	122.037	[M-H]-	Phenolic acids	Phenolic acids	32912	3	82876.3	133500	129371	84271.2	91888.1	121749	155223	134898	211680	151490	45347.4	145465	115741	123113	111684	121647	104453	75202.1	C06202	ko01100
5-Methoxyindole-3-carbaldehyde	C10H9NO2	176.07	148.07	175.063	[M+H]+	Alkaloids	Plumerane	10601-19-1	3	2.43995e+06	1.65024e+06	2.79834e+06	987295	1.20874e+06	1.47563e+06	714440	447109	1.05418e+06	1.21619e+06	828058	1.02994e+06	422836	370339	295741	638715	1.00236e+06	861184	-	-
Laricitrin-3-O-(6''-acetyl)glucoside	C24H24O14	535.11	331.05	536.117	[M-H]-	Flavonoids	Flavonols	-	3	37065.1	38228.4	89641.3	75450.6	111015	116049	116362	80270.1	46213.4	70829	64260.5	71070.3	115937	81614.2	84174.5	48972	73404.8	78328.4	-	-
Chrysoeriol-7-O-glucoside	C22H22O11	461.11	299.06	462.116	[M-H]-	Flavonoids	Flavones	19993-32-9	3	141988	325375	610572	1.5772e+06	1.91132e+06	659126	714392	560867	1.22687e+06	1.01492e+06	1.85816e+06	854150	605960	909233	666560	693409	1.01193e+06	1.11906e+06	-	-
LysoPC 20:2(2n isomer)	C28H54NO7P	548.37	184.07	547.364	[M+H]+	Lipids	LPC	-	3	397979	322362	215981	90556.9	59374	28448.6	195039	95863.5	376842	75104.8	136016	90726.9	165500	149360	187690	169733	169727	108826	-	-
Oroxin A	C21H20O10	433.11	271.06	432.106	[M+H]+	Flavonoids	Flavones	57396-78-8	3	184187	363936	303623	335236	283406	345923	431751	371075	486155	337533	414681	546488	419848	403666	423432	463468	319493	310269	-	-
isatan B	C14H15NO6	294.1	134.06	293.09	[M+H]+	Alkaloids	Plumerane	20307-14-6	3	168914	190464	175932	111733	215188	239000	98066.4	67094	147485	171791	88291.3	151143	69983.2	124008	114585	162568	117346	100452	-	-
Thymine	C5H6N2O2	127.05	110.02	126.043	[M+H]+	Nucleotides and derivatives	Nucleotides and derivatives	65-71-4	3	23035	44343.9	34803.6	50220.4	138500	30497.8	48089.1	137175	755625	29663.5	43880.7	32384.7	133255	51932.3	285397	228496	164811	146985	C00178	ko00240,ko01100,ko01232
Cuscohygrine	C13H24N2O	225.19	84.08	224.189	[M+H]+	Alkaloids	Pyrrole alkaloids	454-14-8	3	135074	98474.9	110190	195446	161724	190353	217768	167631	144706	146323	358823	208480	135689	176992	202417	124101	177286	202350	C06521	ko00960,ko01110
Phe-Ile	C15H22N2O3	279.17	120.09	278.163	[M+H]+	Amino acids and derivatives	Amino acids and derivatives	22951-94-6	2	925201	278610	233956	1.26512e+06	1.12785e+06	1.47505e+06	1.11532e+06	1.16062e+06	953468	1.34511e+06	6.23009e+06	1.05463e+06	1.63442e+06	899803	1.17819e+06	1.57269e+06	2112220	1.33266e+06	-	-
Luteolin-7-O-(6''-malonyl)glucuronide-5-O-rhamnoside	C30H30O19	695.15	287.06	694.138	[M+H]+	Flavonoids	Flavones	-	3	390540	243946	197762	562076	498156	167779	1765885	632475	911678	428997	617720	266630	1.03876e+06	875773	618809	597110	579061	374837	-	-
Isoferulic Acid*	C10H10O4	193.05	134.04	194.058	[M-H]-	Phenolic acids	Phenolic acids	25522-33-2	1	6.67729e+06	7.67728e+06	4.41159e+06	2149440	4.78595e+06	6.26669e+06	9.39634e+06	4.82554e+06	6.52888e+06	8.67294e+06	7.83031e+06	1.1564e+07	1.05686e+07	5.44656e+06	8.39117e+06	6.41059e+06	6.85878e+06	9.83251e+06	C10470	-
Quercetin-3-O-glucoside-7-O-rhamnoside*	C27H30O16	611.16	303.05	610.153	[M+H]+	Flavonoids	Flavonols	-	3	58879.2	44779.7	41450.4	658833	158505	129573	220581	350435	1676480	136793	91770.7	123846	127884	278610	216835	308718	236934	190903	-	-
Quercetin-3-O-neohesperidoside*	C27H30O16	611.16	303.05	610.153	[M+H]+	Flavonoids	Flavonols	29662-79-1	3	58879.2	44779.7	41450.4	658833	158505	129573	220581	350435	1676480	136793	91770.7	123846	127884	278610	216835	308718	236934	190903	-	-
Dihydroxyoctanoic acid glucoside	C14H26O9	337.15	179.06	338.158	[M-H]-	Others	Saccharides	-	3	26063.6	55323.6	34216.2	20130.7	21743.7	14771.5	17069.5	23340	32636.3	19845.6	9316.66	23159.2	18611	27187.6	17798.2	21059.8	17843.6	28441.4	-	-
2-Phenylacetamide*	C8H9NO	136.08	91.05	135.068	[M+H]+	Alkaloids	Alkaloids	103-81-1	2	526656	500870	1.19391e+06	3.61167e+06	3.27967e+06	3.77274e+06	4.06031e+06	5.1635e+06	5.23282e+06	3.64884e+06	2.7656e+06	2.92077e+06	4.90484e+06	5.35407e+06	4.80408e+06	2.49888e+06	3.94947e+06	3.97235e+06	C02505	ko00360,ko01100
2,6-dimethoxy-hydroquinone-4-O-β-D-glucopyranoside	C14H20O9	331.1	169.01	332.111	[M-H]-	Phenolic acids	Phenolic acids	-	2	485468	457756	704031	939545	1.02567e+06	1.08494e+06	1.46538e+06	1333719	1.40122e+06	757657	930739	801008	1.27977e+06	1.31894e+06	1.09912e+06	726732	1.09864e+06	1.18721e+06	-	-
6-O-p-Coumaroyl-β-D-glucose*	C15H18O8	325.09	145.03	326.1	[M-H]-	Phenolic acids	Phenolic acids	114297-65-3	1	5.19742e+06	8.58509e+06	3.62134e+06	3.26142e+06	3500850	1906010	9.35154e+06	6.13851e+06	26954165	2593410	2.02539e+06	2.8605e+06	3.36503e+06	16959375	26760425	9157085	5.90367e+06	6.43301e+06	-	-
1-O-Galloyl-2-O-p-Coumaroyl-β-D-glucose	C22H22O12	477.1	169.01	478.111	[M-H]-	Phenolic acids	Phenolic acids	94356-18-0	3	905934	1.18728e+06	1.88173e+06	2.13839e+06	1.517e+06	2.80484e+06	2.02597e+06	1.92705e+06	1.35552e+06	2.04995e+06	2.54292e+06	2.48896e+06	2.95196e+06	1.9686e+06	2.2814e+06	1.80504e+06	1.19904e+06	1.96534e+06	-	-
5-Hydroxyindole-3-acetic acid	C10H9NO3	190.05	146.06	191.058	[M-H]-	Alkaloids	Plumerane	54-16-0	3	1.44466e+06	1.40549e+06	2.40634e+06	617927	746872	1.20284e+06	1.02878e+06	1.17937e+06	1.20991e+06	1.31085e+06	468247	471627	596855	868918	1.02777e+06	1.16086e+06	681110	1.25065e+06	C05635	ko00380,ko01100
Nardosinone	C15H22O3	251.16	107.09	250.157	[M+H]+	Terpenoids	Sesquiterpenoids	23720-80-1	3	461737	420539	219413	334023	275778	451323	198715	202062	122031	380019	566693	370593	196430	168748	216309	341328	324121	311489	-	-
Jasminoside A*	C16H26O7	331.18	169.12	330.168	[M+H]+	Others	Others	-	3	75995.8	221925	107964	116929	137696	160920	223993	173408	242583	293711	120348	181494	87259.7	130435	124436	121790	133071	189655	-	-
Picrocrocin*	C16H26O7	331.18	169.12	330.168	[M+H]+	Others	Others	138-55-6	3	75995.8	221925	107964	116929	137696	160920	223993	173408	242583	293711	120348	181494	87259.7	130435	124436	121790	133071	189655	-	-
Glycylphenylalanine*	C11H14N2O3	223.11	120.08	222.1	[M+H]+	Amino acids and derivatives	Amino acids and derivatives	519077	2	5.03917e+06	1.85346e+06	1.73808e+06	1.78329e+07	4.65835e+06	1.36289e+07	1.81745e+07	8.92413e+06	5.39158e+06	6.43624e+06	6.88897e+07	1.42124e+07	2.13053e+07	3.39199e+06	7643753	1.55181e+07	1.01463e+07	1.66124e+07	-	-
oxyphyllone F	C11H16O2	181.12	121.1	180.115	[M+H]+	Terpenoids	Sesquiterpenoids	-	3	4.29382e+06	3.02226e+06	3.51635e+06	1.08759e+06	2.37959e+06	2.09531e+06	692361	1.03311e+06	729509	1.45279e+06	1.59865e+06	1.26276e+06	826674	878719	1.1317e+06	1.64828e+06	1.57208e+06	1.46421e+06	-	-
Isoalantolactone	C15H20O2	233.15	159.12	232.146	[M+H]+	Terpenoids	Sesquiterpenoids	470-17-7	2	5.41827e+06	1.33843e+06	758499	871857	443146	3.59493e+06	188138	79239.2	35659.4	1.55375e+06	2.49244e+06	981950	193108	47237.6	89686.8	1.40575e+06	1.22279e+06	1.29525e+06	C09484	-
14(15)-Bisnor-13-oxolabd-8(17),11(E)-dien-19-oic acid	C18H26O3	291.19	233.16	290.188	[M+H]+	Terpenoids	Sesquiterpenoids	-	1	1.48162e+06	1.1438e+06	1.07691e+06	742933	1.33015e+06	1.10401e+06	557410	843122	497835	962065	1.0279e+06	988183	827406	723489	1.07475e+06	790244	910324	875859	-	-
7α-H-9(10)-ene-11,12-epoxy-8-oxoeremophilane	C15H22O2	235.17	135.08	234.162	[M+H]+	Terpenoids	Sesquiterpenoids	-	3	975998	395214	237975	520405	627912	578551	153141	89773.8	113978	318520	527790	262093	120921	126920	135060	316333	316416	357562	-	-
Curcumenol	C15H22O2	235.17	105.07	234.162	[M+H]+	Terpenoids	Sesquiterpenoids	19431-84-6	3	1.0558e+06	462582	217530	293430	249070	626613	131425	82755.6	130027	335174	607336	370159	142268	78147.6	131048	287237	247337	292869	C16942	-
Shizukanolide 8-O-β-D-glucopyranoside	C21H28O8	409.18	247.13	408.178	[M+H]+	Terpenoids	Sesquiterpenoids	-	3	1.48472e+06	2.94122e+06	1.90072e+06	790480	753340	643881	1.08915e+06	860937	1.38745e+06	692282	1.21456e+06	1.33895e+06	785153	505207	894158	1.0645e+06	1.15029e+06	1.31145e+06	-	-
Cylindrene	C15H20O2	233.15	175.11	232.146	[M+H]+	Terpenoids	Sesquiterpenoids	158204-49-0	3	930130	660647	350945	399915	337313	759969	166489	103224	178751	557819	679012	428246	229069	92344.6	176097	468015	375921	397919	-	-
β-Ionone*	C13H20O	193.16	109.07	192.151	[M+H]+	Terpenoids	Monoterpenoids	79-77-6	3	1.35759e+06	760069	1.00935e+06	403699	920034	709147	296226	493701	249620	525846	622970	430742	391959	333876	403616	561498	568326	563926	C12287	-
Ferulic β-glucoside	C16H20O9	355.1	193.05	356.111	[M-H]-	Phenolic acids	Phenolic acids	14364-12-6	1	764435	1823270	1.38863e+06	2.27518e+06	1.39208e+06	2.37551e+06	2.9797e+06	2.95038e+06	2.44279e+06	2895820	1.89623e+06	718480	4024420	2.19258e+06	2.32218e+06	2.03877e+06	1.41249e+06	2.36215e+06	-	-
13-methylmyristic acid	C15H30O2	241.22	241.21	242.225	[M-H]-	Lipids	Free fatty acids	2485-71-4	1	573804	527773	502720	620111	913768	571390	591473	1.10065e+06	1.3183e+06	521038	818858	1.11862e+06	1.04331e+06	424618	556764	966567	855235	578734	-	-
Calceolarioside C*	C28H34O15	609.19	447.15	610.19	[M-H]-	Phenolic acids	Phenolic acids	-	3	211830	154159	175891	743047	485710	266442	519292	840856	628719	478644	519529	294610	777707	965787	833280	425969	663210	701041	-	-
Feruloylmalic acid	C14H14O8	309.06	193.05	310.069	[M-H]-	Phenolic acids	Phenolic acids	-	1	8.96917e+06	1.04054e+07	1.56552e+07	1.87678e+07	1.86581e+07	2.01611e+07	1.89318e+07	9.09293e+06	1.69182e+07	2.49808e+07	1.79241e+07	2.4716e+07	1.77881e+07	1.69552e+07	1.99114e+07	1.2455e+07	2.08059e+07	1.85624e+07	-	-
Loganic acid	C16H24O10	377.15	179.07	376.137	[M+H]+	Terpenoids	Monoterpenoids	22255-40-9	3	265764	155997	157548	75478.3	98640.8	120579	36163.9	58738.7	31260	53388.5	107096	48097.4	80094.8	123641	55636.9	70127.7	65479.9	77844.9	C01512	ko00902,ko01110
Loliolide*	C11H16O3	197.12	133.1	196.11	[M+H]+	Terpenoids	Monoterpenoids	1493515	3	3.82698e+06	4.43257e+06	4.66603e+06	1.62713e+06	1.87401e+06	1.35248e+06	1.27784e+06	1.88582e+06	1.49938e+06	1.38433e+06	2.28699e+06	2.69578e+06	1.60459e+06	1.65785e+06	2.01154e+06	1.70673e+06	1.66849e+06	1.3914e+06	-	-
Asperulosidic acid	C18H24O12	431.12	269.07	432.127	[M-H]-	Terpenoids	Monoterpenoids	25368-11-0	3	27306.3	34750	85996.2	145978	139381	125855	46068.2	84616	41939	63290.8	70459.4	69150.5	82832.7	109125	74397.3	60402.6	88977.7	101999	-	-
α-Ionone	C13H20O	193.16	175.15	192.151	[M+H]+	Terpenoids	Monoterpenoids	127-41-3	3	929914	730076	936028	315281	822323	577584	269079	351340	374253	386603	456164	334725	457733	257526	441365	503804	626164	673981	C12286	-
Phe-Gln	C14H19N3O4	294.14	120.08	293.138	[M+H]+	Amino acids and derivatives	Amino acids and derivatives	-	2	857601	291036	286441	636734	321854	596592	942752	401237	470147	404659	2.47789e+06	685951	443266	290067	288105	635502	924264	585327	-	-
N-Feruloylspermidine	C17H27N3O3	322.21	177.06	321.205	[M+H]+	Alkaloids	Phenolamine	-	1	1.45447e+06	253654	2.11633e+06	2.42902e+06	2.22423e+06	1.62881e+06	2.59769e+06	2.84973e+06	2.62945e+06	2.30166e+06	3.44862e+06	2.51759e+06	372132	3.55137e+06	2.07622e+06	2.44903e+06	2.3919e+06	1.48495e+06	-	-
8-hydroxyquinoline	C9H7NO	146.06	91.05	145.053	[M+H]+	Alkaloids	Quinoline alkaloids	148-24-3	1	28998.2	43156.6	116274	567880	562094	501923	801327	981384	945334	736026	488626	615763	1.03884e+06	1.03698e+06	1.07011e+06	498334	760238	843599	C19434	-
Olivieroside C;3'-O-β-D-glucosyl gentiopicroside	C22H30O14	519.17	195.06	518.164	[M+H]+	Terpenoids	Monoterpenoids	249294-86-8	3	2.62249e+06	3639260	4.63589e+06	1.60162e+06	2.15599e+06	4439835	623132	677828	438231	1.52051e+06	1.11014e+06	1.04664e+06	665230	851232	718696	1.10662e+06	1481000	1089018	-	-
11-methyl-forsythide	C17H24O11	422.17	243.09	404.132	[M+NH4]+	Terpenoids	Monoterpenoids	159598-00-2	2	171958	186283	118969	176461	156136	144934	52983.1	119981	78243.1	139347	262226	150804	269126	127118	217021	106231	172053	150454	-	-
Sinapyl alcohol*	C11H14O4	209.08	179.07	210.089	[M-H]-	Phenolic acids	Phenolic acids	537-33-7	3	313775	218812	592700	331936	496014	95821.7	369142	458610	275332	469607	266106	435114	68355	194261	101710	455561	382706	266502	C02325	ko00940,ko01100,ko01110
4-hydroxy-4-(3-pyridyl)-butanoic acid	C9H11NO3	182.08	136.08	181.074	[M+H]+	Alkaloids	Pyridine alkaloids	15569-97-8	1	152309	515491	305888	911650	551400	594265	1.72969e+06	2.32137e+06	3.04067e+06	714374	625822	841006	1.37282e+06	1.813e+06	1.83178e+06	770991	1.31548e+06	1.07136e+06	C19579	-
Kaempferide-3-O-(6''-malonyl)glucoside	C25H24O14	549.12	301.07	548.117	[M+H]+	Flavonoids	Flavonols	-	3	55855.8	30087.5	12849.6	139914	87956.4	119663	226029	288532	180551	79821.9	90125.5	53761.1	150797	235856	135798	116912	190608	193147	-	-
Corchoionoside C*	C19H30O8	387.2	207.14	386.194	[M+H]+	Others	Others	-	1	494195	837460	594575	1.13232e+06	635871	1.66983e+06	2107145	1.34402e+06	1231975	602289	1.54943e+06	651490	552497	1.28157e+06	887765	615228	959895	640357	-	-
N(6),N(6)-Dimethyl-L-lysine	C8H18N2O2	175.12	70.07	174.137	[M+H]+	Amino acids and derivatives	Amino acids and derivatives	2259-86-1	2	84091.2	43231.9	441247	2.34136e+06	1.66085e+06	1.66008e+06	3.78345e+06	4.19755e+06	3.85825e+06	2.83779e+06	2.14701e+06	1.71794e+06	5.38127e+06	4.96097e+06	4.81319e+06	1.87857e+06	3.00409e+06	3.16692e+06	-	-
Vomifoliol (Blumenol A)	C13H20O3	225.15	95.08	224.141	[M+H]+	Terpenoids	Monoterpenoids	189351-15-3	1	653165	2.02415e+06	1.06327e+06	3.73905e+06	2.80809e+06	727816	0	0	0	2.99365e+06	2.70001e+06	2.45778e+06	3.01039e+06	3.22857e+06	1.45738e+06	2.58767e+06	2564560	1.2066e+06	C04166	-
3,9-Dihydroxy-13(14)-labden-16,15-olide	C20H32O4	335.22	253.22	336.23	[M-H]-	Terpenoids	Ditepenoids	-	3	734407	378202	1.30719e+06	1.04812e+06	297135	338263	302294	304884	180141	336540	898473	284621	422589	291162	297726	263511	322201	360710	-	-
Orychoside B (6,7,13-trihydroxy-18-kauranoic acid-13-O-glucoside)	C26H40O10	511.25	249.2	512.262	[M-H]-	Terpenoids	Ditepenoids	-	3	241997	151802	225164	114577	124462	98749.4	85044.8	71522.1	95937.1	127971	178394	66626.2	131291	64019.2	69950.8	92180.9	135746	114329	-	-
D-Erythrose-4-phosphate	C4H9O7P	199	78.96	200.009	[M-H]-	Others	Saccharides	585-18-2	1	27906.3	85820.3	99754.6	25428.2	35995.3	10921	26505.3	57886.3	35669.9	41354.2	11986.2	28549.6	73091.8	122518	61677.2	42261.6	55797.6	32863.1	C00279	ko00030,ko00400,ko00710,ko00750,ko01100,ko01110,ko01200,ko01230,ko01240
Coumarin-3-carboxylic Acid	C10H6O4	191.03	173.02	190.027	[M+H]+	Lignans and Coumarins	Coumarins	531-81-7	3	806447	309431	272444	1.53142e+06	1415335	1.29722e+06	944228	1809765	1.84828e+06	788850	1.16303e+06	1.19347e+06	1.6904e+06	1.33369e+06	1.30685e+06	1.27948e+06	1.04724e+06	1754075	-	-
Quinic Acid	C7H12O6	191.06	85.03	192.063	[M-H]-	Organic acids	Organic acids	77-95-2	1	1.40049e+07	2.38419e+07	4.04942e+07	3.47565e+07	5.67323e+07	7.78811e+07	4.98426e+07	5.50588e+07	4.06436e+07	6.71968e+07	2.338e+07	3.50306e+07	4.91184e+07	4.82061e+07	3.78181e+07	2.74768e+07	3.40415e+07	4.62497e+07	C00296	ko00400,ko01100
8-Methylsulfonyloctyl glucosinolate	C16H30NO11S3-	508.1	96.96	508.099	[M]-	Others	Glucosinolates	-	3	37399.3	16202.1	25005	10005	18188.5	55766.5	36511.2	26590.1	41914.5	22976.4	11014.9	20005	29725	25253.8	26545	21369.8	23381.8	34450.6	-	-
6-Aminocaproic acid	C6H13NO2	132.1	69.07	131.095	[M+H]+	Organic acids	Organic acids	60-32-2	2	1.78551e+06	1.19822e+06	1.9574e+06	2.60153e+06	3.50009e+06	3.5926e+06	4.08418e+06	4.21722e+06	4.73201e+06	4.92197e+06	4.74187e+06	4.5789e+06	5.29246e+06	5.08337e+06	6.14562e+06	2.77668e+06	4.27576e+06	4.81591e+06	C02378	ko01100
Calceolarioside E*	C28H34O15	609.18	447.15	610.19	[M-H]-	Phenolic acids	Phenolic acids	-	3	162479	196690	158286	806837	405896	305330	526746	756735	659690	467658	553535	331431	592288	879374	739721	347088	595173	556109	-	-
Avicennol	C20H22O5	343.15	163.07	342.147	[M+H]+	Lignans and Coumarins	Coumarins	56110-68-0	3	176662	550172	583042	438686	206556	758383	288924	129362	547793	279901	860124	832052	452609	364825	654822	445734	423822	260904	-	-
Javanicolide C*	C26H36O11	523.22	361.16	524.226	[M-H]-	Terpenoids	Ditepenoids	-	3	366485	392853	761100	259530	554415	510933	103840	133836	77866.1	254415	215369	284902	113570	123096	131047	116400	249407	182587	-	-
4-Hydroxyphenethoxy-8-O-β-D-[6-O-(4-O-β-D-glucopyranosyl)-sinapoyl]glucopyranoside	C31H40O16	667.22	505.17	668.232	[M-H]-	Phenolic acids	Phenolic acids	-	3	33669	25005	55438.4	66633.7	56182.7	51980.1	60507.6	75946.5	154947	31675	55015	82505	61685	48909	90396.1	55813.9	66486.3	93507.5	-	-
Vitexin 7-O-Sulfate	C21H20O13S	511.05	431.1	512.062	[M-H]-	Flavonoids	Flavones	-	3	6917.21	10681.8	8340	21092.3	31410.3	17674.4	17371.6	39168.8	27877.7	11447.5	22946.1	21362.9	29267.5	36648.4	17174.4	27575.5	23954.2	15750.4	-	-
Caffeine	C8H10N4O2	195.09	83.06	194.08	[M+H]+	Alkaloids	Alkaloids	21399	1	70913.5	47044	40010	158478	149195	105045	48345	136007	57169.8	149440	226436	131563	113238	61021.2	136735	87474.6	102187	145601	C07481	ko00232,ko01100,ko01110
7-O-Galloyltricetiflavan	C22H18O10	441.08	289.07	442.09	[M-H]-	Flavonoids	Flavanols	-	3	19839.4	61491.6	12058.3	34910.3	89492.4	26440.3	24532.1	21508.4	21490.5	13340	52076.4	31388.5	56967.8	9916.96	55380.9	23239.3	26321.2	15005	-	-
Isosalipurposide (Phlorizin Chalcone)*	C21H22O10	435.13	273.09	434.121	[M+H]+	Flavonoids	Chalcones	4547-85-7	3	800647	1.0667e+06	568027	680855	477239	402727	502488	593736	560997	401436	322970	542004	399353	518208	831224	695999	495583	413072	C16406	ko00941
Lumazine	C6H4N4O2	165.04	120.02	164.033	[M+H]+	Nucleotides and derivatives	Nucleotides and derivatives	487-21-8	3	109668	124126	219082	208144	66071.1	383577	193775	190262	286843	358174	161559	278589	115779	257141	269523	249447	250364	148089	C03212	-
8-Methoxykaempferol-7-O-rhamnoside	C22H22O11	461.11	315.05	462.116	[M-H]-	Flavonoids	Flavonols	-	2	1.35011e+06	1.46632e+06	1.34622e+06	3.12297e+06	1.78446e+06	2.28283e+06	1.6956e+06	1.76315e+06	2.3662e+06	1.73479e+06	1.29401e+06	1.24386e+06	1.69228e+06	1.71726e+06	1.73788e+06	1.05731e+06	1.70224e+06	1.84101e+06	-	-
D-Sorbitol	C6H14O6	181.07	71.01	182.079	[M-H]-	Others	Saccharides	50-70-4	3	32503.2	45884.9	45845.3	8301.64	41271.4	76608.1	105195	47009.4	159034	80894.6	31889.2	42361.6	45840.5	51062	116659	35611.6	60162.9	60300.2	C00794	ko00051,ko00052,ko01100,ko02010
N-benzylformamide*	C8H9NO	136.07	91.05	135.068	[M+H]+	Alkaloids	Alkaloids	6343-54-0	2	522141	534566	1.09794e+06	3.47643e+06	3.3537e+06	3.76749e+06	4.06031e+06	5.32475e+06	5.11498e+06	3.48174e+06	2.9258e+06	2.9742e+06	4.73991e+06	5.55702e+06	5.15813e+06	2.2408e+06	3.63355e+06	3.89803e+06	C15561	-
8-Hydroxycoumarin	C9H6O3	163.04	89.04	162.032	[M+H]+	Lignans and Coumarins	Coumarins	2442-31-1	3	5693280	6515790	6.46199e+06	4.7498e+07	2.64101e+07	1.05803e+07	63241060	2.34008e+07	3.72706e+07	2.65399e+07	2.83351e+07	1.7909e+07	4.19818e+07	2.92569e+07	3.58471e+07	2.03997e+07	3.07276e+07	3.60774e+07	-	-
Vanillyl alcohol	C8H10O3	153.06	120.02	154.063	[M-H]-	Phenolic acids	Phenolic acids	498-00-0	3	37350.4	9627.48	30010	140075	33340	36675	15005	24063.5	35081.3	7569.15	58350	23195.5	15690.8	24052.2	19110.8	29562.9	39854.9	51680	-	-
2,3,6,23-Tetrahydroxyolean-12-en-28-oic acid (Protobassic acid)	C30H48O6	505.35	259.21	504.345	[M+H]+	Terpenoids	Triterpene	-	3	887042	637131	1.2223e+06	389012	914350	1.04913e+06	190901	345171	77864.3	388669	409660	367839	256455	262769	413270	536649	473457	445067	-	-
4-O-acetyl-3-O-caffeoyl-2-C-methyl-D-erythronate*	C16H18O9	355.1	163.05	354.095	[M+H]+	Others	Others	-	1	2.57882e+06	1.63499e+06	5.87512e+06	7.41299e+06	3.92379e+06	5.13367e+06	1.50777e+06	1.70891e+06	4.09444e+06	2.38236e+06	2.44194e+06	5210300	2.75927e+06	3.34488e+06	3.10902e+06	1.93377e+06	2.37287e+06	3.30188e+06	-	-
Desrhamnosylacteoside	C23H26O11	479.16	163.04	478.147	[M+H]+	Phenolic acids	Phenolic acids	-	3	37326.6	54702.8	70766.8	103375	85030	45010	60133.2	116508	118089	35641.2	55525	36675	87778.6	53350	70020	48345	70020	85936	-	-
N-(2-Hydroxy-4-methoxyphenyl)acetamide	C9H11NO3	182.08	91.05	181.074	[M+H]+	Alkaloids	Phenolamine	58469-06-0	1	237799	253853	466751	1.38693e+06	1.22884e+06	1.56655e+06	2.00025e+06	2.12135e+06	2.14715e+06	1.73909e+06	1.29827e+06	1.19619e+06	2.166e+06	2.36507e+06	2.24783e+06	973845	1.42642e+06	1.734e+06	-	-
Ellagic acid-4-O-glucoside	C20H16O13	463.05	300.99	464.059	[M-H]-	Tannins	Tannin	-	3	108016	139681	184259	177218	129828	111151	80420.6	98903.5	219214	145583	145008	75301.5	328715	145153	207331	191800	113591	133446	-	-
Naringenin-7-O-(2''-O-apiosyl)glucoside	C26H30O13	551.18	419.13	550.169	[M+H]+	Flavonoids	Flavanones	-	3	261101	136116	126606	324071	218142	393549	308670	220046	163817	219039	515875	285760	292478	138640	187639	242935	341235	199392	-	-
Lup-20(29)-ene-1,3-diol (Glochidiol)	C30H50O2	441.37	441.37	442.381	[M-H]-	Terpenoids	Triterpene	6610-56-6	3	4.40617e+06	2.10558e+06	2.96054e+06	478414	554728	417995	495116	542048	499890	391872	378863	318117	295964	338395	326200	592862	615496	715480	-	-
(3-Mustard acyl)-fructosyl-α-D-(6-mustard acyl)glucoside	C34H42O19	753.22	529.2	754.232	[M-H]-	Phenolic acids	Phenolic acids	-	2	14385770	5208570	1.4128e+06	2.1928e+06	3770955	6059620	252237	5395340	1470895	1.71715e+06	1.83007e+06	1.23283e+06	2.59188e+06	2.9491e+06	1.38091e+06	3301165	2.35091e+06	4190785	-	-
N-Acetyl-D-glucosamine-1-phosphate	C8H16NO9P	300.05	96.97	301.056	[M-H]-	Others	Saccharides	6866-69-9	3	190510	171611	175287	475485	375026	470705	610852	614536	556517	450110	584954	700506	580243	864463	853971	506282	589459	855702	C04256	-
dihydrosesamin	C20H20O6	357.13	307.09	356.126	[M+H]+	Lignans and Coumarins	Lignans	-	3	9636.67	35470.6	21047.4	112744	105754	56817.4	101870	131232	237897	132765	174781	425977	141006	30130.4	102271	111776	190563	193617	-	-
(1'R,3R,5R,8'S)-Dihydrophaseic acid-O-β-D-glucoside	C21H32O10	443.19	161.04	444.2	[M-H]-	Phenolic acids	Phenolic acids	-	2	6771.13	10655.6	13529.6	9837.77	9748.49	26816.4	24693.1	19819.1	15728.7	22015.1	17300.9	23340	7327.84	17952	27306.2	21349.3	25262.3	14022.1	-	-
L-Pipecolic Acid	C6H11NO2	130.09	84.08	129.079	[M+H]+	Organic acids	Organic acids	3105-95-1	1	9.68862e+06	2.32852e+06	9.38105e+06	6.88883e+06	7.55225e+06	2.21222e+07	1.09941e+07	1.00214e+07	3.93631e+06	5.49387e+06	2.82519e+06	4.51703e+06	7.49884e+06	7.94154e+06	8.64674e+06	7.13654e+06	5.41643e+06	9.55976e+06	C00408	ko00310,ko00960,ko01100,ko01110
3-(3'-Hydroxybutyl)-2,4,4-trimethylcyclohexa-2,5-dienone malonyl glucoside*	C22H32O10	457.2	133.1	456.199	[M+H]+	Terpenoids	Sesquiterpenoids	-	2	2.66672e+06	4.94694e+06	5.64251e+06	9.24082e+06	4.45279e+06	29952940	1.01134e+07	1.0477e+07	1.616e+07	6615225	7.69885e+06	6.95497e+06	1.35511e+07	1.40989e+07	1.10602e+07	8.03915e+06	4.696e+06	8.17674e+06	-	-
Isoscopoletin-β-D-glucoside*	C16H18O9	355.1	163.04	354.095	[M+H]+	Lignans and Coumarins	Coumarins	20186-29-2	1	3.62368e+06	7421920	7.77633e+06	7115165	3.42645e+06	2814210	2.13584e+06	2376335	6941915	3.09466e+06	2.3584e+06	3.89702e+06	1.94843e+06	3.29092e+06	2.96721e+06	2.66416e+06	3.72917e+06	4771990	-	-
Byzantionoside A*	C19H30O7	371.2	133.1	370.199	[M+H]+	Others	Ketone compounds	189109-41-9	1	75673.1	1.00028e+06	736236	1.76166e+06	644262	187023	1624215	1.35884e+06	233752	1.36851e+06	2.04047e+06	240205	136188	624225	168372	827400	515569	927467	-	-
Glycyl-L-leucine	C8H16N2O3	189.13	86.1	188.116	[M+H]+	Amino acids and derivatives	Amino acids and derivatives	-	3	6.15089e+06	1.85577e+06	1.47147e+06	6.58744e+06	2.29134e+06	2.90818e+06	7.44027e+06	3.93585e+06	4.02283e+06	3.7901e+06	2.14558e+07	5.67045e+06	5.83082e+06	3.225e+06	2.96083e+06	6.69964e+06	3.96511e+06	7.00881e+06	-	-
4-Hydroxy-7-methoxycoumarin-β-rhamnoside	C16H18O8	337.09	161.05	338.1	[M-H]-	Lignans and Coumarins	Coumarins	-	3	11670	20005	23340	15005	58350	24302.1	16675	31728	16208.1	27787	25005	30220.7	26675	21529	21631	16206.1	10133.1	18267.1	-	-
Scutellarein (5,6,7,4'-Tetrahydroxyflavone)	C15H10O6	287.06	153.02	286.048	[M+H]+	Flavonoids	Flavones	529-53-3	2	3.39777e+06	4.53138e+06	8.85171e+06	3.27525e+07	1.7109e+07	8.52445e+06	2.64043e+07	2.60461e+07	2.37876e+07	1.75737e+07	2.74024e+07	1.92717e+07	2.65908e+07	3.19969e+07	2.94155e+07	2.1795e+07	2.20061e+07	3.48164e+07	C10184	-
4-O-(6'-O-Glucosylferuloyl)-3,4-dihydroxybenzyl alcohol	C23H26O11	477.14	337.09	478.147	[M-H]-	Phenolic acids	Phenolic acids	-	3	22306.4	26675	29263.4	85771.1	81959	56668.6	51989.2	49012.6	115644	65370.7	70162.4	33245.5	45300.8	45951.1	60446	43661.4	68136.1	79571	-	-
21,23-Epoxy-21,24,25-trihydroxylanost-7-en-3-one (Melianodiol)	C30H48O5	489.36	379.3	488.35	[M+H]+	Terpenoids	Triterpene	32764-64-0	2	656817	656509	715237	419003	1.01628e+06	1.16146e+06	223652	285787	199094	815133	472234	507903	440790	302905	498497	567176	465691	473187	-	-
6-Hydroxyrumicin-8-O-D-glucoside	C19H22O9	393.12	231.1	394.126	[M-H]-	Quinones	Anthraquinone	-	3	35428.5	49801	57023.9	59478	55506.5	43761.3	45336.5	39929.4	86014.7	46233.9	51595.3	40068.5	19997.6	30010	42159	47003.4	70127.3	41192.4	-	-
plantainoside D	C29H36O16	639.19	477.16	640.2	[M-H]-	Phenolic acids	Phenolic acids	147331-98-4	3	887227	1.38432e+06	1.99568e+06	1.00181e+06	766680	449869	553442	785152	1.13974e+06	1.07672e+06	630554	657403	359342	522132	451576	589968	706767	1.02431e+06	-	-
Pinostrobin Chalcone	C16H14O4	271.1	167.03	270.089	[M+H]+	Flavonoids	Chalcones	18956-15-5	3	81899.3	116078	117709	355130	173630	161812	119377	191675	115006	177970	150299	199701	114742	89671.3	61666.2	154099	166082	91764.4	-	-
3-Hydroxy-24-methylene-9,19-cyclolanostan-26-oic acid (Ambolic acid)	C31H50O3	469.37	469.37	470.376	[M-H]-	Terpenoids	Triterpene	13878-93-8	3	173638	54772.1	184048	31042.4	28272.1	22042.2	33421.3	30338.5	37970.4	27941.9	22720.2	16716.1	21948.8	34263.5	57208.4	30175.4	43245.1	35158.4	-	-
5-(Methylsulfinyl)butyl glucosinolate of Valerate	C17H28NO11S3-	518.09	96.96	518.083	[M]-	Others	Glucosinolates	-	3	10201.6	40256.5	44261.5	42174.6	50817.9	59919.2	74707.4	57638.1	49268.2	53424.6	39086.4	45152.5	92241	75840.9	63122	37167.1	55326.1	32150.8	-	-
7-Hydroxy-3,5,6,8-tetramethoxyflavone	C19H18O7	359.11	344.09	358.105	[M+H]+	Flavonoids	Flavones	-	3	7715.6	6195.88	10173.4	55280	43525.5	31371.2	60791.6	74862.4	75711.3	21425.6	32185.5	24987.5	40914.7	82645.8	66439.6	29626.6	53556.7	39366.6	-	-
16-oxo-21β,24-dihydroxyserrat-14-en-3α-yl acetate	C32H50O5	515.37	515.37	514.366	[M+H]+	Terpenoids	Terpene	-	2	1.44436e+08	4.41244e+07	2.50286e+07	1.52106e+07	1.3378e+07	3.13314e+07	1.11106e+07	8.42381e+06	9.95959e+06	1.15851e+07	2.49256e+07	1.42981e+07	6.3231e+06	6.0754e+06	9.08955e+06	2.04863e+07	1.88526e+07	2.12599e+07	-	-
Sesamin	C20H18O6	355.1	163.04	354.11	[M+H]+	Lignans and Coumarins	Lignans	607-80-7	3	1.62507e+06	1.13749e+06	884410	4.76528e+06	3.33718e+06	2.20357e+06	2.80729e+06	1.70008e+06	2.53772e+06	3.08035e+06	2.21568e+06	3.89801e+06	2.08211e+06	2.6631e+06	1.76999e+06	3.18084e+06	2.08442e+06	1.87275e+06	C10882	-
Noreugenin-7-O-glucoside*	C16H18O9	355.1	163.04	354.095	[M+H]+	Others	Others	-	1	1.62507e+06	1.13749e+06	884410	4.76528e+06	3.33718e+06	2.20357e+06	2.80729e+06	1.70008e+06	2.53772e+06	3.08035e+06	2.21568e+06	3.89801e+06	2.08211e+06	2.6631e+06	1.76999e+06	3.18084e+06	2.08442e+06	1.87275e+06	-	-
6-(3,4-Dihydroxyphenylacrylic acid)-1-Glucosinolate of 4-(Methylthio)-3-butenyl	C21H26NO13S3-	596.06	96.96	596.057	[M]-	Others	Glucosinolates	-	3	16629.9	32003.7	38101.1	37345.5	25917.2	45727	52072.3	41388.1	49530	32015.4	46671.5	36212.1	41206.1	29207	42726.3	43345	23340	35528.2	-	-
4-Hydroxy-L-glutamic acid	C5H9NO5	162.04	144.03	163.048	[M-H]-	Amino acids and derivatives	Amino acids and derivatives	3913-68-6	3	221845	68989.1	310011	148163	235393	221606	239694	254070	216238	112031	85414.4	79591.1	114654	116268	172582	191788	217292	117305	C03079	-
Spermine	C10H26N4	203.22	84.08	202.216	[M+H]+	Alkaloids	Alkaloids	71-44-3	3	553982	573223	536619	407729	703341	588563	924417	773143	1.04565e+06	824149	1.15943e+06	915997	915770	1.06969e+06	886572	515383	911608	924485	C00750	ko00330,ko00410,ko00480,ko00770,ko01100,ko01240
21α-Hydroxyserrat-14-en-3β-yl propanedioic acid mono ester	C33H52O5	529.39	529.39	528.381	[M+H]+	Terpenoids	Terpene	-	2	2.72512e+07	5.08657e+07	4.2533e+07	1.55382e+07	2.5419e+07	2.17705e+07	1.32793e+07	2.1384e+07	1.2244e+07	1.70949e+07	1.36704e+07	2.09879e+07	9.61469e+06	2.12596e+06	6.83028e+06	1.87736e+07	1.60057e+07	1.85011e+07	-	-
4-Methylthio-3-butenyl glucosinolate (Dehydroerucin)	C12H21NO9S3	418.03	96.96	419.038	[M-H]-	Others	Glucosinolates	-	3	0	0	0	88424	97897.2	50473.3	108240	131519	114550	46507.9	78012.1	85101.6	117313	110797	160330	82557.9	95177	51024	-	-
Mucic acid Dimethyl Ester	C8H14O8	237.06	87.01	238.069	[M-H]-	Phenolic acids	Phenolic acids	-	3	222583	644908	513081	99598.8	365573	674039	247076	281737	176254	999641	110885	227663	591275	313601	436390	144371	246014	159708	-	-
6-(3-Methoxy)Sinapoyl-1-Glucosinolate of 4-methylsulfinylbut-3-enyl thioglucosinolate	C22H28NO14S3-	626.07	96.96	626.068	[M]-	Others	Glucosinolates	-	3	15227.6	16675	46806.6	150998	78323.7	138141	213392	463954	600832	35010	96470.1	155090	137841	133166	111173	281950	200033	156471	-	-
Robinetin	C15H10O7	303.05	257.05	302.043	[M+H]+	Flavonoids	Flavonols	490-31-3	3	1.13434e+06	2.32643e+06	1.42245e+06	1.9334e+06	1.52014e+06	1.70982e+06	2.93392e+06	2.43549e+06	2.98234e+06	1.43263e+06	2.08453e+06	3.02332e+06	2.92462e+06	2.45103e+06	2.88935e+06	1.92675e+06	2.7107e+06	1.49921e+06	C10177	-
Isololiolide	C11H16O3	197.12	161.1	196.11	[M+H]+	Terpenoids	Terpene	38274-00-9	2	1.06332e+06	1.28e+06	1.18864e+06	505073	455393	432131	336624	448678	445283	367296	591850	616893	414005	483496	559380	482937	574691	496281	-	-
p-Coumaroylagmatine	C14H20N4O2	277.17	147.04	276.159	[M+H]+	Alkaloids	Phenolamine	7295-86-5	3	0	0	0	260720	228520	160095	902266	351076	1.93655e+06	121875	108271	367359	1.04933e+06	1.28029e+06	1.38558e+06	771508	603476	410619	C04498	ko00999,ko01100,ko01110
Dihydrodehydrodiconiferyl alcohol-4-O-glucoside*	C26H34O11	521.2	359.15	522.21	[M-H]-	Lignans and Coumarins	Lignans	-	3	184904	122466	125237	121235	120547	112910	111368	107240	124341	263249	158951	144244	97703.6	67216.2	106710	201533	125066	121027	-	-
Rhamnetin-3-O-Glucoside*	C22H22O12	479.12	317.07	478.111	[M+H]+	Flavonoids	Flavonols	27875-34-9	1	2.86607e+06	3.52477e+06	2.9123e+07	3.10347e+07	6.73339e+07	2.29396e+07	3.36181e+07	4.25558e+07	4.79469e+07	2.97305e+07	4.81845e+07	4.54759e+07	2.61845e+07	3.32261e+07	3.83841e+07	2.53732e+07	2.99679e+07	4.4834e+07	-	-
LysoPC 16:1*	C24H48NO7P	494.32	184.07	493.317	[M+H]+	Lipids	LPC	76790-27-7	1	2.2254e+06	346144	161748	1.07837e+06	648671	927931	1.39801e+06	1.5075e+06	1.72741e+06	428462	3.29507e+06	739603	1.45379e+06	694106	1.02505e+06	773521	869854	926108	-	-
Eucommioside	C15H26O9	349.15	187.1	350.158	[M-H]-	Terpenoids	Terpene	-	3	286960	337070	308670	68470.4	124570	49358.4	161329	178299	268590	141740	61685	72800.6	30968.4	72418.3	97440	85448.7	201815	104841	-	-
4-Aminoindole	C8H8N2	133.08	116.05	132.069	[M+H]+	Alkaloids	Plumerane	5192-23-4	3	681630	250225	243545	1933035	1060605	662444	1661305	2090235	1982035	710105	939760	938973	1.2212e+06	2129135	1.1345e+06	1268965	1595560	838765	-	-
3-Hydroxy-4-isopropylbenzylalcohol-3-O-glucoside	C16H24O7	327.14	165.09	328.152	[M-H]-	Phenolic acids	Phenolic acids	-	3	49571.6	118921	123774	123401	166323	48919.7	145080	108829	217934	135938	145483	185649	95835.7	155907	115826	96932.6	179643	175292	-	-
Rubrofusarin-6-O-glucoside*	C21H22O10	435.13	273.07	434.121	[M+H]+	Others	Ketone compounds	132922-80-6	3	727889	980829	552231	684502	573027	588061	733213	805335	1.32369e+06	417660	523704	718102	608738	923064	515090	557646	673511	350456	-	-
4-O-Sinapoylquinic acid	C18H22O10	399.13	207.07	398.121	[M+H]+	Phenolic acids	Phenolic acids	-	3	118390	304404	149646	594575	285290	153420	656515	320753	246143	300320	243512	181541	236870	245441	216998	360460	236575	202734	-	-
Dioxindole-3-acetic acid	C10H9NO4	206.05	162.06	207.053	[M-H]-	Alkaloids	Plumerane	-	3	21157.8	185276	106498	87380.3	74668.7	81193.5	114926	162583	277336	76744	110486	88351.7	304871	158425	178450	243416	263032	138405	-	-
Shikimic Acid-3-Phosphate	C7H11O8P	253.01	96.97	254.019	[M-H]-	Organic acids	Organic acids	-	3	299606	410732	357742	152156	228812	262205	212765	162558	193027	289088	196809	411583	193828	344498	237564	257666	252632	244867	-	-
2-Aminoisobutyric acid*	C4H9NO2	104.07	58.07	103.063	[M+H]+	Organic acids	Organic acids	62-57-7	2	2.56088e+07	2.33783e+07	2.27085e+07	1.87418e+07	2.07507e+07	2.56125e+07	1.80891e+07	1.4745e+07	1.29436e+07	2.40313e+07	1.81531e+07	1.96809e+07	2.07564e+07	1.33555e+07	1.63266e+07	1.94704e+07	1.88102e+07	1.83937e+07	C03665	-
Naringenin-7-O-Rutinoside-5-O-glucoside	C33H42O19	741.23	709.27	742.232	[M-H]-	Flavonoids	Flavanones	-	3	9311.58	20044.4	36915.7	61569.5	140889	92361.8	777120	466883	319692	116720	127362	238540	552009	433722	897825	357952	305209	544375	-	-
Phenylpropionic acid-O-β-D-glucopyranoside	C15H18O8	325.09	119.05	326.1	[M-H]-	Phenolic acids	Phenolic acids	-	1	145252	475800	248517	231553	191225	187708	223150	200798	200005	401286	288630	249972	127611	187865	490850	300320	317025	167762	-	-
Fumaric acid	C4H4O4	115	71.01	116.011	[M-H]-	Organic acids	Organic acids	110-17-8	2	1.15667e+07	8.62869e+06	8.13384e+06	4.67384e+06	5.92694e+06	6.61871e+06	3.86649e+06	4.63186e+06	2.48326e+06	6.10644e+06	1.96022e+06	4.46759e+06	6.19268e+06	5.0279e+06	3.56628e+06	5.35903e+06	5.03798e+06	4.95323e+06	C00122	ko00020,ko00190,ko00220,ko00250,ko00350,ko00360,ko00620,ko00650,ko00760,ko01100,ko01110,ko01200
δ-Guanidinovaleric acid	C6H13N3O2	160.11	114.04	159.101	[M+H]+	Organic acids	Organic acids	462-93-1	3	136997	206875	171225	77014.8	136304	117913	34884.6	90626.1	127691	208187	62342.2	117326	99294.4	95971.9	100709	104311	115542	113721	-	-
Val-His	C11H18N4O3	255.15	156.08	254.138	[M+H]+	Amino acids and derivatives	Amino acids and derivatives	13589-07-6	3	68597.8	81982.9	103544	125667	121244	124397	162642	67665.9	90338.3	107600	160882	94814.3	108438	39418.2	42413.8	80787.3	86926.7	139438	-	-
Glu-Asn	C9H15N3O6	260.09	131.05	261.096	[M-H]-	Amino acids and derivatives	Amino acids and derivatives	36314-37-1	3	7972.28	20760.2	35590.5	60333	48285.1	43763.8	51887.9	51889.4	65893.7	46892.7	34387	45742.1	73998.3	63267.2	86757.3	30102	58658.1	46489.1	-	-
Avicularin(Quercetin-3-O-α-L-arabinofuranoside)*	C20H18O11	435.09	303.05	434.085	[M+H]+	Flavonoids	Flavonols	572-30-5	3	147651	123390	115050	146986	238569	156322	368336	478710	360049	177977	257862	393874	406326	297095	347698	255235	346868	180911	-	-
Angelicin*	C11H6O3	187.04	131.05	186.032	[M+H]+	Lignans and Coumarins	Coumarins	523-50-2	3	56236.7	307463	60469.1	281611	284929	278093	243193	351629	350472	278490	85079.6	277516	306708	319044	141880	193179	305692	171955	C09060	ko00999,ko01110
Bakuchicin*	C11H6O3	187.04	131.05	186.032	[M+H]+	Lignans and Coumarins	Coumarins	-	3	56236.7	307463	60469.1	281611	284929	278093	243193	351629	350472	278490	85079.6	277516	306708	319044	141880	193179	305692	171955	-	-
Psoralen*	C11H6O3	187.04	131.05	186.032	[M+H]+	Lignans and Coumarins	Coumarins	66-97-7	3	56236.7	307463	60469.1	281611	284929	278093	243193	351629	350472	278490	85079.6	277516	306708	319044	141880	193179	305692	171955	C09305	ko00999,ko01110
Luteolin-7,3'-di-O-glucoside	C27H30O16	611.16	287.06	610.153	[M+H]+	Flavonoids	Flavones	52187-80-1	3	2.15225e+07	2.53874e+07	2.33254e+07	7.30414e+07	2.86026e+07	1.60884e+07	1.93243e+07	2.66085e+07	2.60703e+07	2.36344e+07	4.40814e+07	2.80432e+07	2.77884e+07	5.87849e+07	42786645	3.26576e+07	54474459	3.20575e+07	-	-
DL-Glyceric Acid	C3H6O4	105.02	105.02	106.027	[M-H]-	Organic acids	Organic acids	473-81-4	3	2.03508e+06	1.70015e+06	1.24539e+06	572728	514827	1.008e+06	482237	389685	630950	753476	589010	593846	912221	734641	764132	893446	888454	795602	C00258	ko00030,ko00260,ko00561,ko00630,ko01100,ko01110,ko01200
Argininosuccinic acid	C10H18N4O6	289.12	131.08	290.123	[M-H]-	Organic acids	Organic acids	2387-71-5	3	466620	1.27781e+06	565951	2.40852e+06	986800	143352	1.79647e+06	953610	1.78834e+06	132241	1.78597e+06	838574	101525	441762	294781	905939	1.07763e+06	544887	C03406	ko00220,ko00250,ko01100,ko01110,ko01230
Dihydrokaempferide	C16H14O6	303.09	229.08	302.079	[M+H]+	Flavonoids	Flavanonols	137225-59-3	3	446057	1.08461e+06	2.77248e+06	4.53842e+06	4.89954e+06	1.18614e+06	4.23827e+06	2.92029e+06	9190825	5.8256e+06	3.509e+06	3.05266e+06	3.16346e+06	4.17316e+06	2.45696e+06	2.71594e+06	3.53826e+06	5.15903e+06	-	-
LysoPC 18:3(2n isomer)	C26H48NO7P	518.32	184.07	517.317	[M+H]+	Lipids	LPC	-	1	194213	259432	231568	269879	296068	233812	990261	570783	1.29866e+06	300282	599383	450738	871121	662390	766801	362078	482876	694524	-	-
7-Methylxanthine	C6H6N4O2	167.06	150.03	166.049	[M+H]+	Nucleotides and derivatives	Nucleotides and derivatives	552-62-5	3	600559	609239	949322	324663	233333	677834	713603	814766	1.10071e+06	515007	697135	706227	346083	560612	555446	571979	1.15392e+06	997625	C16353	ko00232,ko01100,ko01110
Apigenin-5-O-glucoside	C21H20O10	433.11	271.06	432.106	[M+H]+	Flavonoids	Flavones	28757-27-9	3	288592	332544	193006	582573	684748	462420	645250	492263	760360	557386	564203	459532	589660	793939	637282	720644	588948	356489	-	-
Methanesulfonic acid	CH4O3S	94.98	79.96	95.9881	[M-H]-	Organic acids	Organic acids	75-75-2	3	1.40485e+06	1.28807e+06	1.75328e+06	511679	1.3797e+06	1.66797e+06	844038	591599	661527	1074040	397796	977626	497093	627410	927378	765267	770650	676037	C11145	ko00920,ko01100
S-Sulfo-L-Cysteine	C3H7NO5S2	199.97	80.96	200.977	[M-H]-	Amino acids and derivatives	Amino acids and derivatives	1637-71-4	3	5373.58	9788.15	6576.64	10154.1	10147.5	41423.5	3959.34	16364.8	27619.3	44007.2	11360.4	25125.2	16702.1	8950.37	20932.5	14935.7	10141.8	7765.78	C05824	ko00270,ko01100,ko01230
Kaempferol-3-O-sophorotrioside-7-O-glucoside	C39H50O26	935.27	287.05	934.259	[M+H]+	Flavonoids	Flavonols	-	2	522391	367225	727500	1.61004e+06	489803	531244	1.11686e+06	327526	511008	2.82424e+06	1.40754e+06	1262240	323056	3553805	2708860	489967	908510	577562	-	-
Kaempferol-3-O-(6''-p-Coumaroyl)galactoside	C30H26O13	595.14	287.06	594.137	[M+H]+	Flavonoids	Flavonols	-	3	23305.1	123768	24319.1	57952.3	105580	78373.8	120185	324499	128260	83804.5	105554	97034.5	92865.5	100356	241600	74667.7	104475	147444	-	-
Caffeic aldehyde	C9H8O3	165.05	91.05	164.047	[M+H]+	Phenolic acids	Phenolic acids	141632-15-7	3	1.06856e+06	667841	1.21996e+06	1.19556e+06	1.1041e+06	1.09839e+06	2.53276e+06	1.94353e+06	2.36986e+06	1.86735e+06	1.01451e+06	666425	1.87619e+06	1.99069e+06	1.16079e+06	1.41278e+06	1.24268e+06	2.27296e+06	C10945	ko00940,ko01110
Isovitexin-2''-O-xyloside	C26H28O14	565.15	433.11	564.148	[M+H]+	Flavonoids	Flavones	-	3	8340	15005	20005	205788	133971	63943.8	403100	221494	183538	196449	35764.1	125246	295577	733519	204924	223293	413940	260336	-	-
Didymin (Isosakuranetin-7-O-rutinoside)	C28H34O14	595.2	287.09	594.195	[M+H]+	Flavonoids	Flavanones	14259-47-3	3	51164.9	20935.9	28394.5	174491	99981.8	166935	194321	405086	275022	141958	101099	170032	227459	165962	468973	225148	111504	166440	-	-
2-Methyl-3-oxosuccinic acid	C5H6O5	145.01	57.03	146.022	[M-H]-	Organic acids	Organic acids	-	3	273183	430156	198451	134923	101392	148472	157505	71808.4	92584.6	77106.2	103345	63068.8	36132.1	23833.9	133991	111513	101367	96355	C06030	ko00660
Kaempferol-3-O-rhamnoside (Afzelin)(Kaempferin)	C21H20O10	431.1	285.04	432.106	[M-H]-	Flavonoids	Flavonols	482-39-3	3	10005	33340	29280.4	50107.3	57974.2	49790.2	45826.8	43667.5	28412.1	64948.9	35887.6	39343.1	29154.7	36166	37070.9	26359.3	43106.8	23342.9	C16911	ko00944
Bis(2-ethylhexyl)phthalate*	C24H38O4	391.28	149.02	390.277	[M+H]+	Phenolic acids	Phenolic acids	117-81-7	2	149958	265178	164215	412387	319662	271371	311276	315091	706975	196871	219853	168603	250893	92682	289059	326392	184958	188291	C03690	-
Diisooctyl Phthalate*	C24H38O4	391.28	149.02	390.277	[M+H]+	Phenolic acids	Phenolic acids	27554-26-3	2	149958	265178	164215	412387	319662	271371	311276	315091	706975	196871	219853	168603	250893	92682	289059	326392	184958	188291	C14577	-
Rhododendrol*	C10H14O2	167.11	93.07	166.099	[M+H]+	Phenolic acids	Phenolic acids	501-96-2	3	377119	1.34523e+06	627801	879108	791318	679308	946633	316562	729380	807675	841067	847680	532556	244528	586642	1.20097e+06	621355	772090	-	-
Actinidialactone*	C10H14O2	167.11	93.07	166.099	[M+H]+	Terpenoids	Monoterpenoids	76729-80-1	3	377119	1.34523e+06	627801	879108	791318	679308	946633	316562	729380	807675	841067	847680	532556	244528	586642	1.20097e+06	621355	772090	-	-
Mevalonic acid	C6H12O4	147.07	59.01	148.074	[M-H]-	Organic acids	Organic acids	150-97-0	3	1.28892e+06	1.11026e+06	906951	876176	918965	1.20271e+06	910100	669925	452975	1.21202e+06	808492	1.06131e+06	655880	713575	839279	819535	703852	776306	C00418	ko00900,ko01100,ko01110
Dicaffeoylshikimic acid	C25H22O11	499.13	163.04	498.116	[M+H]+	Phenolic acids	Phenolic acids	-	1	98412.4	353775	292647	956087	181790	283946	109556	123984	138646	265096	180333	433718	51408.4	168224	139307	190199	384752	265476	-	-
10-O-[(E)-Caffeoyl]-geniposidic acid	C25H28O13	535.15	179.04	536.153	[M-H]-	Terpenoids	Monoterpenoids	-	3	88076.2	83096.4	56685	216656	134599	130593	240427	284483	85030	236547	209199	207544	168110	179832	70127	89715.4	190251	159665	-	-
Cyclo(L-Phe-trans-4-hydroxy-L-Pro)	C14H16N2O3	261.12	120.08	260.116	[M+H]+	Amino acids and derivatives	Amino acids and derivatives	118477-06-8	3	46680	63977.7	77773.2	128395	39312.1	82287.4	117316	87785.1	183455	83365	176066	73355	92319.6	76831.4	108380	86700	79545.4	146871	-	-
Alnusonol	C19H20O4	313.14	151.08	312.136	[M+H]+	Phenolic acids	Phenolic acids	52330-12-8	3	659113	932150	1.50375e+06	1.30793e+06	1.40181e+06	1.17451e+06	1.59765e+06	1.21286e+06	1.35822e+06	1.89161e+06	647650	2.52725e+06	598084	1.02396e+06	1.07609e+06	740513	926525	1.45143e+06	-	-
2-Palmitoylglycerol*	C19H38O4	331.28	313.27	330.277	[M+H]+	Lipids	Glycerol ester	23470-00-0	1	73522.9	67601.1	40641.3	49298.2	42495.1	68246.9	30070.7	82890.1	48767.1	29510.4	28481.6	19038.1	42267.4	51456.2	16229.7	24015.1	51408.6	43200.2	-	-
Monopalmitin*	C19H38O4	331.28	313.27	330.277	[M+H]+	Lipids	Glycerol ester	542-44-9	1	73522.9	67601.1	40641.3	49298.2	42495.1	68246.9	30070.7	82890.1	48767.1	29510.4	28481.6	19038.1	42267.4	51456.2	16229.7	24015.1	51408.6	43200.2	-	-
2,3-Dihydroxy-3-Methylbutanoic Acid	C5H10O4	133.05	71.01	134.058	[M-H]-	Organic acids	Organic acids	1756-18-9	1	2.61396e+07	1.40133e+07	2.0208e+07	9.15797e+06	9.91509e+06	9.04698e+06	6.83041e+06	7.75152e+06	5.50019e+06	7.28028e+06	7.26178e+06	1.2743e+07	1.12771e+07	7.39633e+06	5.59111e+06	1.11702e+07	1.12123e+07	1.30555e+07	C04039	-
Kaempferol-3-O-(6''-Feruloyl)glucosyl-(1→4)-galactoside	C37H38O19	787.21	339.11	786.201	[M+H]+	Flavonoids	Flavonols	-	1	53350	110998	64125.3	150085	328715	75025	408527	490850	181799	123390	206927	265254	291970	165100	591230	127043	250225	159344	-	-
L-Malic acid*	C4H6O5	133.01	71.01	134.022	[M-H]-	Organic acids	Organic acids	97-67-6	1	4.12251e+06	3.07864e+06	2.78404e+06	1.43976e+06	1.89127e+06	2.13626e+06	1.12644e+06	1.38142e+06	975332	2.22883e+06	749542	1.41085e+06	2.1701e+06	1.56621e+06	1.25049e+06	1.89535e+06	1.77336e+06	1.55276e+06	C00149	ko00020,ko00620,ko00630,ko00710,ko01100,ko01110,ko01200
4-Methylthiobutyl glucosinolate (Glucoerucin)	C12H23NO9S3	420.05	96.96	421.053	[M-H]-	Others	Glucosinolates	21973-56-8	3	34211.7	18340	54179.1	12384.2	67839.4	55613.2	32936.9	17096.5	30591.1	26827.3	26630.6	32822.3	12129.1	14791.4	26675	28501.2	35010	16178.2	C08409	ko00966,ko01110,ko01210
3-Oxopentanedioic acid	C5H6O5	145.01	57.04	146.022	[M-H]-	Organic acids	Organic acids	542-05-2	3	308968	463530	220566	115847	90720.4	61726.2	141133	55070.7	75958.8	114027	94934	110408	40010	51645.7	110943	122312	108139	135700	-	-
2,2'-(3-methylcyclohexane-1,1-diyl)diacetic acid	C11H18O4	213.11	169.12	214.12	[M-H]-	Organic acids	Organic acids	5345-12-0	3	336080	274737	250031	145228	132881	172839	75315.7	95124.7	96399.5	162857	157918	134025	104785	96399.7	100651	152210	130026	122755	-	-
H-ILE-TRP-OH	C17H23N3O3	318.18	188.07	317.174	[M+H]+	Amino acids and derivatives	Amino acids and derivatives	-	1	836816	310345	190062	1437220	738580	797033	858634	756896	896415	867640	4.67271e+06	1127785	1.95042e+06	753660	775445	1767575	2.18723e+06	995017	-	-
6-Galloylglucosyl Aascorbic acid	C19H22O15	489.09	337.08	490.096	[M-H]-	Others	Vitamin	-	3	6399.98	8686.08	8505.1	18783.1	21577.3	25090.1	26593.6	25910.8	33306.7	31543.3	23996.5	23255	14833	29770.3	32208.3	15340.2	13057.2	25511.2	-	-
Jasmonic acid	C12H18O3	209.12	59.02	210.126	[M-H]-	Organic acids	Organic acids	77026-92-7	3	171674	150663	140780	63177	65285.2	103201	61287.1	93446.2	81708.4	15831.1	12323.5	28810.3	40554.4	7295.81	30384.5	39515.5	51715.8	45695.2	C08491	ko00592,ko01100,ko01110,ko04075
N-acetyl-tryptophan	C13H14N2O3	245.09	203.08	246.1	[M-H]-	Amino acids and derivatives	Amino acids and derivatives	-	1	248032	381447	358455	1137865	391587	805610	642540	1043815	1107630	869315	638534	563824	978355	1003530	755335	413149	768740	431818	-	-
α-Ketoglutaric acid	C5H6O5	145.01	101.02	146.022	[M-H]-	Organic acids	Organic acids	328-50-7	3	2.28823e+06	3.17949e+06	1.82022e+06	723697	850954	334904	1.12825e+06	758704	899452	454339	990700	531030	214163	254423	665927	681344	904376	884991	C00026	ko00020,ko00040,ko00053,ko00220,ko00250,ko00300,ko00310,ko00340,ko00430,ko00470,ko00630,ko00650,ko00660,ko00785,ko01100,ko01110,ko01200,ko01210,ko01230,ko01240
Citric acid glucoside	C12H18O12	353.07	111	354.08	[M-H]-	Organic acids	Organic acids	-	3	115050	126730	92910.6	168440	76480	185125	54961.8	89967.9	53502.6	72873.8	41865.9	71948	54841.6	69382.8	62619.8	75025	56422.4	59113.8	-	-
Muconic acid	C6H6O4	141.02	59.01	142.027	[M-H]-	Organic acids	Organic acids	1119-72-8	1	1.7599e+06	1.27641e+06	2.19513e+06	207965	455610	2.84388e+06	324706	266265	227557	551444	441815	1.55727e+06	1.11196e+06	639899	403057	550201	380733	649162	C02480	ko01100
Kaempferol triglucoside*	C33H40O21	773.21	449.11	772.206	[M+H]+	Flavonoids	Flavonols	-	1	5.0319e+07	1.54731e+07	50236040	2.52193e+07	2.73191e+07	2.12828e+07	3.09975e+07	7.86282e+06	9.40053e+06	4.36418e+07	44588576	1.76164e+07	2.11574e+07	2.13704e+07	1.41564e+07	65565785	30956660	43695340	-	-
Kaempferol-3-O-sophorotrioside*	C33H40O21	935.27	287.05	934.259	[M+H]+	Flavonoids	Flavonols	80714-53-0	1	5.0319e+07	1.54731e+07	50236040	2.52193e+07	2.73191e+07	2.12828e+07	3.09975e+07	7.86282e+06	9.40053e+06	4.36418e+07	44588576	1.76164e+07	2.11574e+07	2.13704e+07	1.41564e+07	489967	908510	577562	C12635	ko00944,ko01110
8-Hydroxypinoresinol	C20H22O7	373.13	343.12	374.137	[M-H]-	Lignans and Coumarins	Lignans	81426-17-7	3	20055.7	49626.1	66353.9	63639.9	93983	60819.1	154274	75025	84872.9	90100.5	114299	108380	106918	78404.8	81386.2	51299.4	69410.8	107100	-	-
3,4,2',4',6'-Pentahydroxychalcone-4'-O-glucoside	C21H22O11	449.11	287.06	450.116	[M-H]-	Flavonoids	Chalcones	-	3	35768.3	51680	66685	70003.6	53350	85900.5	69121	64070.1	71690	73904	63731.8	76792.9	0	0	0	49014	52131.3	23642.2	C16408	ko00941,ko01110
1-O-Linoleoyl-3-O-galactopyranosyl-L-glycerol	C27H48O9	515.32	279.23	516.33	[M-H]-	Lipids	Glycerol ester	-	1	302906	151490	103320	82417	113536	500813	37770.2	26525.2	26315.7	90599	204455	125363	47532.2	24084.4	54359.7	98772.3	103071	108787	-	-
Sinapoylsinapoyltartaric acid	C26H26O14	561.13	337.06	562.132	[M-H]-	Phenolic acids	Phenolic acids	-	3	62149.8	82088.8	60070.1	60249.7	23340	93802.5	69129.1	101558	81175	87543.1	33533.6	94221.4	41833.5	53637.2	61318.4	29671.4	66558.6	59514.7	-	-
Mangiferin*	C19H18O11	423.09	303.05	422.085	[M+H]+	Flavonoids	Other Flavonoids	4773-96-0	3	352635	298589	219365	390284	949830	462372	176780	372954	324551	281582	289886	624114	340487	281143	350436	260452	294516	130065	C10077	-
Dactylorhin E(iso-1)	C27H40O16	619.22	179.06	620.232	[M-H]-	Others	Others	-	2	14692.9	33562.3	21675	148903	43261.1	68780.3	305330	201105	193258	238968	82145.2	120592	131049	202396	182644	178456	186222	84010.3	-	-
Hibiscus acid	C6H8O8	207.02	189	208.022	[M-H]-	Organic acids	Organic acids	6205-14-7	3	10559	13875.4	36940.8	20544.7	8007.67	13445.4	27291.2	23054.8	19509.7	21051.6	33568.5	9636.76	15292.3	13164.6	45912.1	11707.4	11670	21645.8	-	-
6-O-Caffeoyl-D-glucose	C15H18O9	341.09	179.03	342.095	[M-H]-	Phenolic acids	Phenolic acids	-	2	1237020	1.52181e+06	2.12218e+06	5.68217e+06	3.02183e+06	4.66269e+06	5.48044e+06	4.11555e+06	6.68901e+06	1.72385e+06	1.84982e+06	3.18146e+06	4.94673e+06	4.12143e+06	5.13005e+06	2.89364e+06	2.75089e+06	1.291e+06	-	-
5-Oxoheptyl glucosinolate	C14H25NO10S2	430.09	96.96	431.092	[M-H]-	Others	Glucosinolates	-	3	9349.01	9346.67	11764.7	96764.7	203556	197838	226056	177837	203520	126169	101027	205731	99193.6	173631	130049	184306	98245	99701.8	-	-
1-Palmitoyl-Sn-Glycerol 3-O-Diglucoside	C31H58O14	653.38	397.14	654.383	[M-H]-	Lipids	Glycerol ester	-	1	7.31798e+06	1.4906e+06	642955	699544	445336	3.43028e+06	229712	115881	143934	735593	1.30003e+06	728584	114112	76124.9	188425	774140	967506	891070	-	-
Isorhamnetin-3-O-rutinoside-7-O-rutinoside	C40H52O25	933.28	479.12	932.28	[M+H]+	Flavonoids	Flavonols	-	2	0	0	0	4791.42	14305.2	16675	26684.2	19507.8	28842.5	1670	1305.83	6045.05	6000.98	41680	30434.6	28340	18797.4	41680	-	-
Apigenin-7-O-glucuronide	C21H18O11	447.09	271.06	446.085	[M+H]+	Flavonoids	Flavones	29741-09-1	1	123580	855900	534475	426881	268124	281337	625252	557605	747512	472499	281331	290360	350495	436905	418084	546199	247409	554631	-	-
Amurenlaetone A*	C17H20O9	369.12	177.06	368.111	[M+H]+	Phenolic acids	Phenolic acids	-	1	1.31332e+07	3.0632e+06	1.11217e+07	8.95116e+06	1.02615e+07	29142040	2.03792e+06	1.18063e+07	4.78645e+06	3.56563e+06	5.29067e+06	5.62593e+06	4.99041e+06	4.15366e+06	7.4629e+06	9.66563e+06	6.21757e+06	4.43367e+06	-	-
Chrysoeriol-8-C-glucoside (Scoparin)	C22H22O11	463.11	343.08	462.116	[M+H]+	Flavonoids	Flavones	301-16-6	3	50015	162071	41680	174307	153365	187951	386210	266634	139380	183455	214150	221203	249320	187720	270791	277222	127651	293676	-	-
1-Monomyristin	C17H34O4	303.25	57.07	302.246	[M+H]+	Lipids	Glycerol ester	589-68-4	1	62484.2	36645.6	41987.4	44674.8	33290.3	31740.8	17910.7	41129.9	15780.3	20653.1	29178.9	29139	39241.6	32227.4	22269.9	23657.1	31838.5	39124	-	-
LysoPC 20:2	C28H54NO7P	548.37	184.07	547.364	[M+H]+	Lipids	LPC	-	3	365469	319837	256029	160541	106347	77217.6	194743	148782	205740	126856	212620	101304	166271	107002	159258	151182	151034	179673	-	-
Shinjulactone A	C20H26O7	379.17	361.16	378.168	[M+H]+	Terpenoids	Ditepenoids	89353-91-3	3	232914	307554	341032	553324	491624	690005	769683	452112	660374	644861	495015	487075	328649	384342	453456	340874	778795	548397	-	-
Protocatechualdehyde	C7H6O3	139.04	65.04	138.032	[M+H]+	Others	Aldehyde compounds	139-85-5	2	11778125	6672820	13549255	9614145	8912245	21814815	30659570	10860925	14946065	3629000	6582070	6205715	6500095	9828045	8724460	9413005	19724590	11798010	C16700	ko00950
p-Coumaric acid methyl ester	C10H10O3	177.06	145.03	178.063	[M-H]-	Phenolic acids	Phenolic acids	19367-38-5	3	282768	121722	87929.7	88491.5	54370.9	124295	75870.4	34598.9	99569.3	84349.1	93099.6	60822.8	47598.4	69939.6	61177.1	88182.2	122149	52190.3	-	-
(9Z,11E,13E,15Z)-4-Oxo-9,11,13,15-Octadecatetraenoic Acid	C18H26O3	291.2	207.14	290.188	[M+H]+	Lipids	Free fatty acids	17699-21-7	2	6.34074e+06	5.29913e+06	4.43073e+06	3.36821e+06	5.64522e+06	5.20153e+06	2.63129e+06	3.88198e+06	2.37554e+06	4.16967e+06	4.53571e+06	4.8293e+06	3.67179e+06	3.26507e+06	4.62615e+06	3.79088e+06	3.84025e+06	3.81909e+06	-	-
8,11-Heptadecadienoic acid	C17H30O2	265.22	265.22	266.225	[M-H]-	Lipids	Free fatty acids	-	2	8.72567e+07	5.52599e+07	9.7889e+07	1.51496e+07	1.69876e+07	1.33501e+07	1.43232e+07	1.96608e+07	1.70188e+07	8.99929e+06	7.19093e+06	8.66296e+06	7.90025e+06	8.84669e+06	8.25772e+06	1.95043e+07	1.91757e+07	2.05254e+07	-	-
6,7-Dihydroxy-4-methylcoumarin	C10H8O4	193.05	105.07	192.042	[M+H]+	Lignans and Coumarins	Coumarins	529-84-0	2	1.48095e+06	4.45666e+06	3.14509e+06	6212675	9.35823e+06	2.77279e+06	4.5327e+06	2417010	3.77832e+06	4.98943e+06	3.2041e+06	2.4366e+06	1.93488e+06	1.0922e+07	2.65349e+06	4074140	3456455	7.12576e+06	-	-
9-Hydroxyoctadeca-6,10,12,15-Tetraenoic Acid	C18H28O3	291.2	165.13	292.204	[M-H]-	Lipids	Free fatty acids	326492-79-9	1	3.38047e+06	1.94865e+06	795655	58947.1	94596.3	583149	93842.4	114471	66824.4	97779.9	134446	60719.3	105488	18834.2	85758.7	357279	374395	342283	-	-
O-Feruloyl coumarin	C19H14O5	323.09	177.05	322.084	[M+H]+	Lignans and Coumarins	Coumarins	-	3	0	0	0	408529	331994	447408	141088	422791	434230	155073	196894	65020	424313	138405	343714	344593	176819	184106	-	-
3-Hydroxy-3-methylpentane-1,5-dioic acid	C6H10O5	161.05	99.05	162.053	[M-H]-	Amino acids and derivatives	Amino acids and derivatives	503-49-1	3	2.03029e+06	3.7911e+06	3.91515e+06	4.1829e+06	4373021	5.33608e+06	6.78427e+06	5.04244e+06	4.56442e+06	4.87583e+06	2.38225e+06	9.26623e+06	6.11631e+06	6.24558e+06	9.60546e+06	3.40321e+06	5.09827e+06	2.2184e+06	C03761	-
3-Hydroxy-3,7,11-trimethyldodeca-1,6E,10-trien-9-yl isobutyrate	C18H30O3	295.23	151.11	294.219	[M+H]+	Terpenoids	Sesquiterpenoids	-	2	16476.6	13585.6	20178.5	24953.8	15402.6	17977	26355	17897.1	75580.9	5544.14	22738	29718.5	14628.9	11053.3	16046.3	18302.4	8726.7	10569.9	-	-
1,7-Dimethylxanthine	C7H8N4O2	181.07	124.05	180.065	[M+H]+	Nucleotides and derivatives	Nucleotides and derivatives	611-59-6	3	24172.2	16655.9	61837.4	10410.3	43808.3	27777.1	29588.1	32042.4	29231.9	53350	21186.1	29208.9	13020.8	22912	15005	15624.7	29547.3	37897.9	C13747	ko00232,ko01100,ko01110
Kaempferol-7-O-glucoside*	C21H20O11	447.09	285.04	448.101	[M-H]-	Flavonoids	Flavonols	16290-07-6	1	3.76393e+06	4.54366e+06	7.30329e+06	2.04046e+07	26604810	7.62632e+06	20807375	9.48702e+06	30122160	1.37311e+07	19471275	1.09168e+07	18003585	1.08026e+07	21737530	8.14727e+06	1.20149e+07	18810470	-	-
Phenylacetyl-L-glutamine	C13H16N2O4	263.1	145.06	264.111	[M-H]-	Amino acids and derivatives	Amino acids and derivatives	28047-15-6	3	5005	8421.75	5005	16210.5	21675	15005	43581.4	16914.3	97899.6	13340	16087.5	6853.57	178945	38044.6	62809.3	22542.5	25042.8	46482.9	C04148	ko00360
N-[3-(4-Hydroxyphenyl)acryloyl]-L-tyrosine	C18H17NO5	328.12	119.05	327.111	[M+H]+	Amino acids and derivatives	Amino acids and derivatives	77201-66-2	3	41680	91700	70020	85030	107552	123390	290300	62169.4	116720	81695	113385	80025	45010	75025	95035	120055	86303.6	196810	-	-
Indole-3-cyano-2-O-glucoside	C16H18N2O5S	349.09	187.03	350.094	[M-H]-	Alkaloids	Plumerane	-	3	61685	33961.2	26010.5	51325.2	42397.5	113385	49364.1	76690	62700.4	49132.4	67612.1	33340	38345	35388.1	38345	81695	36126.1	48477.8	-	-
N-(p-hydroxybenzyl) adenosine	C18H21N5O6	404.15	207.06	403.149	[M+H]+	Nucleotides and derivatives	Nucleotides and derivatives	-	1	122705	88303.1	195166	474138	193822	1718645	1.0619e+06	1.87335e+06	454215	88018.8	431849	385948	664234	986745	453548	515094	561313	1063965	-	-
1-(2,3-dihydroxypropoxy)-3-(((2-(dimethylamino)ethoxy)(hydroxy)phosphoryl)oxy)propan-2-yl (Z)-14-Octadecenoic Acid	C28H56NO9P	580.36	281.25	581.369	[M-H]-	Lipids	LPE	-	1	35578	37676.9	51935.6	79350.6	25051.7	22947.8	102482	174916	153765	148520	377232	25325.5	114779	38160	100767	54054.7	85635.6	35766.7	-	-
Salsolidine	C12H17NO2	208.13	160.09	207.126	[M+H]+	Alkaloids	Isoquinoline alkaloids	5784-74-7	3	22967.9	122733	103375	276140	248040	136791	161773	355723	215396	213971	187775	238650	314921	284132	256460	224577	140075	93444	-	-
Docosenoic acid	C22H42O2	337.31	59.01	338.318	[M-H]-	Lipids	Free fatty acids	25378-26-1	3	85298.6	31200	138638	105660	103167	141810	70544.5	63144.7	38595.3	120601	70197	125092	37488	96224.1	90758.3	39926.2	81297.3	105474	-	-
N-Feruloylmethylagmatine	C16H24N4O3	321.19	177.06	320.185	[M+H]+	Alkaloids	Phenolamine	-	3	234729	337155	203486	269624	425439	510920	227835	151001	289529	708430	443092	458169	256574	263413	299144	313733	211002	509245	-	-
Eicosenoic acid	C20H38O2	309.28	309.28	310.287	[M-H]-	Lipids	Free fatty acids	26764-41-0	3	2.59305e+08	1.45215e+08	2.54404e+08	3.00237e+07	3.81679e+07	3.16834e+07	3.22781e+07	3.74559e+07	2.86927e+07	2.28614e+07	1.78188e+07	1.80915e+07	1.6374e+07	1.81815e+07	1.66907e+07	4.18795e+07	4.30005e+07	4.71017e+07	C16526	ko01040
[truncated: 29 more rows]

## Sheet: DAMs of GA-4d vs C-4d
Compounds	Formula	Q1 (Da)	Q3 (Da)	Molecular weight (Da)	Ionization model	Class I	Class II	CAS	Level	C-4d-1	C-4d-2	C-4d-3	GA-4d-1	GA-4d-2	GA-4d-3	QC01	QC02	QC03	cpd_ID	kegg_map	VIP	P-value	Fold_Change	Log2FC	Type
[truncated: 286 more rows]

[truncated: 1 more sheets: DAMs of GA-10d vs C-10d]
